# Supplementary material for: Classification of the plant-associated lifestyle of Pseudomonas strains using genome properties and machine learning
Source: Sci Rep. 2022 Jun 27;12:10857. doi: 10.1038/s41598-022-14913-4 (PMC9237127; doi:10.1038/s41598-022-14913-4)
Supplement: Supplementary file 6 — Supplementary Table S1. [file 41598_2022_14913_MOESM6_ESM.xlsx]

## Sheet: README
Supplementary Table S1. List of strains.
List of strains used in this study.
The dataset used for the initial analysis and the validation data are in different tabs.
The list provides strain’s name, their classification along with their corresponding annotation information.
*PGPR - plant growth promoing rhizosphere
*EPP - epiphytic and plant pathogen

## Sheet: Dataset
Strains	Classification	References	BioSample	Assembly	Number of genes	Number of protein domains	Number of unique protein domains		Average copy number
Pseudomonas chlororaphis Phz24	PGPR	[1]			7145	10099	3952		2.55541
Pseudomonas corrugata IDV1	PGPR	[2]			6595	9193	3866		2.37791
Pseudomonas fluorescens R1	PGPR	[3]			6436	9467	3962		2.38945
Pseudomonas fluorescens WCS374	PGPR	[4]			6757	9035	3779		2.39084
Pseudomonas jessenii RU47	PGPR	[5–7]			7833	9426	3727		2.52911
Pseudomonas protegens Pf-5	PGPR	[8–10]			7650	10130	3937		2.57303
Pseudomonas putida P9	PGPR	[11]			4641	8157	3700		2.20459
Pseudomonas azotoformans S4	PGPR	[12]	SAMN04505798	GCA_001579805.1	6396	10355	4091		2.53117
Pseudomonas brassicacearum DF41	PGPR	[13,14]	SAMN02666520	GCA_000585995.1	5752	9905	4081		2.4271
Pseudomonas brassicacearum L13-6-12	PGPR	[15]	SAMN04486788	GCA_001746815.1	5882	9978	4071		2.45099
Pseudomonas brassicacearum LBUM300	PGPR	[16–19]	SAMN03981709	GCA_001449085.1	6125	10279	4110		2.50097
Pseudomonas brassicacearum NFM421	PGPR	[20–22]	SAMN02603052	GCA_000194805.1	6056	10129	4138		2.4478
Pseudomonas chlororaphis isolate 189	PGPR	[23]	SAMN04572923	GCA_001602135.1	6052	10060	4060		2.47783
Pseudomonas chlororaphis Lzh-T5	PGPR	[24]	SAMN08158245	GCA_002844145.1	5987	10335	4077		2.53495
Pseudomonas chlororaphis PA23	PGPR	[25–32]	SAMN02780900	GCA_000698865.1	6354	10536	4227		2.49255
Pseudomonas chlororaphis PCL1606	PGPR	[33–40]	SAMN03097209	GCA_000963835.1	5924	9986	4095		2.43858
Pseudomonas chlororaphis subsp. aurantiaca JD37	PGPR	[41,42]	SAMN02953966	GCA_000761195.1	5990	10160	4075		2.49325
Pseudomonas chlororaphis subsp. piscium ZJU60	PGPR	[43]	SAMN08631878	GCA_003008635.1	6030	10290	4125		2.49455
Pseudomonas chlororaphis UFB2 isolate Soil	PGPR	[44]	SAMN03395035	GCA_001023535.1	5522	9513	4057		2.34484
Pseudomonas corrugata RM1-1-4	PGPR	[45]	SAMN04453325	GCA_001708425.1	5340	9266	4015		2.30785
Pseudomonas entomophila L48	PGPR	[46–49]	SAMEA3138225	GCA_000026105.1	5073	8885	3888		2.28524
Pseudomonas fluorescens A506	PGPR	[50]	SAMN02604280	GCA_000262325.2	5436	9082	3979		2.28248
Pseudomonas fluorescens F113	PGPR	[51–55]	SAMN02604099	GCA_000237065.1	6045	10204	4142		2.46354
Pseudomonas fluorescens L111	PGPR	[56–58]	SAMN04992704	GCA_001708465.1	5900	9951	4014		2.47907
Pseudomonas fluorescens L321	PGPR	[56–58]	SAMN04992557	GCA_001708445.1	5943	9972	4030		2.47444
Pseudomonas fluorescens LBUM223	PGPR	[59–62]	SAMN03398829	GCA_000968415.2	6014	9858	4066		2.4245
Pseudomonas fluorescens LBUM636	PGPR	[63,64]	SAMN03981702	GCA_001612705.2	6180	10347	4118		2.51263
Pseudomonas fluorescens MS82	PGPR	[65]	SAMN08912468	GCA_003055645.1	5501	9395	3994		2.35228
Pseudomonas fluorescens PCL1751	PGPR	[66–68]	SAMN03372067	GCA_000934565.1	5551	9269	3985		2.32597
Pseudomonas fluorescens PICF7	PGPR	[69–71]	SAMN03446264	GCA_000963495.1	5575	9384	3980		2.35779
Pseudomonas fluorescens SBW25	PGPR	[72]	SAMEA2272316	GCA_000009225.1	6030	10015	4054		2.4704
Pseudomonas koreensis CRS05-R5	PGPR	[73]	SAMN05017671	GCA_001654515.1	5320	8834	3933		2.24612
Pseudomonas lurida MYb11	PGPR	[74]	SAMN07581396	GCA_002966835.1	5462	9234	3900		2.36769
Pseudomonas mosselii BS011	PGPR	[75]	SAMN07606279	GCA_002309555.1	5084	8959	3927		2.28139
Pseudomonas orientalis F9	PGPR	[76,77]	SAMN06014516	GCA_002934065.1	5234	8731	3891		2.2439
Pseudomonas parafulva CRS01-1	PGPR	[78]	SAMN03107785	GCA_000800255.1	4375	8010	3741		2.14114
Pseudomonas parafulva PRS09-11288	PGPR	[79]	SAMN06447730	GCA_002021815.1	4180	7305	3561		2.05139
Pseudomonas poae RE_1-1-14	PGPR	[80,81]	SAMN02603296	GCA_000336465.1	4798	8425	3792		2.22178
Pseudomonas protegens CHA0	PGPR	[82–84]	SAMN02603271	GCA_000397205.1	6141	10307	4150		2.48361
Pseudomonas protegens FD6	PGPR	[85,86]	SAMN09725839	GCA_003363755.1	5899	9998	4087		2.44629
Pseudomonas protegens H78	PGPR	[87,88]	SAMN04240923	GCA_002006545.1	6300	10480	4184		2.50478
Pseudomonas protegens Pf-5	PGPR	[8–10]	SAMN02604012	GCA_000012265.1	6276	10508	4185		2.51087
Pseudomonas putida 1A00316	PGPR	[89]	SAMN04380944	GCA_001515585.2	5048	8840	3893		2.27074
Pseudomonas putida BIRD-1	PGPR	[90,91]	SAMN02603225	GCA_000183645.1	5151	8614	3862		2.23045
Pseudomonas putida HB3267	PGPR	[92]	SAMN02604102	GCA_000325725.1	5427	8875	3954		2.24456
Pseudomonas putida JBC17	PGPR	[93]	SAMN09229081	GCA_003228315.1	6191	10048	4029		2.49392
Pseudomonas putida KT2440	PGPR	[94–96]	SAMN02603999	GCA_000007565.2	5584	9258	3994		2.31798
Pseudomonas putida W619	PGPR	[97,98]	SAMN02598376	GCA_000019445.1	5237	8782	3957		2.21936
Pseudomonas rhizosphaerae DSM 16299	PGPR	[99,100]	SAMN03077633	GCA_000761155.1	4136	7245	3531		2.05183
Pseudomonas sp. 31-12	PGPR	[101]	SAMN09211539	GCA_003151075.1	6091	9809	4101		2.39186
Pseudomonas sp. CCOS 191	PGPR	[102]	SAMEA3360421	GCA_001007005.1	5302	9336	3989		2.34044
Pseudomonas sp. M30-35	PGPR	[103,104]	SAMN06768091	GCA_002163625.1	4475	7647	3702		2.06564
Pseudomonas sp. NC02	PGPR	[105]	SAMN08280921	GCA_002874965.1	6212	10313	4105		2.5123
Pseudomonas sp. Os17 Os17	PGPR	[106,107]	SAMD00018365	GCA_001547895.1	6094	10136	4121		2.4596
Pseudomonas sp. St29 St29	PGPR	[106,107]	SAMD00018366	GCA_001547915.1	6117	10042	4134		2.42912
Pseudomonas sp. UW4	PGPR	[108,109]	SAMN02604261	GCA_000316175.1	5493	9123	3900		2.33923
Pseudomonas stutzeri A1501	PGPR	[110]	SAMN02603910	GCA_000013785.1	4176	7447	3746		1.98799
Pseudomonas trivialis IHBB745	PGPR	[111,112]	SAMN03699826	GCA_001186335.1	5878	9576	4059		2.3592
Pseudomonas amygdali pv lachrymans NM002	EPP	[113]	SAMN06606132	GCA_002068135.1	5451	8876	3960		2.24141
Pseudomonas amygdali pv morsp.runorum R15244	EPP	[114–116]	SAMN05861158	GCA_002905685.2	5994	9279	4030		2.30248
Pseudomonas avellanae R2leaf	EPP	[117]	SAMN05861164	GCA_002905795.2	5945	9370	3993		2.34661
Pseudomonas cerasi isolate PL963	EPP	[118]	SAMEA104365391	GCA_900235895.1	5817	9136	3934		2.32232
Pseudomonas cerasi isolate Sour cherry (Prunus cerasus) symptoma	EPP	[119]	SAMEA3894894	GCA_900074915.1	5775	9145	3926		2.32934
Pseudomonas cichorii JBC1	EPP	[120,121]	SAMN02641561	GCA_000517305.1	5085	9000	3838		2.34497
Pseudomonas savastanoi pv savastanoi NCPPB 3335	EPP	[122–124]	SAMN02471367	GCA_000164015.3	5620	8904	3922		2.27027
Pseudomonas savastanoi pv. phaseolicola 1448A	EPP	[125]	SAMN02603162	GCA_000012205.1	5580	8884	3933		2.25884
Pseudomonas syringae CC1557	EPP	[126]	SAMN02471566	GCA_000452705.3	5146	8705	3911		2.22577
Pseudomonas syringae CFBP 2116	EPP	[118]	SAMEA104572225	GCA_900289125.1	5755	9070	4017		2.2579
Pseudomonas syringae group genomosp. 3 DC3000	EPP	[127–129]	SAMN02604017	GCA_000007805.1	5862	9346	4002		2.33533
Pseudomonas syringae group genomosp. 3 isolate CFBP6411	EPP	[118]	SAMEA104365493	GCA_900235905.1	5716	9189	4005		2.29438
Pseudomonas syringae isolate CFBP3840	EPP	[118]	SAMEA104365496	GCA_900235815.1	5888	9203	4028		2.28476
Pseudomonas syringae pv actinidiae CRAFRU 12.29	EPP	[130]	SAMN06323270	GCA_002024285.1	6003	9461	3990		2.37118
Pseudomonas syringae pv actinidiae CRAFRU 14.08	EPP	[130]	SAMN06323273	GCA_002024305.1	6010	9462	3990		2.37143
Pseudomonas syringae pv actinidiae ICMP 9853	EPP	[131]	SAMN02471921	GCA_000344335.2	5906	9495	3930		2.41603
Pseudomonas syringae pv actinidiae MAFF212063	EPP	[132]	SAMN07966197	GCA_002763655.1	6039	9586	4030		2.37866
Pseudomonas syringae pv actinidiae NZ-45	EPP	[133]	SAMN05589874	GCA_001913215.1	6133	9626	4003		2.4047
Pseudomonas syringae pv actinidiae NZ-47	EPP	[133]	SAMN05589875	GCA_001913235.1	6090	9513	4004		2.37587
Pseudomonas syringae pv atrofaciens LMG5095	EPP	[134]	SAMN08861783	GCA_003047185.1	5141	8978	3940		2.27868
Pseudomonas syringae pv avii isolate CFBP3846	EPP	[135]	SAMEA104365390	GCA_900235835.1	5999	9611	3967		2.42274
Pseudomonas syringae pv cerasicola isolate CFBP6109	EPP	[118]	SAMEA104365388	GCA_900235885.1	5946	9440	3882		2.43174
Pseudomonas syringae pv syringae isolate CFBP2118	EPP	[118]	SAMEA104365386	GCA_900235865.1	5132	8867	3877		2.28708
Pseudomonas syringae pv syringae isolate CFBP4215	EPP	[118]	SAMEA104365387	GCA_900235825.1	5128	8891	3894		2.28326
Pseudomonas syringae pv syringae Pss9097	EPP	[117]	SAMN05861166	GCA_002905815.2	5043	8800	3863		2.27802
Pseudomonas syringae pv tomato B13-200	EPP	[136]	SAMN03481242	GCA_002966555.1	5949	9236	4069		2.26985
Pseudomonas syringae pv. actinidiae ICMP 18884	EPP	[137]	SAMN02727983	GCA_000648735.3	6011	9482	3995		2.37347
Pseudomonas syringae pv. lapsa ATCC 10859	EPP	[138]	SAMN03774723	GCA_001482725.1	5063	8660	3892		2.22508
Pseudomonas syringae pv. syringae B301D	EPP	[139,140]	SAMN03267739	GCA_000988485.1	5246	8934	3910		2.28491
Pseudomonas syringae pv. syringae B728a	EPP	[141–143]	SAMN02604347	GCA_000012245.1	5207	8870	3940		2.25127
Pseudomonas syringae pv. syringae HS191	EPP	[139]	SAMN03267749	GCA_000988395.1	5171	8877	3954		2.24507
Pseudomonas syringae UMAF0158	EPP	[144,145]	SAMN04053740	GCA_001281365.1	5055	8730	3857		2.26342
Pseudomonas viridiflava CFBP 1590 isolate E12-5	EPP	[146]	SAMEA104090973	GCA_900184295.1	5383	8955	3937		2.27457
Average					5640.68	9342.02	3969.74		2.35061
Standard Deviation					643.262	708.812	126.897		0.119589

## Sheet: Validation set
Strains	Classification	Refeerences	BioSample	Assembly	Number of genes	Number of protein domains	Number of unique protein domains
Pseudomonas chlororaphis R47	PGPR	[147,148]	SAMN06241861	GCA_009834495.1	6365	10770	4217
Pseudomonas entomophila 1257	PGPR	[46]	SAMN10524910	GCA_003940825.1	5371	9037	3982
Pseudomonas koreensis D26	PGPR	[149]	SAMN04498955	GCA_001605965.1	5686	9137	4044
Pseudomonas parafulva JBCS1880	PGPR	[150]	SAMN09812380	GCA_003410295.1	4535	8072	3764
Pseudomonas putida JB	PGPR	[151]	SAMN05290347	GCA_001767335.1	5287	8747	3922
Pseudomonas sp SWI36	PGPR	[152]	SAMN08475770	GCA_002948105.1	5494	9317	3991
Pseudomonas sp SWI44	PGPR	[152]	SAMN08475771	GCA_002947915.1	5410	8989	3946
Pseudomonas sp SWI6	PGPR	[152]	SAMN08475769	GCA_002947975.1	5104	8655	3913
Pseudomonas sp. DTU12.1	PGPR	[153]	SAMN13012157	GCA_009873475.1	5241	8955	3954
Pseudomonas sp. R32	PGPR	[147]	SAMN06234845	GCA_009866705.1	5108	8763	3848
Pseudomonas sp. R76	PGPR	[154]	SAMN06242059	GCA_009834565.1	6103	10147	4081
Pseudomonas sp. R84	PGPR	[155]	SAMN06245909	GCA_009834515.1	5830	9641	4100
Pseudomonas sp. SWI7	PGPR	[152]	SAMN11969408	GCA_006351945.1	4447	7535	3684
Pseudomonas veronii R02	PGPR	[154]	SAMN06076152	GCA_002028325.1	6138	10176	4143
Pseudomonas fluorescens 2P24	PGPR	[156,157]	SAMN08225789	GCA_002865505.1	5904	9816	4013
Pseudomonas fluorescens Pf275	PGPR	[158–160]	SAMN09829193	GCA_003410335.1	5813	9905	4053
Pseudomonas sp. RU47	PGPR	[5–7]	SAMN07173783	GCA_004011755.1	5867	9823	4075
Pseudomonas marginalis BS2952	saprotroph		SAMN04490193	GCF_900105325.1	6613	10573	4208
Pseudomonas marginalis DSM 13124	saprotroph	[161]	SAMN12033583	GCF_007858155.1	6592	10485	4210
Pseudomonas marginalis ICMP 11289	strong pathogen	[162,163]	SAMN04102815	GCF_001467325.1	5504	9056	4030
Pseudomonas marginalis ICMP 3553	saprotroph		SAMN04102829	GCF_001645105.1	5973	9772	4018
Pseudomonas marginalis ICMP 9505	saprotroph	[162,163]	SAMN04102814	GCF_001467265.1	5367	8727	3894
Pseudomonas marginalis pv marginalis ICMP 3553	saprotroph	[162]	SAMN03976463	GCF_003700725.1	6014	9769	4003
Pseudomonas marginalis pv marginalis ICMP 3555	saprotroph		SAMN03976454	GCF_003700875.1	6100	9759	3996
Pseudomonas marginalis pv marginalis ICMP 9503	saprotroph		SAMN03976443	GCF_003700955.1	5552	8933	3933
Pseudomonas aeruginosa DN1	bioremediation	[164–166]	SAMN05717682	GCA_001722005.2	6482	10283	4336
Pseudomonas aeruginosa JB2	bioremediation	[167,168]	SAMN08524370	GCA_003060845.1	6325	10362	4297
Pseudomonas aeruginosa MTB-1	bioremediation	[169]	SAMN02389526	GCA_000504045.1	6000	10135	4266
Pseudomonas aeruginosa N17-1	bioremediation	[170]	SAMN03145716	GCA_001606045.1	5813	9862	4236
Pseudomonas alcaliphila JAB1	bioremediation	[171–173]	SAMN03784977	GCA_001941865.1	4889	8333	3874
Pseudomonas alkylphenolia KL28	bioremediation	[174,175]	SAMN02929205	GCA_000746525.1	5282	8681	3850
Pseudomonas fluorescens Pt14	bioremediation	[176]	SAMN05787338	GCA_001747385.1	5224	8923	3936
Pseudomonas fluorescens SIK_W1	bioremediation	[177]	SAMN09762565	GCA_003612935.1	5993	10103	4005
Pseudomonas frederiksbergensis AS1	bioremediation	[178]	SAMN06102480	GCA_001952935.1	5690	9272	4036
Pseudomonas mendocina NEB698	bioremediation	[179,180]	SAMN08683323	GCA_003008615.1	5241	8986	3894
Pseudomonas mendocina NK-01	bioremediation	[181]	SAMN02603190	GCA_000204295.1	5008	8600	3911
Pseudomonas mendocina NSYSU	bioremediation	[182–184]	SAMN03701820	GCA_002155165.1	4756	8192	3848
Pseudomonas mesoacidophila ATCC 31433	bioremediation	[185]	SAMN06690200	GCA_002097715.1	6977	10763	4007
Pseudomonas monteilii SB3078	bioremediation	[186]	SAMN02641476	GCA_000510285.1	5459	9114	3969
Pseudomonas monteilii SB3101	bioremediation	[186]	SAMN02641477	GCA_000510325.1	5384	9048	3949
Pseudomonas monteilii TCU-CK1	bioremediation	[187]	SAMN11579699	GCA_009831395.1	5402	8977	3920
Pseudomonas plecoglossicida NyZ12	bioremediation	[188]	SAMN03256214	GCA_000831585.1	5672	9352	4026
Pseudomonas protegens SN15-2	bioremediation	[189]	SAMN12406456	GCA_009745915.1	6270	10515	4191
Pseudomonas putida B1	bioremediation	[190]	SAMN07411800	GCA_007833495.1	5778	9474	3984
Pseudomonas putida B4	bioremediation	[191]	SAMN07411804	GCA_003671955.1	5362	9103	3899
Pseudomonas putida DLL-E4	bioremediation	[192–194]	SAMN02730082	GCA_000691565.1	5982	9821	3944
Pseudomonas putida NX-1	bioremediation	[195]	SAMN08335960	GCA_003290365.1	5187	9011	3902
Pseudomonas putida S12	bioremediation	[196]	SAMN02470872	GCA_000495455.2	5785	9188	3970
Pseudomonas putida S13.1.2	bioremediation	[197]	SAMN02639951	GCA_000498395.3	5838	9874	4025
Pseudomonas putida S16	bioremediation	[198]	SAMN02603862	GCA_000219705.1	5467	9001	3952
Pseudomonas sp Lz4W	bioremediation	[199]	SAMN02469436	GCA_000346225.2	4487	7680	3697
Pseudomonas sp. AK6U	bioremediation	[200]	SAMN08130334	GCA_002843285.1	6389	10149	4204
Pseudomonas sp. SCB32	bioremediation	[201]	SAMN13016713	GCA_009189165.1	5645	9659	3934
Pseudomonas sp. TCU-HL1 TCU-HL1	bioremediation	[202]	SAMN05195958	GCA_001708505.1	5770	9431	3900
Pseudomonas sp. TKP	bioremediation	[203]	SAMN02389528	GCA_000508205.1	6247	10425	4165
Pseudomonas sp. VLB120	bioremediation	[204,205]	SAMN02603030	GCA_000494915.1	5529	9000	3970
Pseudomonas stutzeri 28a24	bioremediation	[206]	SAMN02673421	GCA_000590475.1	4306	7449	3650
Pseudomonas stutzeri DSM 10701	bioremediation	[207]	SAMN02604107	GCA_000279165.1	3838	6785	3582
Pseudomonas stutzeri SLG510A3-8	bioremediation	[208,209]	SAMN03765687	GCA_001038645.1	4326	7567	3713
Pseudomonas chlororaphis ATCC 17415	unclassified		SAMN08359198	GCA_003851145.1	5907	10023	4065
Pseudomonas chlororaphis subsp. aureofaciens ChPhzS23	unclassified		SAMN08359182	GCA_003851425.1	6149	10244	4065
Pseudomonas chlororaphis subsp. aureofaciens ChPhzS24	unclassified		SAMN08359180	GCA_003851445.1	6099	10443	4157
Pseudomonas chlororaphis subsp. piscium ChPhzS135	unclassified		SAMN08359204	GCA_003850485.1	6063	10386	4097
Pseudomonas chlororaphis subsp. piscium ChPhzS140	unclassified		SAMN08359202	GCA_003850505.1	6255	10500	4193
Pseudomonas chlororaphis subsp. piscium SLPH10	unclassified		SAMN08359208	GCA_003850405.1	6407	10649	4238
Pseudomonas entomophila 2014	unclassified		SAMN10523265	GCA_003940785.1	5004	8594	3863
Pseudomonas frederiksbergensis KNU-15	unclassified		SAMN07632931	GCA_002355315.1	5914	9992	4074
Pseudomonas kribbensis 46-2	unclassified		SAMN09244908	GCA_003352185.1	5661	9552	4025
Pseudomonas monteilii B5	unclassified		SAMN07411806	GCA_003671975.1	5602	9225	4034
Pseudomonas psychrophila L10.10	unclassified		SAMN04076495	GCA_001294575.1	4662	7954	3770
Pseudomonas sp. ATCC 43928	unclassified		SAMN11620939	GCA_005938665.2	5757	9797	4045
Pseudomonas sp. KBS0707	unclassified		SAMN11620945	GCA_005937945.2	5582	8878	3933
Pseudomonas sp. KBS0802	unclassified		SAMN11620958	GCF_005937845.2	5743	9445	4057
Pseudomonas sp. NIBRBAC000502773	unclassified		SAMN12098110	GCA_006517195.1	6001	10176	4021
Pseudomonas syringae isolate inb918	unclassified		SAMN07972601	GCA_004006335.1	5700	9604	4029
Average					5623.03	9375.19	3996.4
Standard Deviation					593.474	862.284	150.019

## Sheet: References
Le CN, Kruijt M, Raaijmakers JM. Involvement of phenazines and lipopeptides in interactions between Pseudomonas species and Sclerotium rolfsii, causal agent of stem rot disease on groundnut. Journal of Applied Microbiology. 2012;112: 390–403. doi:10.1111/j.1365-2672.2011.05205.x
van Overbeek LS, Cassidy M, Kozdroj J, Trevors JT, van Elsas JD. A polyphasic approach for studying the interaction between Ralstonia solanacearum and potential control agents in the tomato phytosphere. Journal of Microbiological Methods. 2002;48: 69–86. doi:10.1016/S0167-7012(01)00347-5
Wessendorf J, Lingens F. Effect of culture and soil conditions on survival of Pseudomonas fluorescens R1 in soil. Applied Microbiology and Biotechnology. 1989;31: 97–102. doi:10.1007/BF00252536
Berendsen RL, van Verk MC, Stringlis IA, Zamioudis C, Tommassen J, Pieterse CMJ, et al. Unearthing the genomes of plant-beneficial Pseudomonas model strains WCS358, WCS374 and WCS417. BMC Genomics. 2015;16: 539–539. doi:10.1186/s12864-015-1632-z
Eltlbany N, Smalla K. The effect of Pseudomonas jessenii RU47 and Bacillus amyloliquefaciens FZB42 on the rhizosphere microbial community and plant growth of tomato and maize. Berichte aus dem Julius Kühn-Institut. 2013;171: 36.
Schreiter S, Babin D, Smalla K, Grosch R. Rhizosphere Competence and Biocontrol Effect of Pseudomonas sp. RU47 Independent from Plant Species and Soil Type at the Field Scale. Frontiers in Microbiology. 2018;9: 97. doi:10.3389/fmicb.2018.00097
Kuzmanović N, Eltlbany N, Ding G, Baklawa M, Min L, Wei L, et al. Analysis of the genome sequence of plant beneficial strain Pseudomonas sp. RU47. Journal of Biotechnology. 2018;281: 183–192. doi:10.1016/j.jbiotec.2018.07.023
Howell CR. Control of rhizoctonia solani on cotton seedlings with Pseudomonas fluorescens and with an antibiotic produced by the bacterium. Phytopathology. 1979;69: 480–482.
Howell C, Stipanovic R. Suppression of Pythium ultimum-induced damping-off of cotton seedlings by Pseudomonas fluorescens and its antibiotic, pyoluteorin. Phytopathology. 1980;70: 712–715.
Paulsen IT, Press CM, Ravel J, Kobayashi DY, Myers GSA, Mavrodi DV, et al. Complete genome sequence of the plant commensal Pseudomonas fluorescens Pf-5. Nat Biotechnol. 2005/06/26 ed. 2005;23: 873–878. doi:10.1038/nbt1110
Andreote Fernando Dini, de Araújo Welington L., de Azevedo João L., van Elsas Jan Dirk, da Rocha Ulisses Nunes, van Overbeek Leonard S. Endophytic Colonization of Potato (Solanum tuberosum L.) by a Novel Competent Bacterial Endophyte, Pseudomonas putida Strain P9, and Its Effect on Associated Bacterial Communities. Applied and Environmental Microbiology. 2009;75: 3396–3406. doi:10.1128/AEM.00491-…
Fang Y, Wu L, Chen G, Feng G. Complete genome sequence of Pseudomonas azotoformans S4, a potential biocontrol bacterium. J Biotechnol. 2016/04/11 ed. 2016;227: 25–26. doi:10.1016/j.jbiotec.2016.04.020
Loewen PC, Switala J, Fernando WGD, de Kievit T. Genome Sequence of Pseudomonas brassicacearum DF41. Genome Announc. 2014;2: e00390-14. doi:10.1128/genomeA.00390-14
Nandi M, Berry C, Brassinga AKC, Belmonte MF, Fernando WGD, Loewen PC, et al. Pseudomonas brassicacearum strain DF41 kills Caenorhabditis elegans through biofilm-dependent and biofilm-independent mechanisms. Appl Environ Microbiol. 2016/09/16 ed. 2016;82: 6889–6898. doi:10.1128/AEM.02199-16
Zachow C, Müller H, Monk J, Berg G. Complete genome sequence of Pseudomonas brassicacearum strain L13-6-12, a biological control agent from the rhizosphere of potato. Stand Genomic Sci. 2017;12: 6–6. doi:10.1186/s40793-016-0215-1
Novinscak A, Gadkar VJ, Joly DL, Filion M. Complete Genome Sequence of Pseudomonas brassicacearum LBUM300, a Disease-Suppressive Bacterium with Antagonistic Activity toward Fungal, Oomycete, and Bacterial Plant Pathogens. Genome Announc. 2016;4: e01623-15. doi:10.1128/genomeA.01623-15
Paulin MM, Novinscak A, St-Arnaud M, Goyer C, DeCoste NJ, Privé J-P, et al. Transcriptional activity of antifungal metabolite-encoding genes phlD and hcnBC in Pseudomonas spp. using qRT-PCR. FEMS Microbiology Ecology. 2009;68: 212–222. doi:10.1111/j.1574-6941.2009.00669.x
Lanteigne C, Gadkar VJ, Wallon T, Novinscak A, Filion M. Production of DAPG and HCN by Pseudomonas sp. LBUM300 Contributes to the Biological Control of Bacterial Canker of Tomato. Phytopathology®. 2012;102: 967–973. doi:10.1094/PHYTO-11-11-0312
Paulin Mélanie M., Novinscak Amy, Lanteigne Carine, Gadkar Vijay J., Filion Martin, Master Emma R. Interaction between 2,4-Diacetylphloroglucinol- and Hydrogen Cyanide-Producing Pseudomonas brassicacearum LBUM300 and Clavibacter michiganensis subsp. michiganensis in the Tomato Rhizosphere. Applied and Environmental Microbiology. 83: e00073-17. doi:10.1128/AEM.00073-17
Ortet P, Barakat M, Lalaouna D, Fochesato S, Barbe V, Vacherie B, et al. Complete genome sequence of a beneficial plant root-associated bacterium, Pseudomonas brassicacearum. J Bacteriol. 2011/04/22 ed. 2011;193: 3146–3146. doi:10.1128/JB.00411-11
Ross Ian L., Alami Younes, Harvey Paul R., Achouak Wafa, Ryder Maarten H. Genetic Diversity and Biological Control Activity of Novel Species of Closely Related Pseudomonads Isolated from Wheat Field Soils in South Australia. Applied and Environmental Microbiology. 2000;66: 1609–1616. doi:10.1128/AEM.66.4.1609-1616.2000
Achouak W, Conrod S, Cohen V, Heulin T. Phenotypic Variation of Pseudomonas brassicacearum as a Plant Root-Colonization Strategy. MPMI. 2004;17: 872–879. doi:10.1094/MPMI.2004.17.8.872
Town J, Audy P, Boyetchko SM, Dumonceaux TJ. Genome Sequence of Pseudomonas chlororaphis Strain 189. Genome Announc. 2016;4: e00581-16. doi:10.1128/genomeA.00581-16
Li Z, Li X, Zeng Q, Chen M, Liu D, Wang J, et al. Genome Sequence of Pseudomonas chlororaphis Lzh-T5, a Plant Growth-Promoting Rhizobacterium with Antimicrobial Activity. Genome Announc. 2018;6: e00328-18. doi:10.1128/genomeA.00328-18
Loewen PC, Villenueva J, Fernando WGD, de Kievit T. Genome Sequence of Pseudomonas chlororaphis Strain PA23. Genome Announc. 2014;2: e00689-14. doi:10.1128/genomeA.00689-14
Zhang Y, Fernando WGD, Kievit TR de, Berry C, Daayf F, Paulitz TC. Detection of antibiotic-related genes from bacterial biocontrol agents with polymerase chain reaction. Can J Microbiol. 2006;52: 476–481. doi:10.1139/w05-152
Poritsanos N, Selin C, Fernando WGD, Nakkeeran S, Kievit TR de. A GacS deficiency does not affect Pseudomonas chlororaphis PA23 fitness when growing on canola, in aged batch culture or as a biofilm. Can J Microbiol. 2006;52: 1177–1188. doi:10.1139/w06-079
Selin C, Habibian R, Poritsanos N, Athukorala SNP, Fernando D, De Kievit TR. Phenazines are not essential for Pseudomonas chlororaphis PA23 biocontrol of Sclerotinia sclerotiorum, but do play a role in biofilm formation. FEMS Microbiology Ecology. 2009;71: 73–83. doi:10.1111/j.1574-6941.2009.00792.x
Fernando WGD, Nakkeeran S, Zhang Y, Savchuk S. Biological control of Sclerotinia sclerotiorum (Lib.) de Bary by Pseudomonas and Bacillus species on canola petals. Crop Protection. 2007;26: 100–107. doi:10.1016/j.cropro.2006.04.007
Ghergab A, Selin C, Tanner J, Brassinga AK, Dekievit T. Pseudomonas chlororaphis PA23 metabolites protect against protozoan grazing by the predator Acanthamoeba castellanii. PeerJ. 2021;9: e10756–e10756. doi:10.7717/peerj.10756
Duke KA, Becker MG, Girard IJ, Millar JL, Dilantha Fernando WG, Belmonte MF, et al. The biocontrol agent Pseudomonas chlororaphis PA23 primes Brassica napus defenses through distinct gene networks. BMC Genomics. 2017;18: 467. doi:10.1186/s12864-017-3848-6
Shah N, Gislason AS, Becker M, Belmonte MF, Fernando WGD, de Kievit TR. Investigation of the quorum-sensing regulon of the biocontrol bacterium Pseudomonas chlororaphis strain PA23. PLOS ONE. 2020;15: e0226232. doi:10.1371/journal.pone.0226232
Tienda S, Vida C, Lagendijk E, de Weert S, Linares I, González-Fernández J, et al. Soil Application of a Formulated Biocontrol Rhizobacterium, Pseudomonas chlororaphis PCL1606, Induces Soil Suppressiveness by Impacting Specific Microbial Communities. Frontiers in Microbiology. 2020;11: 1874. doi:10.3389/fmicb.2020.01874
Arrebola E, Tienda S, Vida C, de Vicente A, Cazorla FM. Fitness Features Involved in the Biocontrol Interaction of Pseudomonas chlororaphis With Host Plants: The Case Study of PcPCL1606. Frontiers in Microbiology. 2019;10: 719. doi:10.3389/fmicb.2019.00719
Cazorla FM, Duckett SB, Bergström ET, Noreen S, Odijk R, Lugtenberg BJJ, et al. Biocontrol of Avocado Dematophora Root Rot by Antagonistic Pseudomonas fluorescens PCL1606 Correlates With the Production of 2-Hexyl 5-Propyl Resorcinol. MPMI. 2006;19: 418–428. doi:10.1094/MPMI-19-0418
González-Sánchez MÁ, Pérez-Jiménez RM, Pliego C, Ramos C, De Vicente A, Cazorla FM. Biocontrol bacteria selected by a direct plant protection strategy against avocado white root rot show antagonism as a prevalent trait. Journal of Applied Microbiology. 2010;109: 65–78. doi:10.1111/j.1365-2672.2009.04628.x
González-Sánchez MÁ, de Vicente A, Pérez-García A, Pérez-Jiménez R, Romero D, Cazorla FM. Evaluation of the effectiveness of biocontrol bacteria against avocado white root rot occurring under commercial greenhouse plant production conditions. Biological Control. 2013;67: 94–100. doi:10.1016/j.biocontrol.2013.08.009
Calderón CE, de Vicente A, Cazorla FM. Role of 2-hexyl, 5-propyl resorcinol production by Pseudomonas chlororaphis PCL1606 in the multitrophic interactions in the avocado rhizosphere during the biocontrol process. FEMS Microbiology Ecology. 2014;89: 20–31. doi:10.1111/1574-6941.12319
Calderón CE, Ramos C, de Vicente A, Cazorla FM. Comparative Genomic Analysis of Pseudomonas chlororaphis PCL1606 Reveals New Insight into Antifungal Compounds Involved in Biocontrol. MPMI. 2015;28: 249–260. doi:10.1094/MPMI-10-14-0326-FI
Heredia-Ponce Z, Gutiérrez-Barranquero JA, Purtschert-Montenegro G, Eberl L, de Vicente A, Cazorla FM. Role of extracellular matrix components in the formation of biofilms and their contribution to the biocontrol activity of Pseudomonas chlororaphis PCL1606. Environmental Microbiology. 2021;23: 2086–2101. doi:10.1111/1462-2920.15355
Zhang L, Chen W, Jiang Q, Fei Z, Xiao M. Genome analysis of plant growth-promoting rhizobacterium Pseudomonas chlororaphis subsp. aurantiaca JD37 and insights from comparasion of genomics with three Pseudomonas strains. Microbiological Research. 2020;237: 126483. doi:10.1016/j.micres.2020.126483
Jiang Q, Xiao J, Zhou C, Mu Y, Xu B, He Q, et al. Complete genome sequence of the plant growth-promoting rhizobacterium Pseudomonas aurantiaca strain JD37. Journal of Biotechnology. 2014;192: 85–86. doi:10.1016/j.jbiotec.2014.10.021
Chen Y, Wang J, Yang N, Wen Z, Sun X, Chai Y, et al. Wheat microbiome bacteria can reduce virulence of a plant pathogenic fungus by altering histone acetylation. Nature Communications. 2018;9: 3429. doi:10.1038/s41467-018-05683-7
Deng P, Wang X, Baird SM, Lu S-E. Complete genome of Pseudomonas chlororaphis strain UFB2, a soil bacterium with antibacterial activity against bacterial canker pathogen of tomato. Stand Genomic Sci. 2015;10: 117–117. doi:10.1186/s40793-015-0106-x
Zachow C, Müller H, Laireiter CM, Tilcher R, Berg G. Complete genome sequence of Pseudomonas corrugata strain RM1-1-4, a stress protecting agent from the rhizosphere of an oilseed rape bait plant. Stand Genomic Sci. 2017;12: 66–66. doi:10.1186/s40793-017-0278-7
Vodovar N, Vallenet D, Cruveiller S, Rouy Z, Barbe V, Acosta C, et al. Complete genome sequence of the entomopathogenic and metabolically versatile soil bacterium Pseudomonas entomophila. Nature Biotechnology. 2006;24: 673–679. doi:10.1038/nbt1212
Matthijs S, Laus G, Meyer J-M, Abbaspour-Tehrani K, Schäfer M, Budzikiewicz H, et al. Siderophore-mediated iron acquisition in the entomopathogenic bacterium Pseudomonas entomophila L48 and its close relative Pseudomonas putida KT2440. BioMetals. 2009;22: 951. doi:10.1007/s10534-009-9247-y
Vallet-Gely Isabelle, Novikov Alexey, Augusto Luis, Liehl Peter, Bolbach Gérard, Péchy-Tarr Maria, et al. Association of Hemolytic Activity of Pseudomonas entomophila, a Versatile Soil Bacterium, with Cyclic Lipopeptide Production. Applied and Environmental Microbiology. 2010;76: 910–921. doi:10.1128/AEM.02112-09
Sarris PF, Scoulica EV. Pseudomonas entomophila and Pseudomonas mendocina: Potential models for studying the bacterial type VI secretion system. Infection, Genetics and Evolution. 2011;11: 1352–1360. doi:10.1016/j.meegid.2011.04.029
Stockwell VO, Johnson KB, Sugar D, Loper JE. Control of Fire Blight by Pseudomonas fluorescens A506 and Pantoea vagans C9-1 Applied as Single Strains and Mixed Inocula. Phytopathology®. 2010;100: 1330–1339. doi:10.1094/PHYTO-03-10-0097
Durán D, Bernal P, Vazquez-Arias D, Blanco-Romero E, Garrido-Sanz D, Redondo-Nieto M, et al. Pseudomonas fluorescens F113 type VI secretion systems mediate bacterial killing and adaption to the rhizosphere microbiome. Scientific Reports. 2021;11: 5772. doi:10.1038/s41598-021-85218-1
Redondo-Nieto M, Barret M, Morrisey JP, Germaine K, Martínez-Granero F, Barahona E, et al. Genome sequence of the biocontrol strain Pseudomonas fluorescens F113. J Bacteriol. 2012;194: 1273–1274. doi:10.1128/JB.06601-11
Laue BE, Jiang Y, Chhabra SR, Jacob S, Stewart GSAB, Hardman A, et al. The biocontrol strain Pseudomonas fluorescens F113 produces the Rhizobium small bacteriocin, N-(3-hydroxy-7-cis-tetradecenoyl)homoserine lactone, via HdtS, a putative novel N-acylhomoserine lactone synthaseThe GenBank accession number for the sequence determined in this work is AF286536. Microbiology. Microbiology Society; 200…
Fenton A M, Stephens P M, Crowley J, O’Callaghan M, O’Gara F. Exploitation of gene(s) involved in 2,4-diacetylphloroglucinol biosynthesis to confer a new biocontrol capability to a Pseudomonas strain. Applied and Environmental Microbiology. 1992;58: 3873–3878. doi:10.1128/aem.58.12.3873-3878.1992
Shanahan P, O’sullivan DJ, Simpson P, Glennon JD, O’gara F. Isolation of 2,4-diacetylphloroglucinol from a fluorescent pseudomonad and investigation of physiological parameters influencing its production. Appl Environ Microbiol. 1992;58: 353–358. doi:10.1128/aem.58.1.353-358.1992
Moreira AS, Germaine KJ, Lloyd A, Lally RD, Galbally PT, Ryan D, et al. Draft Genome Sequence of Three Endophyte Strains of Pseudomonas fluorescens Isolated from Miscanthus giganteus. Genome Announc. 2016;4: e00965-16. doi:10.1128/genomeA.00965-16
Otieno N, Lally R, Kiwanuka S, Lloyd A, Ryan D, Germaine K, et al. Plant growth promotion induced by phosphate solubilizing endophytic Pseudomonas isolates. Frontiers in Microbiology. 2015;6: 745. doi:10.3389/fmicb.2015.00745
Lally RD, Galbally P, Moreira AS, Spink J, Ryan D, Germaine KJ, et al. Application of Endophytic Pseudomonas fluorescens and a Bacterial Consortium to Brassica napus Can Increase Plant Height and Biomass under Greenhouse and Field Conditions. Frontiers in Plant Science. 2017;8: 2193. doi:10.3389/fpls.2017.02193
Roquigny R, Arseneault T, Gadkar VJ, Novinscak A, Joly DL, Filion M. Complete Genome Sequence of Biocontrol Strain Pseudomonas fluorescens LBUM223. Genome Announc. 2015;3: e00443-15. doi:10.1128/genomeA.00443-15
Arseneault T, Goyer C, Filion M. Phenazine Production by Pseudomonas sp. LBUM223 Contributes to the Biological Control of Potato Common Scab. Phytopathology®. 2013;103: 995–1000. doi:10.1094/PHYTO-01-13-0022-R
Arseneault T, Goyer C, Filion M. Pseudomonas fluorescens LBUM223 Increases Potato Yield and Reduces Common Scab Symptoms in the Field. Phytopathology®. 2015;105: 1311–1317. doi:10.1094/PHYTO-12-14-0358-R
Arseneault T, Goyer C, Filion M. Biocontrol of Potato Common Scab is Associated with High Pseudomonas fluorescens LBUM223 Populations and Phenazine-1-Carboxylic Acid Biosynthetic Transcript Accumulation in the Potato Geocaulosphere. Phytopathology®. 2016;106: 963–970. doi:10.1094/PHYTO-01-16-0019-R
Morrison CK, Novinscak A, Gadkar VJ, Joly DL, Filion M. Complete Genome Sequence of Pseudomonas fluorescens LBUM636, a Strain with Biocontrol Capabilities against Late Blight of Potato. Genome Announc. 2016;4: e00446-16. doi:10.1128/genomeA.00446-16
Morrison CK, Arseneault T, Novinscak A, Filion M. Phenazine-1-Carboxylic Acid Production by Pseudomonas fluorescens LBUM636 Alters Phytophthora infestans Growth and Late Blight Development. Phytopathology®. 2017;107: 273–279. doi:10.1094/PHYTO-06-16-0247-R
Ma L, Wang X, Deng P, Baird SM, Liu Y, Qu S, et al. The PafR gene is required for antifungal activity of strain MS82 against Mycogone perniciosa. Advances in Microbiology. 2017;7: 217.
Cho S-T, Chang H-H, Egamberdieva D, Kamilova F, Lugtenberg B, Kuo C-H. Genome Analysis of Pseudomonas fluorescens PCL1751: A Rhizobacterium that Controls Root Diseases and Alleviates Salt Stress for Its Plant Host. PLOS ONE. 2015;10: e0140231. doi:10.1371/journal.pone.0140231
Kamilova F, Validov S, Azarova T, Mulders I, Lugtenberg B. Enrichment for enhanced competitive plant root tip colonizers selects for a new class of biocontrol bacteria. Environmental Microbiology. 2005;7: 1809–1817.
Egamberdieva D, Kucharova Z, Davranov K, Berg G, Makarova N, Azarova T, et al. Bacteria able to control foot and root rot and to promote growth of cucumber in salinated soils. Biology and fertility of soils. 2011;47: 197–205.
Martínez-García PM, Ruano-Rosa D, Schilirò E, Prieto P, Ramos C, Rodríguez-Palenzuela P, et al. Complete genome sequence of Pseudomonas fluorescens strain PICF7, an indigenous root endophyte from olive (Olea europaea L.) and effective biocontrol agent against Verticillium dahliae. Stand Genomic Sci. 2015;10: 10–10. doi:10.1186/1944-3277-10-10
Mercado-Blanco J, Alós E, Rey MD, Prieto P. Pseudomonas fluorescens PICF7 displays an endophytic lifestyle in cultivated cereals and enhances yield in barley. FEMS Microbiology Ecology. 2016;92. doi:10.1093/femsec/fiw092
Gómez-Lama Cabanás C, Schilirò E, Valverde-Corredor A, Mercado-Blanco J. The biocontrol endophytic bacterium Pseudomonas fluorescens PICF7 induces systemic defense responses in aerial tissues upon colonization of olive roots. Frontiers in Microbiology. 2014;5: 427. doi:10.3389/fmicb.2014.00427
Vinatzer BA, Jelenska J, Greenberg JT. Bioinformatics Correctly Identifies Many Type III Secretion Substrates in the Plant Pathogen Pseudomonas syringae and the Biocontrol Isolate P. fluorescens SBW25. MPMI. 2005;18: 877–888. doi:10.1094/MPMI-18-0877
Lin H, Hu S, Liu R, Chen P, Ge C, Zhu B, et al. Genome Sequence of Pseudomonas koreensis CRS05-R5, an Antagonistic Bacterium Isolated from Rice Paddy Field. Frontiers in Microbiology. 2016;7: 1756. doi:10.3389/fmicb.2016.01756
Kissoyan KAB, Drechsler M, Stange E-L, Zimmermann J, Kaleta C, Bode HB, et al. Natural C. elegans Microbiota Protects against Infection via Production of a Cyclic Lipopeptide of the Viscosin Group. Current Biology. 2019;29: 1030-1037.e5. doi:10.1016/j.cub.2019.01.050
Wu L, Xiao W, Chen G, Song D, Khaskheli MA, Li P, et al. Identification of Pseudomonas mosselii BS011 gene clusters required for suppression of Rice Blast Fungus Magnaporthe oryzae. Journal of Biotechnology. 2018;282: 1–9. doi:10.1016/j.jbiotec.2018.04.016
Zengerer V, Schmid M, Bieri M, Müller DC, Remus-Emsermann MNP, Ahrens CH, et al. Pseudomonas orientalis F9: A Potent Antagonist against Phytopathogens with Phytotoxic Effect in the Apple Flower. Frontiers in Microbiology. 2018;9: 145. doi:10.3389/fmicb.2018.00145
Santos Kron Amanda, Zengerer Veronika, Bieri Marco, Dreyfuss Vera, Sostizzo Tanja, Schmid Michael, et al. Pseudomonas orientalis F9 Pyoverdine, Safracin, and Phenazine Mutants Remain Effective Antagonists against Erwinia amylovora in Apple Flowers. Applied and Environmental Microbiology. 86: e02620-19. doi:10.1128/AEM.02620-19
Liu Q, Zhang Y, Yu N, Bi Z, Zhu A, Zhan X, et al. Genome sequence of Pseudomonas parafulva CRS01-1, an antagonistic bacterium isolated from rice field. Journal of Biotechnology. 2015;206: 89–90. doi:10.1016/j.jbiotec.2015.03.017
Zhang Y, Chen P, Ye G, Lin H, Ren D, Guo L, et al. Complete Genome Sequence of Pseudomonas Parafulva PRS09-11288, a Biocontrol Strain Produces the Antibiotic Phenazine-1-carboxylic Acid. Current Microbiology. 2019;76: 1087–1091. doi:10.1007/s00284-018-1441-0
Zachow C, Jahanshah G, de Bruijn I, Song C, Ianni F, Pataj Z, et al. The Novel Lipopeptide Poaeamide of the Endophyte Pseudomonas poae RE*1-1-14 Is Involved in Pathogen Suppression and Root Colonization. MPMI. 2015;28: 800–810. doi:10.1094/MPMI-12-14-0406-R
Müller H, Zachow C, Alavi M, Tilcher R, Krempl PM, Thallinger GG, et al. Complete Genome Sequence of the Sugar Beet Endophyte Pseudomonas poae RE*1-1-14, a Disease-Suppressive Bacterium. Genome Announc. 2013;1: e0002013–e0002013. doi:10.1128/genomeA.00020-13
Takeuchi K, Noda N, Someya N. Complete Genome Sequence of the Biocontrol Strain Pseudomonas protegens Cab57 Discovered in Japan Reveals Strain-Specific Diversity of This Species. PLOS ONE. 2014;9: e93683. doi:10.1371/journal.pone.0093683
Shaukat SS, Siddiqui IA. Impact of biocontrol agents Pseudomonas fluorescens CHA0 and its genetically modified derivatives on the diversity of culturable fungi in the rhizosphere of mungbean. Journal of Applied Microbiology. 2003;95: 1039–1048. doi:10.1046/j.1365-2672.2003.02074.x
Henkes GJ, Jousset A, Bonkowski M, Thorpe MR, Scheu S, Lanoue A, et al. Pseudomonas fluorescens CHA0 maintains carbon delivery to Fusarium graminearum-infected roots and prevents reduction in biomass of barley shoots through systemic interactions. J Exp Bot. 2011/05/11 ed. 2011;62: 4337–4344. doi:10.1093/jxb/err149
Zhang QX, Kong XW, Li SY, Chen XJ, Chen XJ. Antibiotics of Pseudomonas protegens FD6 are essential for biocontrol activity. Australasian Plant Pathology. 2020;49: 307–317. doi:10.1007/s13313-020-00696-7
Zhang Q, Stummer BE, Guo Q, Zhang W, Zhang X, Zhang L, et al. Quantification of Pseudomonas protegens FD6 and Bacillus subtilis NCD-2 in soil and the wheat rhizosphere and suppression of root pathogenic Rhizoctonia solani AG-8. Biological Control. 2021;154: 104504. doi:10.1016/j.biocontrol.2020.104504
Huang X, Wang Z, Liu Y, Zhang X. Complete Genome Sequence of Pseudomonas protegens H78, a Plant Growth-Promoting Rhizobacterium. Genome Announc. 2017;5: e00233-17. doi:10.1128/genomeA.00233-17
Shi H, Huang X, Wang Z, Guan Y, Zhang X. Improvement of pyoluteorin production in Pseudomonas protegens H78 through engineering its biosynthetic and regulatory pathways. Applied Microbiology and Biotechnology. 2019;103: 3465–3476. doi:10.1007/s00253-019-09732-z
Zhai Y, Shao Z, Cai M, Zheng L, Li G, Huang D, et al. Multiple Modes of Nematode Control by Volatiles of Pseudomonas putida 1A00316 from Antarctic Soil against Meloidogyne incognita. Frontiers in Microbiology. 2018;9: 253. doi:10.3389/fmicb.2018.00253
Matilla Miguel A., Pizarro-Tobias Paloma, Roca Amalia, Fernández Matilde, Duque Estrella, Molina Lázaro, et al. Complete Genome of the Plant Growth-Promoting Rhizobacterium Pseudomonas putida BIRD-1. Journal of Bacteriology. 2011;193: 1290–1290. doi:10.1128/JB.01281-10
Roca A, Pizarro-Tobías P, Udaondo Z, Fernández M, Matilla MA, Molina-Henares MA, et al. Analysis of the plant growth-promoting properties encoded by the genome of the rhizobacterium Pseudomonas putida BIRD-1. Environmental Microbiology. 2013;15: 780–794. doi:10.1111/1462-2920.12037
Molina L, Udaondo Z, Duque E, Fernández M, Molina-Santiago C, Roca A, et al. Antibiotic Resistance Determinants in a Pseudomonas putida Strain Isolated from a Hospital. PLOS ONE. 2014;9: e81604. doi:10.1371/journal.pone.0081604
Yu S-M, Lee YH. Genes involved in nutrient competition by Pseudomonas putida JBC17 to suppress green mold in postharvest satsuma mandarin. Journal of Basic Microbiology. 2015;55: 898–906. doi:10.1002/jobm.201400792
Matilla MA, Ramos JL, Bakker PAHM, Doornbos R, Badri DV, Vivanco JM, et al. Pseudomonas putida KT2440 causes induced systemic resistance and changes in Arabidopsis root exudation. Environmental Microbiology Reports. 2010;2: 381–388. doi:10.1111/j.1758-2229.2009.00091.x
Costa-Gutierrez SB, Lami MJ, Santo MCC-D, Zenoff AM, Vincent PA, Molina-Henares MA, et al. Plant growth promotion by Pseudomonas putida KT2440 under saline stress: role of eptA. Applied Microbiology and Biotechnology. 2020;104: 4577–4592. doi:10.1007/s00253-020-10516-z
Planchamp C, Glauser G, Mauch-Mani B. Root inoculation with Pseudomonas putida KT2440 induces transcriptional and metabolic changes and systemic resistance in maize plants. Front Plant Sci. 2015;5: 719–719. doi:10.3389/fpls.2014.00719
Chaudhry V, Asif MH, Bag S, Goel R, Mantri SS, Singh SK, et al. Draft Genome Sequence of Pseudomonas putida Strain MTCC5279. Genome Announc. 2013;1: e00560-13. doi:10.1128/genomeA.00560-13
Weyens N, Truyens S, Dupae J, Newman L, Taghavi S, van der Lelie D, et al. Potential of the TCE-degrading endophyte Pseudomonas putida W619-TCE to improve plant growth and reduce TCE phytotoxicity and evapotranspiration in poplar cuttings. Environmental Pollution. 2010;158: 2915–2919. doi:10.1016/j.envpol.2010.06.004
Kwak Y, Jung BK, Shin J-H. Complete genome sequence of Pseudomonas rhizosphaerae IH5T (=DSM 16299T), a phosphate-solubilizing rhizobacterium for bacterial biofertilizer. Journal of Biotechnology. 2015;193: 137–138. doi:10.1016/j.jbiotec.2014.11.031
Peix A, Rivas R, Mateos PF, Martínez-Molina E, Rodríguez-Barrueco C, Velázquez E. Pseudomonas rhizosphaerae sp. nov., a novel species that actively solubilizes phosphate in vitro. International Journal of Systematic and Evolutionary Microbiology. Microbiology Society; 2003. pp. 2067–2072. doi:https://doi.org/10.1099/ijs.0.02703-0
Hynes RK, Dumonceaux TJ, Kangsopa J, Town JR. Genome Sequence of a Plant Growth-Promoting Rhizobacterium, Pseudomonas sp. Strain 31-12. Microbiol Resour Announc. 2018;7: e00947-18. doi:10.1128/MRA.00947-18
Smits THM, Pothier JF, Ruinelli M, Blom J, Frasson D, Koechli C, et al. Complete Genome Sequence of the Cyanogenic Phosphate-Solubilizing Pseudomonas sp. Strain CCOS 191, a Close Relative of Pseudomonas mosselii. Genome Announc. 2015;3: e00616-15. doi:10.1128/genomeA.00616-15
He A-L, Niu S-Q, Zhao Q, Li Y-S, Gou J-Y, Gao H-J, et al. Induced Salt Tolerance of Perennial Ryegrass by a Novel Bacterium Strain from the Rhizosphere of a Desert Shrub Haloxylon ammodendron. Int J Mol Sci. 2018;19: 469. doi:10.3390/ijms19020469
Cai D, Xu Y, Zhao F, Zhang Y, Duan H, Guo X. Improved salt tolerance of Chenopodium quinoa Willd. contributed by Pseudomonas sp. strain M30-35. Amanullah A, editor. PeerJ. 2021;9: e10702. doi:10.7717/peerj.10702
Cerra J, Donohue H, Kral A, Oser M, Rostkowski L, Zappia L, et al. Complete Genome Sequence of Pseudomonas sp. Strain NC02, Isolated from Soil. Genome Announc. 2018;6: e00033-18. doi:10.1128/genomeA.00033-18
Takeuchi K, Noda N, Katayose Y, Mukai Y, Numa H, Yamada K, et al. Rhizoxin Analogs Contribute to the Biocontrol Activity of a Newly Isolated Pseudomonas Strain. MPMI. 2015;28: 333–342. doi:10.1094/MPMI-09-14-0294-FI
Takeuchi K, Tsuchiya W, Fujimoto Z, Yamada K, Someya N, Yamazaki T. Discovery of an Antibiotic-Related Small Protein of Biocontrol Strain Pseudomonas sp. Os17 by a Genome-Mining Strategy. Frontiers in Microbiology. 2020;11: 2898. doi:10.3389/fmicb.2020.605705
Duan J, Jiang W, Cheng Z, Heikkila JJ, Glick BR. The Complete Genome Sequence of the Plant Growth-Promoting Bacterium Pseudomonas sp. UW4. PLOS ONE. 2013;8: e58640. doi:10.1371/journal.pone.0058640
Cheng Z, Park E, Glick BR. 1-Aminocyclopropane-1-carboxylate deaminase from Pseudomonas putida UW4 facilitates the growth of canola in the presence of salt. Can J Microbiol. 2007;53: 912–918. doi:10.1139/W07-050
Yan Y, Yang J, Dou Y, Chen M, Ping S, Peng J, et al. Nitrogen fixation island and rhizosphere competence traits in the genome of root-associated <em>Pseudomonas stutzeri</em> A1501. Proc Natl Acad Sci USA. 2008;105: 7564. doi:10.1073/pnas.0801093105
Gulati A, Swarnkar MK, Vyas P, Rahi P, Thakur R, Thakur N, et al. Complete Genome Sequence of the Rhizobacterium Pseudomonas trivialis Strain IHBB745 with Multiple Plant Growth-Promoting Activities and Tolerance to Desiccation and Alkalinity. Genome Announc. 2015;3: e00943-15. doi:10.1128/genomeA.00943-15
Abd El-Aziz FE-ZA, Bashandy SR. Dose-dependent effects of Pseudomonas trivialis rhizobacteria and synergistic growth stimulation effect with earthworms on the common radish. Rhizosphere. 2019;10: 100156. doi:10.1016/j.rhisph.2019.100156
Li L, Yuan L, Shi Y, Xie X, Chai A, Wang Q, et al. Comparative genomic analysis of Pseudomonas amygdali pv. lachrymans NM002: Insights into its potential virulence genes and putative invasion determinants. Genomics. 2019;111: 1493–1503. doi:10.1016/j.ygeno.2018.10.004
Bull CT, De Boer S, Denny T, Firrao G, Saux MF-L, Saddler G, et al. Comprehensive list of names of plant pathogenic bacteria, 1980-2007. Journal of plant pathology. 2010; 551–592.
Wormald H. Bacterial Diseases of Stone Fruit Trees in Britain. III The Symptoms of Bacterial Canker in Plum Trees. Journal of Pomology and Horticultural Science. 1931;9: 239–256.
Young J, Dye D, Bradbury J, Panagopoulos C, Robbs C. A proposed nomenclature and classification for plant pathogenic bacteria. New Zealand Journal of Agricultural Research. 1978;21: 153–177.
Hulin MT, Mansfield JW, Brain P, Xu X, Jackson RW, Harrison RJ. Characterization of the pathogenicity of strains of Pseudomonas syringae towards cherry and plum. Plant Pathology. 2018;67: 1177–1193. doi:10.1111/ppa.12834
Ruinelli M, Blom J, Smits THM, Pothier JF. Comparative genomics and pathogenicity potential of members of the Pseudomonas syringae species complex on Prunus spp. BMC Genomics. 2019;20: 172. doi:10.1186/s12864-019-5555-y
Kałużna M, Willems A, Pothier JF, Ruinelli M, Sobiczewski P, Puławska J. Characterization and genetic diversity of causal agent of stone fruit bacterial canker Pseudomonas cerasi, a new pathogen of cherry. 2015. pp. 9–14.
Ramkumar G, Lee SW, Weon H-Y, Kim B-Y, Lee YH. First report on the whole genome sequence of Pseudomonas cichorii strain JBC1 and comparison with other Pseudomonas species. Plant Pathology. 2015;64: 63–70. doi:10.1111/ppa.12259
Hung NB, Ramkumar G, Lee YH. An effector gene hopA1 influences on virulence, host specificity, and lifestyles of Pseudomonas cichorii JBC1. Research in Microbiology. 2014;165: 620–629. doi:10.1016/j.resmic.2014.08.001
Rodríguez-Palenzuela P, Matas IM, Murillo J, López-Solanilla E, Bardaji L, Pérez-Martínez I, et al. Annotation and overview of the Pseudomonas savastanoi pv. savastanoi NCPPB 3335 draft genome reveals the virulence gene complement of a tumour-inducing pathogen of woody hosts. Environmental Microbiology. 2010;12: 1604–1620. doi:10.1111/j.1462-2920.2010.02207.x
Castañeda-Ojeda MP, Moreno-Pérez A, Ramos C, López-Solanilla E. Suppression of Plant Immune Responses by the Pseudomonas savastanoi pv. savastanoi NCPPB 3335 Type III Effector Tyrosine Phosphatases HopAO1 and HopAO2. Frontiers in Plant Science. 2017;8: 680. doi:10.3389/fpls.2017.00680
Moreno-Pérez A, Ramos C, Rodríguez-Moreno L. HrpL Regulon of Bacterial Pathogen of Woody Host Pseudomonas savastanoi pv. savastanoi NCPPB 3335. Microorganisms. 2021;9. doi:10.3390/microorganisms9071447
Joardar V, Lindeberg M, Jackson RW, Selengut J, Dodson R, Brinkac LM, et al. Whole-genome sequence analysis of Pseudomonas syringae pv. phaseolicola 1448A reveals divergence among pathovars in genes involved in virulence and transposition. J Bacteriol. 2005;187: 6488–6498. doi:10.1128/JB.187.18.6488-6498.2005
Hockett KL, Nishimura MT, Karlsrud E, Dougherty K, Baltrus DA. Pseudomonas syringae CC1557: A Highly Virulent Strain With an Unusually Small Type III Effector Repertoire That Includes a Novel Effector. MPMI. 2014;27: 923–932. doi:10.1094/MPMI-11-13-0354-R
Baltrus DA, Nishimura MT, Romanchuk A, Chang JH, Mukhtar MS, Cherkis K, et al. Dynamic Evolution of Pathogenicity Revealed by Sequencing and Comparative Genomics of 19 Pseudomonas syringae Isolates. PLOS Pathogens. 2011;7: e1002132. doi:10.1371/journal.ppat.1002132
Buell CR, Joardar V, Lindeberg M, Selengut J, Paulsen IT, Gwinn ML, et al. The complete genome sequence of the Arabidopsis and tomato pathogen Pseudomonas syringae pv. tomato DC3000. Proc Natl Acad Sci U S A. 2003/08/19 ed. 2003;100: 10181–10186. doi:10.1073/pnas.1731982100
Preston GM. Pseudomonas syringae pv. tomato: the right pathogen, of the right plant, at the right time. Molecular Plant Pathology. 2000;1: 263–275. doi:10.1046/j.1364-3703.2000.00036.x
Firrao G, Torelli E, Polano C, Ferrante P, Ferrini F, Martini M, et al. Genomic Structural Variations Affecting Virulence During Clonal Expansion of Pseudomonas syringae pv. actinidiae Biovar 3 in Europe. Front Microbiol. 2018;9: 656–656. doi:10.3389/fmicb.2018.00656
Poulter RTM, Ho J, Handley T, Taiaroa G, Butler MI. Comparison between complete genomes of an isolate of Pseudomonas syringae pv. actinidiae from Japan and a New Zealand isolate of the pandemic lineage. Scientific Reports. 2018;8: 10915. doi:10.1038/s41598-018-29261-5
Fujikawa T, Sawada H. Genome analysis of the kiwifruit canker pathogen Pseudomonas syringae pv. actinidiae biovar 5. Scientific Reports. 2016;6: 21399. doi:10.1038/srep21399
Colombi E, Straub C, Künzel S, Templeton MD, McCann HC, Rainey PB. Evolution of copper resistance in the kiwifruit pathogen Pseudomonas syringae pv. actinidiae through acquisition of integrative conjugative elements and plasmids. Environmental Microbiology. 2017;19: 819–832. doi:10.1111/1462-2920.13662
Mitchell RE. Coronatine production by some phytopathogenic pseudomonads. Physiological Plant Pathology. 1982;20: 83–89. doi:10.1016/0048-4059(82)90026-1
Ménard M, Sutra L, Luisetti J, Prunier JP, Gardan L. Pseudomonas syringae pv. avii (pv. nov.), the Causal Agent of Bacterial Canker of Wild Cherries (Prunus avium) in France. European Journal of Plant Pathology. 2003;109: 565–576. doi:10.1023/A:1024786201793
Xu D, Toussaint V. Comparative genomics of Pseudomonas syringae strain B13-200 and other close Pseudomonads. unpublished. 2017.
Templeton Matthew D., Warren Benjamin A., Andersen Mark T., Rikkerink Erik H. A., Fineran Peter C. Complete DNA Sequence of Pseudomonas syringae pv. actinidiae, the Causal Agent of Kiwifruit Canker Disease. Genome Announcements. 3: e01054-15. doi:10.1128/genomeA.01054-15
Kong Jun, Jiang Hongshan, Li Baiyun, Zhao Wenjun, Li Zhihong, Zhu Shuifang. Complete Genome Sequence of Pseudomonas syringae pv. lapsa Strain ATCC 10859, Isolated from Infected Wheat. Genome Announcements. 4: e00024-16. doi:10.1128/genomeA.00024-16
Ravindran A, Jalan N, Yuan JS, Wang N, Gross DC. Comparative genomics of Pseudomonas syringae pv. syringae strains B301D and HS191 and insights into intrapathovar traits associated with plant pathogenesis. MicrobiologyOpen. 2015;4: 553–573. doi:10.1002/mbo3.261
Scholz-Schroeder BK, Hutchison ML, Grgurina I, Gross DC. The Contribution of Syringopeptin and Syringomycin to Virulence of Pseudomonas syringae pv. syringae strain B301D on the Basis of sypA and syrB1 Biosynthesis Mutant Analysis. MPMI. 2001;14: 336–348. doi:10.1094/MPMI.2001.14.3.336
Feil H, Feil WS, Chain P, Larimer F, DiBartolo G, Copeland A, et al. Comparison of the complete genome sequences of Pseudomonas syringae pv. syringae B728a and pv. tomato DC3000. Proc Natl Acad Sci U S A. 2005;102: 11064. doi:10.1073/pnas.0504930102
Greenberg JT, Vinatzer BA. Identifying type III effectors of plant pathogens and analyzing their interaction with plant cells. Current Opinion in Microbiology. 2003;6: 20–28. doi:10.1016/S1369-5274(02)00004-8
Vinatzer BA, Teitzel GM, Lee M-W, Jelenska J, Hotton S, Fairfax K, et al. The type III effector repertoire of Pseudomonas syringae pv. syringae B728a and its role in survival and disease on host and non-host plants. Molecular Microbiology. 2006;62: 26–44. doi:10.1111/j.1365-2958.2006.05350.x
Arrebola E, Carrión VJ, Cazorla FM, Pérez-García A, Murillo J, de Vicente A. Characterisation of the mgo operon in Pseudomonas syringae pv. syringae UMAF0158 that is required for mangotoxin production. BMC Microbiology. 2012;12: 10. doi:10.1186/1471-2180-12-10
Heredia-Ponce Z, Gutiérrez-Barranquero JA, Purtschert-Montenegro G, Eberl L, Cazorla FM, de Vicente A. Biological role of EPS from Pseudomonas syringae pv. syringae UMAF0158 extracellular matrix, focusing on a Psl-like polysaccharide. npj Biofilms and Microbiomes. 2020;6: 37. doi:10.1038/s41522-020-00148-6
Ruinelli M, Blom J, Pothier JF. Complete Genome Sequence of Pseudomonas viridiflava CFBP 1590, Isolated from Diseased Cherry in France. Genome Announc. 2017;5: e00662-17. doi:10.1128/genomeA.00662-17
Anand A, Chinchilla D, Tan C, Mène-Saffrané L, L’Haridon F, Weisskopf L. Contribution of Hydrogen Cyanide to the Antagonistic Activity of Pseudomonas Strains Against Phytophthora infestans. Microorganisms. 2020;8. doi:10.3390/microorganisms8081144
Guyer A, De Vrieze M, Bönisch D, Gloor R, Musa T, Bodenhausen N, et al. The Anti-Phytophthora Effect of Selected Potato-Associated Pseudomonas Strains: From the Laboratory to the Field. Frontiers in Microbiology. 2015;6: 1309. doi:10.3389/fmicb.2015.01309
Feng G. Complete genome sequence of Pseudomonas koreensis d26. unpublished. 2016.
Kakembo D, Lee YH. Analysis of traits for biocontrol performance of Pseudomonas parafulva JBCS1880 against bacterial pustule in soybean plants. Biological Control. 2019;134: 72–81. doi:10.1016/j.biocontrol.2019.04.006
Jeon YH, Kim JH, Kim YH. Involvement of Heat-stable and Proteinaceous Materials in the Culture of Pseudomonas putida JB-1 for the Inhibition of Tobacco mosaic virus Infection. Plant Pathol J. 2008;24: 328–336. doi:10.5423/PPJ.2008.24.3.328
Davis E, Sloan T, Aurelius K, Barbour A, Bodey E, Clark B, et al. Antibiotic discovery throughout the Small World Initiative: A molecular strategy to identify biosynthetic gene clusters involved in antagonistic activity. MicrobiologyOpen. 2017;6: e00435. doi:10.1002/mbo3.435
Sazinas P, Hansen ML, Aune MI, Fischer MH, Jelsbak L. A Rare Thioquinolobactin Siderophore Present in a Bioactive Pseudomonas sp. DTU12.1. Genome Biology and Evolution. 2019;11: 3529–3533. doi:10.1093/gbe/evz267
Hunziker Lukas, Bönisch Denise, Groenhagen Ulrike, Bailly Aurélien, Schulz Stefan, Weisskopf Laure, et al. Pseudomonas Strains Naturally Associated with Potato Plants Produce Volatiles with High Potential for Inhibition of Phytophthora infestans. Applied and Environmental Microbiology. 2015;81: 821–830. doi:10.1128/AEM.02999-14
De Vrieze M, Pandey P, Bucheli TD, Varadarajan AR, Ahrens CH, Weisskopf L, et al. Volatile Organic Compounds from Native Potato-associated Pseudomonas as Potential Anti-oomycete Agents. Frontiers in Microbiology. 2015;6: 1295. doi:10.3389/fmicb.2015.01295
Wei H, Wang Y, Zhang L, Tang W. Identification and characterization of biocontrol bacterial strain 2P24 and CPF-10. Acta Phytopathol Sin. 2004;34: 80–85.
Wei H-L, Zhang L-Q. Quorum-sensing system influences root colonization and biological control ability in Pseudomonas fluorescens 2P24. Antonie van Leeuwenhoek. 2006;89: 267–280. doi:10.1007/s10482-005-9028-8
Dutta S, Yu S-M, Nagendran R, Jeong SC, Lee YH. Complete genome sequencing of Pseudomonas fluorescens NBC275, a biocontrol agent against fungal pathogens of plants and insects. The Microbiological Society of Korea. 2019;55: 157–159.
Dutta S, Yu S-M, Jeong SC, Lee YH. High-throughput analysis of genes involved in biocontrol performance of Pseudomonas fluorescens NBC275 against Gray mold. Journal of Applied Microbiology. 2020;128: 265–279. doi:10.1111/jam.14475
Dutta S, Yu S-M, Lee YH. Assessment of the Contribution of Antagonistic Secondary Metabolites to the Antifungal and Biocontrol Activities of Pseudomonas fluorescens NBC275. Plant Pathol J. 2020;36: 491–496. doi:10.5423/PPJ.FT.08.2020.0149
Schnabel U, Schmidt C, Stachowiak J, Bösel A, Andrasch M, Ehlbeck J. Plasma processed air for biological decontamination of PET and fresh plant tissue. Plasma Processes and Polymers. 2018;15: 1600057. doi:10.1002/ppap.201600057
Visnovsky SB, Marroni MV, Pushparajah S, Everett KR, Taylor RK, Vinatzer BA, et al. Using multilocus sequence analysis to distinguish pathogenic from saprotrophic strains of Pseudomonas from stone fruit and kiwifruit. European Journal of Plant Pathology. 2019;155: 643–658. doi:10.1007/s10658-019-01799-8
Visnovsky Sandra B., Fiers Mark, Lu Ashley, Panda Preetinanda, Taylor Robert, Pitman Andrew R. Draft Genome Sequences of 18 Strains of Pseudomonas Isolated from Kiwifruit Plants in New Zealand and Overseas. Genome Announcements. 4: e00061-16. doi:10.1128/genomeA.00061-16
He C, Li Y, Huang C, Chen F, Ma Y. Genome Sequence and Metabolic Analysis of a Fluoranthene-Degrading Strain Pseudomonas aeruginosa DN1. Frontiers in Microbiology. 2018;9: 2595. doi:10.3389/fmicb.2018.02595
Li YP, Pan JC, Ma YL. Elucidation of multiple alkane hydroxylase systems in biodegradation of crude oil n-alkane pollution by Pseudomonas aeruginosa DN1. Journal of Applied Microbiology. 2020;128: 151–160. doi:10.1111/jam.14470
Ma K-Y, Sun M-Y, Dong W, He C-Q, Chen F-L, Ma Y-L. Effects of nutrition optimization strategy on rhamnolipid production in a Pseudomonas aeruginosa strain DN1 for bioremediation of crude oil. Biocatalysis and Agricultural Biotechnology. 2016;6: 144–151. doi:10.1016/j.bcab.2016.03.008
Hickey W J, Focht D D. Degradation of mono-, di-, and trihalogenated benzoic acids by Pseudomonas aeruginosa JB2. Applied and Environmental Microbiology. 1990;56: 3842–3850. doi:10.1128/aem.56.12.3842-3850.1990
Hickey W. J., Sabat G., Yuroff A. S., Arment A. R., Pérez-Lesher J. Cloning, Nucleotide Sequencing, and Functional Analysis of a Novel, Mobile Cluster of Biodegradation Genes fromPseudomonas aeruginosa Strain JB2. Applied and Environmental Microbiology. 2001;67: 4603–4609. doi:10.1128/AEM.67.10.4603-4609.2001
Ohtsubo Yoshiyuki, Sato Takuya, Kishida Kouhei, Tabata Michro, Ogura Yoshitoshi, Hayashi Tetsuya, et al. Complete Genome Sequence of Pseudomonas aeruginosa MTB-1, Isolated from a Microbial Community Enriched by the Technical Formulation of Hexachlorocyclohexane. Genome Announcements. 2014;2: e01130-13. doi:10.1128/genomeA.01130-13
Sangare L, Zhao Y, Folly YM, Chang J, Li J, Selvaraj JN, et al. Aflatoxin B1 Degradation by a Pseudomonas Strain. Toxins. 2014;6. doi:10.3390/toxins6103028
Ridl J, Suman J, Fraraccio S, Hradilova M, Strejcek M, Cajthaml T, et al. Complete genome sequence of Pseudomonas alcaliphila JAB1 (=DSM 26533), a versatile degrader of organic pollutants. Standards in Genomic Sciences. 2018;13: 3. doi:10.1186/s40793-017-0306-7
Kurzawova V, Stursa P, Uhlik O, Norkova K, Strohalm M, Lipov J, et al. Plant–microorganism interactions in bioremediation of polychlorinated biphenyl-contaminated soil. New Biotechnology. 2012;30: 15–22. doi:10.1016/j.nbt.2012.06.004
Zubrova A, Michalikova K, Semerad J, Strejcek M, Cajthaml T, Suman J, et al. Biphenyl 2,3-Dioxygenase in Pseudomonas alcaliphila JAB1 Is Both Induced by Phenolics and Monoterpenes and Involved in Their Transformation. Frontiers in Microbiology. 2021;12: 917. doi:10.3389/fmicb.2021.657311
Jeong JJ, Kim JH, Kim C-K, Hwang I, Lee K. 3- and 4-alkylphenol degradation pathway in Pseudomonas sp. strain KL28: genetic organization of the lap gene cluster and substrate specificities of phenol hydroxylase and catechol 2,3-dioxygenase. Microbiology. Microbiology Society; 2003. pp. 3265–3277. doi:https://doi.org/10.1099/mic.0.26628-0
Mulet M, Sánchez D, Lalucat J, Lee K, García-Valdés E. Pseudomonas alkylphenolica sp. nov., a bacterial species able to form special aerial structures when grown on p-cresol. International Journal of Systematic and Evolutionary Microbiology. Microbiology Society; 2015. pp. 4013–4018. doi:https://doi.org/10.1099/ijsem.0.000529
Rani P, Mahato NK, Sharma A, Rao DLN, Kamra K, Lal R. Genome Mining and Predictive Functional Profiling of Acidophilic Rhizobacterium Pseudomonas fluorescens Pt14. Indian J Microbiol. 2017/04/18 ed. 2017;57: 155–161. doi:10.1007/s12088-017-0648-2
Young Phil Lee, Guk Hoon Chung, Joon Shick Rhee. Purification and characterization of Pseudomonas fluorescens SIK W1 lipase expressed in Escherichia coli. Biochimica et Biophysica Acta (BBA) - Lipids and Lipid Metabolism. 1993;1169: 156–164. doi:10.1016/0005-2760(93)90200-S
Kim J, Park W. Genome Analysis of Naphthalene-Degrading Pseudomonas sp. AS1 Harboring the Megaplasmid pAS1. Journal of microbiology and biotechnology. 2018;28: 330–337.
Ruiz-Roldán L, de Toro M, Sáenz Y. Whole Genome Analysis of Environmental Pseudomonas mendocina Strains: Virulence Mechanisms and Phylogeny. Genes. 2021;12. doi:10.3390/genes12010115
Morgan RD. Complete genome sequence and methylome analysis of Pseudomonas mendocina NEB 698. unpublished. 2018.
Guo Wenbin, Wang Yuanyuan, Song Cunjiang, Yang Chao, Li Qiang, Li Baobin, et al. Complete Genome of Pseudomonas mendocina NK-01, Which Synthesizes Medium-Chain-Length Polyhydroxyalkanoates and Alginate Oligosaccharides. Journal of Bacteriology. 2011;193: 3413–3414. doi:10.1128/JB.05068-11
Kao CM, Liu JK, Chen YL, Chai CT, Chen SC. Factors affecting the biodegradation of PCP by Pseudomonas mendocina NSYSU. Journal of Hazardous Materials. 2005;124: 68–73. doi:10.1016/j.jhazmat.2005.03.051
Tu YT, Liu JK, Lin WC, Lin JL, Kao CM. Enhanced anaerobic biodegradation of OCDD-contaminated soils by Pseudomonas mendocina NSYSU: Microcosm, pilot-scale, and gene studies. Journal of Hazardous Materials. 2014;278: 433–443. doi:10.1016/j.jhazmat.2014.06.014
Lin WC, Chang-Chien GP, Kao CM, Newman L, Wong TY, Liu JK. Biodegradation of Polychlorinated Dibenzo-p-Dioxins by Pseudomonas mendocina Strain NSYSU. Journal of Environmental Quality. 2014;43: 349–357. doi:10.2134/jeq2013.06.0215
Loveridge E. Joel, Jones Cerith, Bull Matthew J., Moody Suzy C., Kahl Małgorzata W., Khan Zainab, et al. Reclassification of the Specialized Metabolite Producer Pseudomonas mesoacidophila ATCC 31433 as a Member of the Burkholderia cepacia Complex. Journal of Bacteriology. 199: e00125-17. doi:10.1128/JB.00125-17
Dueholm Morten S., Albertsen Mads, D’Imperio Seth, Tale Vaibhav P., Lewis Derrick, Nielsen Per Halkjær, et al. Complete Genome Sequences of Pseudomonas monteilii SB3078 and SB3101, Two Benzene-, Toluene-, and Ethylbenzene-Degrading Bacteria Used for Bioaugmentation. Genome Announcements. 2014;2: e00524-14. doi:10.1128/genomeA.00524-14
Khine AA, Yang M-Y, Hu A, Lin G-H, Toh Y-H, Chen H-P. Production of optically pure (–)-borneol by Pseudomonas monteilii TCU-CK1 and characterization of borneol dehydrogenase involved. Enzyme and Microbial Technology. 2020;139: 109586. doi:10.1016/j.enzmictec.2020.109586
Li X, Li C-Z, Mao L-Q, Yan D-Z, Zhou N-Y. Complete genome sequence of the cyclohexylamine-degrading Pseudomonas plecoglossicida NyZ12. Journal of Biotechnology. 2015;199: 29–30. doi:10.1016/j.jbiotec.2015.02.011
Wang X, Tang D, Wang W. Adaptation strategies of Pseudomonas protegens SN15-2 to hyperosmotic growth environment. Journal of Applied Microbiology. 2020;128: 1720–1734. doi:10.1111/jam.14582
Pathak Ashish, Jaswal Rajneesh, Stothard Paul, Brooks Scott, Chauhan Ashvini. Draft Genome Sequence of Pseudomonas sp. Strain B1, Isolated from a Contaminated Sediment. Genome Announcements. 6: e00518-18. doi:10.1128/genomeA.00518-18
Cheng L, Yin S, Chen M, Sun B, Hao S, Wang C. Enhancing Indigo Production by Over-Expression of the Styrene Monooxygenase in Pseudomonas putida. Current Microbiology. 2016;73: 248–254. doi:10.1007/s00284-016-1055-3
Hu Xiaojun, Wang Jue, Wang Fei, Chen Qiongzhen, Huang Yan, Cui Zhongli. Complete Genome Sequence of the p-Nitrophenol-Degrading Bacterium Pseudomonas putida DLL-E4. Genome Announcements. 2014;2: e00596-14. doi:10.1128/genomeA.00596-14
Chen Q, Tu H, Luo X, Zhang B, Huang F, Li Z, et al. The Regulation of para-Nitrophenol Degradation in Pseudomonas putida DLL-E4. PLOS ONE. 2016;11: e0155485. doi:10.1371/journal.pone.0155485
Shen W, Liu W, Zhang J, Tao J, Deng H, Cao H, et al. Cloning and characterization of a gene cluster involved in the catabolism of p-nitrophenol from Pseudomonas putida DLL-E4. Bioresource Technology. 2010;101: 7516–7522. doi:10.1016/j.biortech.2010.04.052
Xu Z, Qin L, Cai M, Hua W, Jin M. Biodegradation of kraft lignin by newly isolated Klebsiella pneumoniae, Pseudomonas putida, and Ochrobactrum tritici strains. Environmental Science and Pollution Research. 2018;25: 14171–14181. doi:10.1007/s11356-018-1633-y
Tao Fei, Shen Yaling, Fan Ziqi, Tang Hongzhi, Xu Ping. Genome Sequence of Pseudomonas putida S12, a Potential Platform Strain for Industrial Production of Valuable Chemicals. Journal of Bacteriology. 2012;194: 5985–5986. doi:10.1128/JB.01482-12
Chong TM, Yin W-F, Chen J-W, Mondy S, Grandclément C, Faure D, et al. Comprehensive genomic and phenotypic metal resistance profile of Pseudomonas putida strain S13.1.2 isolated from a vineyard soil. AMB Express. 2016;6: 95. doi:10.1186/s13568-016-0269-x
Yu Hao, Tang Hongzhi, Wang Lijuan, Yao Yuxiang, Wu Geng, Xu Ping. Complete Genome Sequence of the Nicotine-Degrading Pseudomonas putida Strain S16. Journal of Bacteriology. 2011;193: 5541–5542. doi:10.1128/JB.05663-11
Jagannadham MV, Abou-Eladab EF, Kulkarni HM. Identification of Outer Membrane Proteins from an Antarctic Bacterium Pseudomonas syringae Lz4W *. Molecular & Cellular Proteomics. 2011;10. doi:10.1074/mcp.M110.004549
Ismail W, Shammary SAL, El-Sayed WS, Obuekwe C, El Nayal AM, Abdul Raheem AS, et al. Stimulation of rhamnolipid biosurfactants production in Pseudomonas aeruginosa AK6U by organosulfur compounds provided as sulfur sources. Biotechnology Reports. 2015;7: 55–63. doi:10.1016/j.btre.2015.03.001
Xiang W, Wei X, Tang H, Li L, Huang R. Complete Genome Sequence and Biodegradation Characteristics of Benzoic Acid-Degrading Bacterium Pseudomonas sp. SCB32. Yokota S, editor. BioMed Research International. 2020;2020: 6146104. doi:10.1155/2020/6146104
Tsang Hoi-Lung, Huang Jui-Lin, Lin Yu-Hsuan, Huang Kai-Fa, Lu Pei-Luen, Lin Guang-Huey, et al. Borneol Dehydrogenase from Pseudomonas sp. Strain TCU-HL1 Catalyzes the Oxidation of (+)-Borneol and Its Isomers to Camphor. Applied and Environmental Microbiology. 2016;82: 6378–6385. doi:10.1128/AEM.01789-16
Ohtsubo Yoshiyuki, Kishida Kouhei, Sato Takuya, Tabata Michiro, Kawasumi Toru, Ogura Yoshitoshi, et al. Complete Genome Sequence of Pseudomonas sp. Strain TKP, Isolated from a γ-Hexachlorocyclohexane-Degrading Mixed Culture. Genome Announcements. 2014;2: e01241-13. doi:10.1128/genomeA.01241-13
Köhler KAK, Rückert C, Schatschneider S, Vorhölter F-J, Szczepanowski R, Blank LM, et al. Complete genome sequence of Pseudomonas sp. strain VLB120 a solvent tolerant, styrene degrading bacterium, isolated from forest soil. Journal of Biotechnology. 2013;168: 729–730. doi:10.1016/j.jbiotec.2013.10.016
Panke Sven, Witholt Bernard, Schmid Andreas, Wubbolts Marcel G. Towards a Biocatalyst for (S)-Styrene Oxide Production: Characterization of the Styrene Degradation Pathway of Pseudomonas sp. Strain VLB120. Applied and Environmental Microbiology. 1998;64: 2032–2043. doi:10.1128/AEM.64.6.2032-2043.1998
Smith Brian A., Dougherty Kevin M., Baltrus David A. Complete Genome Sequence of the Highly Transformable Pseudomonas stutzeri Strain 28a24. Genome Announcements. 2014;2: e00543-14. doi:10.1128/genomeA.00543-14
Busquets Antonio, Peña Arantxa, Gomila Margarita, Bosch Rafael, Nogales Balbina, García-Valdés Elena, et al. Genome Sequence of Pseudomonas stutzeri Strain JM300 (DSM 10701), a Soil Isolate and Model Organism for Natural Transformation. Journal of Bacteriology. 2012;194: 5477–5478. doi:10.1128/JB.01257-12
Hu B, Nie Y, Geng S, Wu X-L. Complete genome sequence of the petroleum-emulsifying bacterium Pseudomonas stutzeri SLG510A3-8. Journal of Biotechnology. 2015;211: 1–2. doi:10.1016/j.jbiotec.2015.06.421
Hu Bing, Wang Miaoxiao, Geng Shuang, Wen Liqun, Wu Mengdi, Nie Yong, et al. Metabolic Exchange with Non-Alkane-Consuming Pseudomonas stutzeri SLG510A3-8 Improves n-Alkane Biodegradation by the Alkane Degrader Dietzia sp. Strain DQ12-45-1b. Applied and Environmental Microbiology. 86: e02931-19. doi:10.1128/AEM.02931-19
