# Supplementary material for: Classification of the plant-associated lifestyle of Pseudomonas strains using genome properties and machine learning
Source: Sci Rep. 2022 Jun 27;12:10857. doi: 10.1038/s41598-022-14913-4 (PMC9237127; doi:10.1038/s41598-022-14913-4)
Supplement: Supplementary file 7 — Supplementary Table S2. [file 41598_2022_14913_MOESM7_ESM.xlsx]

## Sheet: README
Supplementary Table S2. Enriched protein domains.
Enriched protein domains on phytopathogenic and phytobeneficial strains with the p-value and number of occurrences.
*PGPR - plant growth promoing rhizosphere
*EPP - epiphytic and plant pathogen

## Sheet: PGPR
Domain ID	Description	p-value	Number of occurrences for the PGPR (58)	Fraction of number of occurrences for the PGPR	Number of occurrences for the EPP (33)	Fraction of number of occurrences for the EPP
TIGR02156	1,2-phenylacetyl-CoA epoxidase, subunit A	0.00344732	26	0.448276	0	0
PF05138	1,2-phenylacetyl-CoA epoxidase, subunit A/C	0.00344732	26	0.448276	0	0
TIGR02158	1,2-phenylacetyl-CoA epoxidase, subunit C	0.00344732	26	0.448276	0	0
TIGR00530	1-acyl-sn-glycerol-3-phosphate acyltransferase	6.81879e-18	55	0.948276	0	0
TIGR02311	2,4-dihydroxyhept-2-ene-1,7-dioic acid aldolase	7.29252e-08	39	0.672414	0	0
TIGR03265	2-aminoethylphosphonate ABC transport system, ATP-binding component PhnT2	4.25832e-13	49	0.844828	0	0
TIGR03262	2-aminoethylphosphonate ABC transport system, permease protein, putative	4.25832e-13	49	0.844828	0	0
TIGR02326	2-aminoethylphosphonate--pyruvate transaminase	2.74662e-11	46	0.793103	0	0
TIGR03301	2-aminoethylphosphonate--pyruvate transaminase	2.74662e-11	46	0.793103	0	0
PF16750	2-component histidine kinase, sensor domain	9.53992e-10	46	0.793103	1	0.030303
TIGR01505	2-hydroxy-3-oxopropionate reductase	3.24704e-20	57	0.982759	0	0
TIGR02330	2-methylcitrate dehydratase PrpD	3.26274e-10	44	0.758621	0	0
TIGR02312	2-oxo-hepta-4-ene-1,7-dioic acid hydratase	3.02481e-06	35	0.603448	0	0
PF12573	2-oxoisovalerate dehydrogenase, E1 alpha subunit, N-terminal domain	5.68233e-19	56	0.965517	0	0
TIGR02298	3,4-dihydroxyphenylacetate 2,3-dioxygenase	1.93252e-07	38	0.655172	0	0
TIGR01963	3-hydroxybutyrate dehydrogenase	9.15139e-15	55	0.948276	2	0.0606061
PF05853	3-keto-5-aminohexanoate cleavage enzyme	9.20116e-05	57	0.982759	16	0.484848
TIGR02297	4-hydroxyphenylacetate catabolism regulatory protein HpaA	4.96933e-07	37	0.637931	0	0
TIGR02303	4-hydroxyphenylacetate degradation bifunctional isomerase/decarboxylase, C-terminal subunit	1.24233e-06	36	0.62069	0	0
TIGR02305	4-hydroxyphenylacetate degradation bifunctional isomerase/decarboxylase, N-terminal subunit	1.24233e-06	36	0.62069	0	0
PF01361	4-oxalocrotonate tautomerase	0.000426288	46	0.793103	7	0.212121
TIGR00013	4-oxalocrotonate tautomerase, Pseudomonas-type	1.17331e-05	37	0.637931	1	0.030303
TIGR00273	4Fe-4S binding protein	0.00687709	32	0.551724	2	0.0606061
PF11870	4Fe-4S binding protein, C-terminal	0.00331617	33	0.568966	2	0.0606061
PF12801	4Fe-4S ferredoxin-type, iron-sulphur binding domain	1.54514e-14	56	0.965517	3	0.0909091
PF13247	4Fe-4S ferredoxin-type, iron-sulphur binding domain	4.96933e-07	37	0.637931	0	0
PF02962	5-carboxymethyl-2-hydroxymuconate isomerase	4.25832e-13	49	0.844828	0	0
TIGR02299	5-carboxymethyl-2-hydroxymuconate semialdehyde dehydrogenase	4.96933e-07	37	0.637931	0	0
PF01973	6-hydroxymethylpterin diphosphokinase MptE-like	0.00344732	26	0.448276	0	0
TIGR03367	6-pyruvoyl tetrahydropterin synthase/QueD family	0.0258701	58	1	22	0.666667
PF01242	6-pyruvoyl tetrahydropterin synthase/QueD family	0.0258701	58	1	22	0.666667
TIGR03261	ABC transport system, 1-aminoethylphosphonate-binding protein, putative	1.78048e-14	51	0.87931	0	0
TIGR03864	ABC transporter, ATP-binding subunit, PQQ-dependent alcohol dehydrogenase system	0.00344732	26	0.448276	0	0
PF04392	ABC transporter, substrate-binding protein	3.19749e-09	42	0.724138	0	0
TIGR03863	ABC transporter, substrate-binding protein, PQQ-dependent alcohol dehydrogenase system	0.00344732	26	0.448276	0	0
PF12698	ABC-2 family transporter protein	1.04408e-09	43	0.741379	0	0
PF09822	ABC-type uncharacterised transport system	0.0263967	23	0.396552	0	0
PF14535	AMP-dependent ligase, C-terminal	3.78206e-05	32	0.551724	0	0
PF13549	ATP-grasp domain	0.000822054	28	0.482759	0	0
TIGR03375	ATPase, type I secretion system	1.32838e-09	48	0.827586	2	0.0606061
TIGR01217	Acetoacetyl-CoA synthase	4.25832e-13	49	0.844828	0	0
PF13523	Acetyltransferase (GNAT) domain	0.00344732	26	0.448276	0	0
PF08327	Activator of Hsp90 ATPase homologue 1-like	1.78048e-14	51	0.87931	0	0
PF17992	Agarase, CBM-like domain	3.26274e-10	44	0.758621	0	0
TIGR01230	Agmatinase-related	1.74102e-10	54	0.931034	5	0.151515
TIGR03861	Alcohol ABC transporter, permease protein	0.00344732	26	0.448276	0	0
PF02274	Amidinotransferase	4.54545e-07	55	0.948276	10	0.30303
TIGR00905	Amino acid antiporter	9.15139e-15	55	0.948276	2	0.0606061
TIGR03339	Aminoethylphosphonate utilisation-associated transcription regulator, LysR-type	3.11585e-15	52	0.896552	0	0
TIGR03830	Antitoxin MqsA	7.29252e-08	39	0.672414	0	0
PF15731	Antitoxin MqsA/HigA-2	7.29252e-08	39	0.672414	0	0
PF12852	AraC-type transcription regulator, ligand-binding domain	5.72495e-09	57	0.982759	10	0.30303
TIGR01078	Arginine deiminase	7.73575e-14	54	0.931034	2	0.0606061
TIGR03810	Arginine/ornithine antiporter	9.15139e-15	55	0.948276	2	0.0606061
TIGR02690	Arsenate resistance ArsH	0.00328413	47	0.810345	9	0.272727
PF00797	Arylamine N-acetyltransferase	9.36407e-08	42	0.724138	1	0.030303
TIGR00035	Aspartate racemase	7.163e-07	40	0.689655	1	0.030303
PF03162	Atypical dual-specificity phosphatase Siw14-like	4.96933e-07	37	0.637931	0	0
PF17963	Bacterial Ig domain	3.19749e-09	42	0.724138	0	0
PF15984	Bacterial collagen-like protein, middle domain	1.24233e-06	36	0.62069	0	0
PF16200	Band 7, C-terminal extension	0.00643374	29	0.5	1	0.030303
TIGR03229	Benzoate 1,2-dioxygenase, large subunit	0.00169714	27	0.465517	0	0
TIGR03232	Benzoate 1,2-dioxygenase, small subunit	6.54115e-05	35	0.603448	1	0.030303
PF13480	BioF2-like, acetyltransferase domain	9.71881e-11	45	0.775862	0	0
PF05437	Branched-chain amino acid transport, AzlD	7.73575e-14	54	0.931034	2	0.0606061
PF03591	Branched-chain amino acid transport, permease	8.35349e-16	56	0.965517	2	0.0606061
PF14384	BrnA antitoxin of type II toxin-antitoxin system	0.0001831	30	0.517241	0	0
PF05226	CHASE2	8.40457e-05	31	0.534483	0	0
PF05228	CHASE4	2.80767e-05	36	0.62069	1	0.030303
PF02628	COX15/CtaA family	7.73575e-14	54	0.931034	2	0.0606061
PF16184	Cadherin-like	1.66667e-05	33	0.568966	0	0
TIGR00746	Carbamate kinase	1.67486e-11	51	0.87931	2	0.0606061
PF04794	Carbohydrate deacetylase YdjC-like	0.00169714	27	0.465517	0	0
PF00689	Cation-transporting P-type ATPase, C-terminal	1.04408e-09	43	0.741379	0	0
PF00690	Cation-transporting P-type ATPase, N-terminal	1.78048e-14	51	0.87931	0	0
TIGR00831	Cation/H+ exchanger, CPA1 family, bacteria	1.78048e-14	51	0.87931	0	0
PF17853	CdaR, GGDEF-like domain	9.15139e-15	55	0.948276	2	0.0606061
PF07486	Cell wall hydrolase, SleB	4.96933e-07	37	0.637931	0	0
PF02417	Chromate transporter	1.78048e-14	51	0.87931	0	0
TIGR00937	Chromate transporter, long chain	2.74662e-11	46	0.793103	0	0
PF13380	CoA-binding	0.000822054	28	0.482759	0	0
TIGR00379	Cobyrinic acid a,c-diamide synthase CbiA	0.000391454	29	0.5	0	0
PF08042	Coenzyme PQQ biosynthesis protein A	0.0135865	24	0.413793	0	0
TIGR02107	Coenzyme PQQ biosynthesis protein A	0.0135865	24	0.413793	0	0
PF13385	Concanavalin A-like lectin/glucanases superfamily	1.93252e-07	38	0.655172	0	0
TIGR00251	Conserved hypothetical protein CHP00251	0.00689465	25	0.431034	0	0
TIGR03067	Conserved hypothetical protein CHP03067, planctomycetes	0.000391454	29	0.5	0	0
PF04234	CopC domain	0.00111813	45	0.775862	7	0.212121
PF02633	Creatininase/formamide hydrolase	0.00689465	25	0.431034	0	0
TIGR04366	Cupin fold metalloprotein, WbuC family	4.25832e-13	49	0.844828	0	0
PF14375	Cysteine-rich CWC	0.00018557	51	0.87931	10	0.30303
PF02790	Cytochrome C oxidase subunit II, transmembrane domain	7.73575e-14	54	0.931034	2	0.0606061
PF02239	Cytochrome D1 heme domain	1.24233e-06	36	0.62069	0	0
PF00067	Cytochrome P450	1.38999e-06	42	0.724138	2	0.0606061
PF00032	Cytochrome b/b6, C-terminal	1.69037e-18	58	1	2	0.0606061
PF00033	Cytochrome b/b6, N-terminal	5.23452e-17	57	0.982759	2	0.0606061
TIGR02891	Cytochrome c oxidase, subunit I bacterial type	5.37749e-13	53	0.913793	2	0.0606061
TIGR02866	Cytochrome c oxidase, subunit II	7.73575e-14	54	0.931034	2	0.0606061
PF01322	Cytochrome c, class II	3.05709e-17	56	0.965517	1	0.030303
TIGR04494	Cytochrome c-550 PedF	0.000822054	28	0.482759	0	0
PF02167	Cytochrome c1	1.69037e-18	58	1	2	0.0606061
TIGR00730	Cytokinin riboside 5'-monophosphate phosphoribohydrolase LOG	0.00419625	54	0.931034	15	0.454545
PF04030	D-arabinono-1,4-lactone oxidase	0.00169714	27	0.465517	0	0
PF08713	DNA alkylation repair enzyme	4.96933e-07	37	0.637931	0	0
PF05163	DNA damage-inducible protein DinB	1.78048e-14	51	0.87931	0	0
PF06029	DNA-3-methyladenine glycosylase AlkA, N-terminal	0.00071877	35	0.603448	2	0.0606061
PF03150	Di-haem cytochrome c peroxidase	3.19749e-09	42	0.724138	0	0
TIGR01037	Dihydroorotate dehydrogenase domain	4.79361e-16	53	0.913793	0	0
PF06742	Domain of unknown function DUF1214	0.000822054	28	0.482759	0	0
PF06863	Domain of unknown function DUF1254	0.000822054	28	0.482759	0	0
PF07411	Domain of unknown function DUF1508	0.000148594	34	0.586207	1	0.030303
PF07566	Domain of unknown function DUF1543	7.18392e-06	34	0.586207	0	0
PF09835	Domain of unknown function DUF2062	3.24704e-20	57	0.982759	0	0
PF10000	Domain of unknown function DUF2241	9.71881e-11	45	0.775862	0	0
PF10102	Domain of unknown function DUF2341	4.96933e-07	37	0.637931	0	0
PF10615	Domain of unknown function DUF2470	8.35349e-16	56	0.965517	2	0.0606061
PF13194	Domain of unknown function DUF4010	0.0263967	23	0.396552	0	0
PF13628	Domain of unknown function DUF4142	0.0132416	55	0.948276	17	0.515152
PF14257	Domain of unknown function DUF4349	0.00689465	25	0.431034	0	0
PF14467	Domain of unknown function DUF4426	5.23452e-17	57	0.982759	2	0.0606061
PF13018	ESPR domain	0.0135865	24	0.413793	0	0
PF14588	Endoribonuclease L-PSP/chorismate mutase-like	1.24233e-06	36	0.62069	0	0
PF07055	Enoyl reductase FAD binding domain	2.66457e-08	40	0.689655	0	0
TIGR03364	FAD-dependent oxidoreductase, HpnW	7.29252e-08	39	0.672414	0	0
TIGR03566	FMN reductase, MsuE-like	3.02481e-06	35	0.603448	0	0
PF04205	FMN-binding	2.63887e-07	41	0.706897	1	0.030303
PF04116	Fatty acid hydroxylase	1.86949e-07	57	0.982759	12	0.363636
PF12545	Filamentous haemagglutinin family outer membrane protein, domain of unknown function DUF3739	4.96933e-07	37	0.637931	0	0
PF04449	Fimbrial major subunit, CS1-type	0.00315472	30	0.517241	1	0.030303
PF00114	Fimbrial protein pilin	2.40156e-11	56	0.965517	6	0.181818
TIGR01402	Flagellar biosynthesis protein FliQ	5.23452e-17	57	0.982759	2	0.0606061
PF00743	Flavin monooxygenase-like	0.00323916	38	0.655172	4	0.121212
PF04820	Flavin-dependent halogenase	0.0128788	28	0.482759	1	0.030303
PF00498	Forkhead-associated (FHA) domain	1.19076e-08	50	0.862069	4	0.121212
TIGR01591	Formate dehydrogenase, alpha subunit	1.24233e-06	36	0.62069	0	0
PF11390	Formate dehydrogenase, delta subunit	1.24233e-06	36	0.62069	0	0
PF01764	Fungal lipase-like domain	0.00643374	29	0.5	1	0.030303
TIGR02409	Gamma-butyrobetaine hydroxylase	3.02481e-06	35	0.603448	0	0
PF13618	Gluconate 2-dehydrogenase subunit 3	2.74662e-11	46	0.793103	0	0
PF04107	Glutamate--cysteine ligase, GCS2	0.0135865	24	0.413793	0	0
PF00208	Glutamate/phenylalanine/leucine/valine dehydrogenase, C-terminal	5.23452e-17	57	0.982759	2	0.0606061
PF02812	Glutamate/phenylalanine/leucine/valine dehydrogenase, dimerisation domain	5.23452e-17	57	0.982759	2	0.0606061
PF16952	Glutamine synthetase, beta-Grasp domain	0.00344732	26	0.448276	0	0
PF14834	Glutathione S-transferases, subfamily 4, C-terminal	0.000822054	28	0.482759	0	0
TIGR01424	Glutathione-disulphide reductase	3.506e-16	55	0.948276	1	0.030303
PF02449	Glycoside hydrolase, family 42, N-terminal	2.65507e-10	47	0.810345	1	0.030303
TIGR01504	Glyoxylate carboligase	5.68233e-19	56	0.965517	0	0
PF04717	Gp5 N-terminal	5.19708e-05	48	0.827586	7	0.212121
PF12693	GspL periplasmic domain	1.99446e-07	46	0.793103	3	0.0909091
PF06445	GyrI-like small molecule binding domain	1.83108e-12	48	0.827586	0	0
PF04982	HPP	5.63458e-20	58	1	1	0.030303
PF01022	HTH ArsR-type DNA-binding domain	3.44447e-07	56	0.965517	11	0.333333
TIGR02337	HTH-type transcriptional regulator HpaR/FarR	1.93252e-07	38	0.655172	0	0
PF17932	HTH-type transcriptional repressor KstR2, C-terminal	9.71881e-11	45	0.775862	0	0
PF06438	Haem-binding HasA	0.0135865	24	0.413793	0	0
PF04187	Haem-binding uptake, Tiki superfamily, ChaN	9.76456e-06	40	0.689655	2	0.0606061
TIGR00003	Heavy metal-associated domain, copper ion-binding	0.00145021	39	0.672414	4	0.121212
PF05872	Helicase HerA-like C-terminal	1.69037e-18	58	1	2	0.0606061
TIGR02033	Hydantoinase/dihydropyrimidinase	3.11585e-15	52	0.896552	0	0
PF12535	Hydrolase of X-linked nucleoside diphosphate N terminal	0.00689465	25	0.431034	0	0
TIGR00814	Hydroxy amino acid transporter	5.68233e-19	56	0.965517	0	0
TIGR03234	Hydroxypyruvate isomerase	3.24704e-20	57	0.982759	0	0
PF13501	Ig-like SoxY domain	0.00169714	27	0.465517	0	0
PF14526	Integron-associated effector binding protein	0.0135865	24	0.413793	0	0
PF03116	Ion-translocating oxidoreductase NqrB/RnfD	2.63887e-07	41	0.706897	1	0.030303
TIGR01946	Ion-translocating oxidoreductase complex Rnf, subunit D	1.87782e-06	39	0.672414	1	0.030303
TIGR01947	Ion-translocating oxidoreductase complex, subunit RnfG/RsxG	7.163e-07	40	0.689655	1	0.030303
TIGR00183	Isocitrate dehydrogenase NADP-dependent, dimeric, prokaryotic	3.506e-16	55	0.948276	1	0.030303
PF06315	Isocitrate dehydrogenase kinasephosphatase	9.15139e-15	55	0.948276	2	0.0606061
TIGR01814	Kynureninase	0.000391454	29	0.5	0	0
TIGR03035	Kynurenine formamidase, bacteria	0.000391454	29	0.5	0	0
PF04199	Kynurenine formamidase/cyclase-like	9.36407e-08	42	0.724138	1	0.030303
TIGR00520	L-asparaginase, type II	1.83108e-12	48	0.827586	0	0
TIGR00795	L-lactate permease	8.35349e-16	56	0.965517	2	0.0606061
PF02652	L-lactate permease	5.23452e-17	57	0.982759	2	0.0606061
TIGR01328	L-methionine gamma-lyase	3.78206e-05	32	0.551724	0	0
PF02589	LUD domain	0.00331617	33	0.568966	2	0.0606061
PF16448	LapD/MoxY, periplasmic domain	1.83108e-12	48	0.827586	0	0
PF04011	LemA	1.83108e-12	48	0.827586	0	0
PF03640	Lipoprotein repeat	6.18935e-05	54	0.931034	12	0.363636
PF04120	Low affinity iron permease, Fet4	0.0150792	42	0.724138	7	0.212121
PF05161	MOFRL domain	6.81879e-18	55	0.948276	0	0
PF13660	MOFRL-associated domain	6.81879e-18	55	0.948276	0	0
PF06942	Membrane protein GlpM/YdgC	7.86774e-11	50	0.862069	2	0.0606061
PF13591	MerR HTH family regulatory protein	3.19749e-09	42	0.724138	0	0
PF01891	Metal transport protein CbiM/NikMN	3.506e-16	55	0.948276	1	0.030303
PF02069	Metallothionein, family 14, prokaryote	3.23467e-09	45	0.775862	1	0.030303
PF02870	Methylguanine DNA methyltransferase, ribonuclease-like domain	6.30738e-17	54	0.931034	0	0
TIGR01444	Methyltransferase FkbM	0.00344732	26	0.448276	0	0
PF05050	Methyltransferase FkbM	0.00689465	25	0.431034	0	0
TIGR00368	Mg chelatase-related protein	0.0486888	52	0.896552	15	0.454545
PF02308	MgtC/SapB/SrpB/YhiD family	5.63458e-20	58	1	1	0.030303
PF03972	MmgE/PrpD	6.41968e-08	53	0.913793	7	0.212121
PF17409	MoaF, C-terminal domain	1.93252e-07	38	0.655172	0	0
PF10703	Molybdenum cofactor biosynthesis protein F, N-terminal	4.96933e-07	37	0.637931	0	0
PF06995	Myoviridae, GpU	8.75482e-05	49	0.844828	8	0.242424
TIGR00221	N-acetylglucosamine-6-phosphate deacetylase	9.71881e-11	45	0.775862	0	0
PF03102	N-acetylneuraminic acid synthase, N-terminal	8.40457e-05	31	0.534483	0	0
PF07978	NIPSNAP	0.0253246	27	0.465517	1	0.030303
PF06450	Na+/H+ antiporter NhaB	4.96933e-07	37	0.637931	0	0
PF03553	Na+/H+ antiporter, NhaC-like, C-terminal	3.24704e-20	57	0.982759	0	0
PF03160	Na-Ca exchanger/integrin-beta4	3.78206e-05	32	0.551724	0	0
PF01957	NfeD-like, C-terminal domain	3.05709e-17	56	0.965517	1	0.030303
TIGR00886	Nitrate transporter	0.000822054	28	0.482759	0	0
PF05940	NnrS	1.93252e-07	38	0.655172	0	0
PF02508	NqrDE/RnfAE	2.63887e-07	41	0.706897	1	0.030303
TIGR01326	O-acetylhomoserine/O-acetylserine sulfhydrylase	0.0263967	23	0.396552	0	0
PF03711	Orn/Lys/Arg decarboxylase, C-terminal	1.68204e-11	49	0.844828	1	0.030303
PF03709	Orn/Lys/Arg decarboxylase, N-terminal	7.32432e-12	47	0.810345	0	0
PF01276	Orn/Lys/Arg decarboxylase, major domain	1.68204e-11	49	0.844828	1	0.030303
PF08946	Osmosensory transporter coiled coil	0.000391454	29	0.5	0	0
PF13505	Outer membrane protein beta-barrel domain	3.75393e-06	41	0.706897	2	0.0606061
TIGR01524	P-type ATPase, subfamily IIIB	3.26274e-10	44	0.758621	0	0
PF09634	PA1123-like domain	2.25426e-14	53	0.913793	1	0.030303
PF18331	PKHD-type hydroxylase C-terminal domain	2.65507e-10	47	0.810345	1	0.030303
TIGR03865	PQQ-dependent catabolism-associated CXXCW motif	0.000822054	28	0.482759	0	0
TIGR03866	PQQ-dependent catabolism-associated beta-propeller protein	0.00344732	26	0.448276	0	0
TIGR03075	PQQ-dependent dehydrogenase, methanol/ethanol family	0.0001831	30	0.517241	0	0
PF12778	PXPV repeat	0.00344732	26	0.448276	0	0
PF08223	PaaX-like, C-terminal	0.00169714	27	0.465517	0	0
PF07848	PaaX-like, N-terminal	0.00344732	26	0.448276	0	0
PF03412	Peptidase C39, bacteriocin processing	0.000378984	57	0.982759	17	0.515152
PF03576	Peptidase S58, DmpA	2.66457e-08	40	0.689655	0	0
PF16325	Peptidase family U32, C-terminal	3.10085e-15	54	0.931034	1	0.030303
PF17152	Periplasmic sensor domain CHASE8	3.11585e-15	52	0.896552	0	0
PF05489	Phage Tail Protein X-like	0.000418907	49	0.844828	9	0.272727
TIGR02280	Phenylacetate degradation probable enoyl-CoA hydratase PaaB	0.00689465	25	0.431034	0	0
TIGR02155	Phenylacetate-CoA ligase	0.00344732	26	0.448276	0	0
TIGR02159	Phenylacetate-CoA oxygenase, PaaJ subunit	0.00344732	26	0.448276	0	0
TIGR02160	Phenylacetate-CoA oxygenase/reductase, PaaK subunit	0.00689465	25	0.431034	0	0
PF06243	Phenylacetic acid degradation B	0.00344732	26	0.448276	0	0
TIGR02157	Phenylacetic acid degradation B	0.00344732	26	0.448276	0	0
TIGR02277	Phenylacetic acid degradation operon negative regulatory protein PaaX	0.0135865	24	0.413793	0	0
TIGR02286	Phenylacetic acid degradation protein PaaD	0.0135865	24	0.413793	0	0
TIGR02278	Phenylacetic acid degradation protein PaaN	0.00344732	26	0.448276	0	0
TIGR02287	Phenylacetic acid degradation protein PaaY	0.0135865	24	0.413793	0	0
PF06983	PhnB-like	3.11585e-15	52	0.896552	0	0
PF07396	Phosphate-selective porin O/P	0.00689465	25	0.431034	0	0
PF01161	Phosphatidylethanolamine-binding protein	1.17331e-05	37	0.637931	1	0.030303
PF02834	Phosphoesterase, HXTX	0.00344732	26	0.448276	0	0
PF04191	Phospholipid methyltransferase	0.0263967	23	0.396552	0	0
TIGR03276	Phosphonate degradation operon associated HDIG domain protein	9.40438e-09	41	0.706897	0	0
TIGR01422	Phosphonoacetaldehyde hydrolase	1.78048e-14	51	0.87931	0	0
PF00367	Phosphotransferase system EIIB, cysteine phosphorylation site	7.32432e-12	47	0.810345	0	0
TIGR00826	Phosphotransferase system, IIB component, type 1	1.04408e-09	43	0.741379	0	0
TIGR01998	Phosphotransferase system, N-acetylglucosamine-specific IIBC component	3.26274e-10	44	0.758621	0	0
PF00358	Phosphotransferase system, sugar-specific permease EIIA type 1	7.32432e-12	47	0.810345	0	0
TIGR00830	Phosphotransferase system, sugar-specific permease EIIA type 1	7.32432e-12	47	0.810345	0	0
TIGR01992	Phosphotransferase system, trehalose-specific IIBC component	7.18392e-06	34	0.586207	0	0
PF15976	Pilus assembly protein, C-terminal domain	0.00315472	30	0.517241	1	0.030303
PF16967	Pilus assembly protein, E-set like domain	0.00315472	30	0.517241	1	0.030303
TIGR03939	Poly-beta-1,6 N-acetyl-D-glucosamine export porin PgaA	9.40438e-09	41	0.706897	0	0
TIGR03937	Poly-beta-1,6 N-acetyl-D-glucosamine synthase PgaC/IcaA	2.66457e-08	40	0.689655	0	0
TIGR03938	Poly-beta-1,6-N-acetyl-D-glucosamine N-deacetylase PgaB	9.40438e-09	41	0.706897	0	0
PF14883	Poly-beta-1,6-N-acetyl-D-glucosamine N-deacetylase PgaB, C-terminal	9.40438e-09	41	0.706897	0	0
TIGR03940	Poly-beta-1,6-N-acetyl-D-glucosamine biosynthesis protein PgaD	2.66457e-08	40	0.689655	0	0
PF13994	Poly-beta-1,6-N-acetyl-D-glucosamine biosynthesis protein PgaD	2.66457e-08	40	0.689655	0	0
TIGR03707	Polyphosphate kinase 2, PA0141	9.71881e-11	45	0.775862	0	0
PF13440	Polysaccharide biosynthesis protein	7.163e-07	40	0.689655	1	0.030303
PF13609	Porin domain, Gram-negative type	0.000391454	29	0.5	0	0
PF03773	Predicted permease DUF318	3.02481e-06	35	0.603448	0	0
PF05544	Proline racemase family	6.81879e-18	55	0.948276	0	0
PF06210	Protein of unknown function DUF1003	9.40438e-09	41	0.706897	0	0
PF06224	Protein of unknown function DUF1006	3.36714e-10	49	0.844828	2	0.0606061
PF06267	Protein of unknown function DUF1028	0.00424183	53	0.913793	14	0.424242
PF06889	Protein of unknown function DUF1266	0.0263967	23	0.396552	0	0
PF06930	Protein of unknown function DUF1282	7.73575e-14	54	0.931034	2	0.0606061
PF07235	Protein of unknown function DUF1427	0.000714745	32	0.551724	1	0.030303
PF02594	Protein of unknown function DUF167	0.00689465	25	0.431034	0	0
PF09842	Protein of unknown function DUF2069, membrane	9.15139e-15	55	0.948276	2	0.0606061
PF09859	Protein of unknown function DUF2086	0.000391454	29	0.5	0	0
PF09933	Protein of unknown function DUF2165, transmembrane	3.78206e-05	32	0.551724	0	0
PF09980	Protein of unknown function DUF2214, membrane	0.0001831	30	0.517241	0	0
PF10048	Protein of unknown function DUF2282, integral membrane	4.25832e-13	49	0.844828	0	0
PF10096	Protein of unknown function DUF2334	1.87782e-06	39	0.672414	1	0.030303
PF10981	Protein of unknown function DUF2788	3.05709e-17	56	0.965517	1	0.030303
PF11196	Protein of unknown function DUF2834	3.78206e-05	32	0.551724	0	0
PF11066	Protein of unknown function DUF2867	7.18392e-06	34	0.586207	0	0
PF11137	Protein of unknown function DUF2909	7.73575e-14	54	0.931034	2	0.0606061
PF11174	Protein of unknown function DUF2970	5.37749e-13	53	0.913793	2	0.0606061
PF11278	Protein of unknown function DUF3079	3.02481e-06	35	0.603448	0	0
PF11286	Protein of unknown function DUF3087	9.71881e-11	45	0.775862	0	0
PF11293	Protein of unknown function DUF3094	7.73575e-14	54	0.931034	2	0.0606061
PF11340	Protein of unknown function DUF3142	1.71951e-08	48	0.827586	3	0.0909091
PF11342	Protein of unknown function DUF3144	0.00643374	29	0.5	1	0.030303
PF11354	Protein of unknown function DUF3156	1.93252e-07	38	0.655172	0	0
PF11379	Protein of unknown function DUF3182	2.65507e-10	47	0.810345	1	0.030303
PF11462	Protein of unknown function DUF3203	2.65507e-10	47	0.810345	1	0.030303
PF12034	Protein of unknown function DUF3520	1.04408e-09	43	0.741379	0	0
PF13160	Protein of unknown function DUF3995	3.19749e-09	42	0.724138	0	0
PF04214	Protein of unknown function DUF411	7.8432e-08	54	0.931034	8	0.242424
PF14539	Protein of unknown function DUF4442	3.7635e-12	50	0.862069	1	0.030303
PF04325	Protein of unknown function DUF465	8.35349e-16	56	0.965517	2	0.0606061
PF16219	Protein of unknown function DUF4879	3.26274e-10	44	0.758621	0	0
PF04343	Protein of unknown function DUF488	0.00344732	26	0.448276	0	0
PF16263	Protein of unknown function DUF4917	5.68233e-19	56	0.965517	0	0
PF04654	Protein of unknown function DUF599	6.30738e-17	54	0.931034	0	0
PF05988	Protein of unknown function DUF899, thioredoxin-like	1.93252e-07	38	0.655172	0	0
PF06041	Protein of unknown function DUF924	8.35349e-16	56	0.965517	2	0.0606061
PF02639	Protein of unknown function UPF0178	3.24704e-20	57	0.982759	0	0
TIGR01383	Protein/nucleic acid deglycase DJ-1	0.0001831	30	0.517241	0	0
PF03974	Proteinase inhibitor I11, ecotin	0.00689465	25	0.431034	0	0
TIGR03586	Pseudaminic acid biosynthesis, PseI	0.00169714	27	0.465517	0	0
TIGR03584	Pseudaminic acid cytidylyltransferase	0.00344732	26	0.448276	0	0
TIGR04350	Putative C-S lyase	4.96933e-07	37	0.637931	0	0
PF09836	Putative DNA-binding domain, bacteria	6.30738e-17	54	0.931034	0	0
PF13400	Putative Flp pilus-assembly TadG-like, N-terminal	4.94236e-07	43	0.741379	2	0.0606061
PF13645	Putative L,D-transpeptidase tautomerase	2.74662e-11	46	0.793103	0	0
PF13726	Putative Na+/H+ antiporter, N-terminal	3.24704e-20	57	0.982759	0	0
TIGR03329	Putative aminophosphonate oxidoreductase	0.0135865	24	0.413793	0	0
PF16930	Putative bacterial porin	3.506e-16	55	0.948276	1	0.030303
PF12792	Putative cyclic diguanylate phosphodiesterase, CSS motif-containing domain	1.54514e-14	56	0.965517	3	0.0909091
TIGR00494	Putative fluoride ion transporter CrcB	5.96345e-05	38	0.655172	2	0.0606061
TIGR02050	Putative glutamate--cysteine ligase YbdK	0.0263967	23	0.396552	0	0
PF04657	Putative inner membrane exporter, YdcZ	7.86774e-11	50	0.862069	2	0.0606061
PF09723	Putative regulatory protein, FmdB, Zinc ribbon domain	1.52806e-09	54	0.931034	6	0.181818
TIGR02605	Putative regulatory protein, FmdB, Zinc ribbon domain	2.40156e-11	56	0.965517	6	0.181818
PF10722	Putative sensory transduction regulator YbjN	1.93252e-07	38	0.655172	0	0
PF13490	Putative zinc-finger	1.04408e-09	43	0.741379	0	0
PF16085	Pyocin R2, holin	1.40213e-13	52	0.896552	1	0.030303
PF13738	Pyridine nucleotide-disulphide oxidoreductase	2.12514e-05	57	0.982759	15	0.454545
PF13883	Pyridoxamine 5'-phosphate oxidase	3.05709e-17	56	0.965517	1	0.030303
PF02592	Queuosine precursor transporter	1.66667e-05	33	0.568966	0	0
TIGR00697	Queuosine precursor transporter	0.0135865	24	0.413793	0	0
TIGR03908	Quinohemoprotein amine dehydrogenase, alpha subunit	0.00689465	25	0.431034	0	0
PF09099	Quinohemoprotein amine dehydrogenase, alpha subunit domain III	0.00689465	25	0.431034	0	0
PF09100	Quinohemoprotein amine dehydrogenase, alpha subunit domain IV	0.00689465	25	0.431034	0	0
PF14930	Quinohemoprotein amine dehydrogenase, alpha subunit, domain 2	0.00689465	25	0.431034	0	0
PF09098	Quinohemoprotein amine dehydrogenase, alpha subunit, haem binding domain	0.00689465	25	0.431034	0	0
TIGR03907	Quinohemoprotein amine dehydrogenase, beta subunit	0.0135865	24	0.413793	0	0
TIGR03906	Quinohemoprotein amine dehydrogenase, gamma subunit maturation protein	0.00689465	25	0.431034	0	0
PF08992	Quinohemoprotein amine dehydrogenase, gamma subunit, structural domain	0.00689465	25	0.431034	0	0
TIGR04557	Quinoprotein dehydrogenase-associated SoxYZ-like carrier	0.00169714	27	0.465517	0	0
TIGR04558	Quinoprotein relay system zinc metallohydrolase 1	0.000822054	28	0.482759	0	0
TIGR02258	RNA 2',3'-cyclic phosphodiesterase	0.00169714	27	0.465517	0	0
PF17803	RapA2, cadherin-like domain	0.000391454	29	0.5	0	0
TIGR01950	Redox-sensitive transcriptional activator SoxR	6.81879e-18	55	0.948276	0	0
PF06956	Regulator of RNA terminal phosphate cyclase	0.00344732	26	0.448276	0	0
PF00445	Ribonuclease T2-like	9.71881e-11	45	0.775862	0	0
PF04365	Ribonuclease toxin, BrnT, of type II toxin-antitoxin system	0.0135865	24	0.413793	0	0
TIGR00815	SLC26A/SulP transporter	0.0001831	30	0.517241	0	0
PF16653	Saccharopine dehydrogenase, C-terminal	4.55131e-09	49	0.844828	3	0.0909091
PF13474	SnoaL-like domain	2.25426e-14	53	0.913793	1	0.030303
TIGR00210	Sodium/glutamate symport carrier protein GltS	0.0135865	24	0.413793	0	0
PF03616	Sodium/glutamate symport carrier protein GltS	0.00689465	25	0.431034	0	0
PF10531	Soluble ligand binding domain	2.17132e-12	55	0.948276	4	0.121212
PF05229	Spore coat protein U	3.19749e-09	42	0.724138	0	0
PF10685	Stress-induced protein, KGG, repeat	1.17331e-05	37	0.637931	1	0.030303
PF03088	Strictosidine synthase, conserved region	0.000822054	28	0.482759	0	0
PF13607	Succinyl-CoA synthetase-like, flavodoxin domain	0.000822054	28	0.482759	0	0
PF03567	Sulfotransferase	0.00689465	25	0.431034	0	0
PF08770	Sulphur oxidation protein SoxZ	0.000822054	28	0.482759	0	0
PF02104	Surfeit locus 1/Shy1	7.73575e-14	54	0.931034	2	0.0606061
PF13414	TPR repeat	0.048952	26	0.448276	1	0.030303
TIGR01634	Tail protein I	5.19708e-05	48	0.827586	7	0.212121
PF04985	Tail tube protein	5.19708e-05	48	0.827586	7	0.212121
PF12920	TcdA/TcdB toxin, pore forming domain	0.00344732	26	0.448276	0	0
PF04994	TfoX, C-terminal	9.55013e-22	58	1	0	0
TIGR01778	TonB-dependent copper receptor	6.30738e-17	54	0.931034	0	0
PF05015	Toxin HigB-1	0.00689465	25	0.431034	0	0
PF09907	Toxin-antitoxin system, toxin component, HigB, putative	6.92829e-11	48	0.827586	1	0.030303
PF12242	Trans-2-enoyl-CoA reductase	2.66457e-08	40	0.689655	0	0
PF12241	Trans-2-enoyl-CoA reductase catalytic domain, putative	2.66457e-08	40	0.689655	0	0
PF13309	Transcriptional regulator DauR-like, HTH domain	4.79361e-16	53	0.913793	0	0
PF06035	Transglutaminase-like cysteine peptidase, predicted	7.32432e-12	47	0.810345	0	0
PF05742	Transport and Golgi organisation protein 2	5.63458e-20	58	1	1	0.030303
TIGR02404	Trehalose operon transcriptional repressor	1.24233e-06	36	0.62069	0	0
TIGR02403	Trehalose-6-phosphate hydrolase	3.02481e-06	35	0.603448	0	0
PF03301	Tryptophan 2,3-dioxygenase	0.00643374	29	0.5	1	0.030303
TIGR03036	Tryptophan 2,3-dioxygenase, bacterial	0.000822054	28	0.482759	0	0
TIGR01708	Type II secretion system protein H	2.77247e-05	47	0.810345	6	0.181818
TIGR01707	Type II secretion system protein I	0.000216446	39	0.672414	3	0.0909091
PF02501	Type II secretion system protein I domain	8.03652e-05	46	0.793103	6	0.181818
PF11612	Type II secretion system protein J	7.163e-07	40	0.689655	1	0.030303
PF04612	Type II secretion system, protein M	8.99063e-05	40	0.689655	3	0.0909091
TIGR03350	Type VI secretion system peptidoglycan-associated domain	7.29252e-08	39	0.672414	0	0
TIGR03354	Type VI secretion system, FHA domain-containing protein	3.87636e-07	49	0.844828	5	0.151515
TIGR03590	UDP-2,4-diacetamido-2,4,6-trideoxy-beta-L-altropyranose hydrolase	0.00169714	27	0.465517	0	0
TIGR03588	UDP-4-amino-4,6-dideoxy-N-acetyl-beta-L-altrosamine transaminase	0.00344732	26	0.448276	0	0
TIGR01416	Ubiquinol-cytochrome c reductase, iron-sulphur subunit	1.69037e-18	58	1	2	0.0606061
PF10399	Ubiquitinol-cytochrome C reductase, Fe-S subunit, TAT signal	9.15139e-15	55	0.948276	2	0.0606061
PF06779	Uncharacterised MFS-type transporter YbfB	3.04079e-07	52	0.896552	7	0.212121
PF12450	Uncharacterised protein YfbK, N-terminal	1.04408e-09	43	0.741379	0	0
PF05534	Uncharacterised protein family HicB	0.00689465	25	0.431034	0	0
PF10144	Uncharacterised protein family Smp	0.0001831	30	0.517241	0	0
PF01906	Uncharacterised protein family UPF0145	0.0001831	30	0.517241	0	0
PF05114	Uncharacterised protein family UPF0276	7.73575e-14	54	0.931034	2	0.0606061
PF06123	Uncharacterised protein family, inner membrane CreD	2.25426e-14	53	0.913793	1	0.030303
PF03253	Urea transporter	5.68233e-19	56	0.965517	0	0
PF00491	Ureohydrolase	3.97197e-05	56	0.965517	14	0.424242
TIGR01965	VCBS repeat	0.0448602	32	0.551724	3	0.0909091
PF13280	WYL domain	0.000133656	50	0.862069	9	0.272727
TIGR03510	XapX domain	0.000714745	32	0.551724	1	0.030303
PF13441	YMGG-like Gly-zipper	1.83108e-12	48	0.827586	0	0
TIGR00481	YbhB/YbcL	1.17331e-05	37	0.637931	1	0.030303
PF18381	YcaO cyclodehydratase, C-terminal	3.7635e-12	50	0.862069	1	0.030303
TIGR03549	YcaO domain protein	1.68204e-11	49	0.844828	1	0.030303
TIGR00702	YcaO-like domain	3.7635e-12	50	0.862069	1	0.030303
PF02624	YcaO-like domain	3.7635e-12	50	0.862069	1	0.030303
PF13689	YfiR/HmsC-like	3.11585e-15	52	0.896552	0	0
PF08348	YheO-like	6.30738e-17	54	0.931034	0	0
PF07947	YhhN-like	4.25832e-13	49	0.844828	0	0
PF10388	YkuI, C-terminal	0.0277201	30	0.517241	2	0.0606061
PF10686	YspA, cpYpsA-related SLOG family	1.66667e-05	33	0.568966	0	0
PF04608	YutG/PgpA domain	9.36407e-08	42	0.724138	1	0.030303
TIGR03831	Zinc finger, MqsA-type	1.93252e-07	38	0.655172	0	0
PF04434	Zinc finger, SWIM-type	9.71881e-11	45	0.775862	0	0
TIGR01679	bact_FAD_ox: FAD-linked oxidoreductase	0.00689465	25	0.431034	0	0
PF15723	mRNA interferase toxin MqsR	4.96933e-07	37	0.637931	0	0
PF01139	tRNA-splicing ligase, RtcB	0.000822054	28	0.482759	0	0

## Sheet: EPP
Domain ID	Description	p-value	Number of occurrences for the EPP (33)	Fraction of number of occurrences for the EPP	Number of occurrences for the PGPR (58)	Fraction of number of occurrences for the PGPR
TIGR01274	1-aminocyclopropane-1-carboxylate deaminase	9.12498e-14	33	1	8	0.137931
TIGR03945	2,3-diaminopropionate biosynthesis protein SbnA	6.81879e-18	33	1	3	0.0517241
TIGR03944	2,3-diaminopropionate biosynthesis protein SbnB	3.10085e-15	32	0.969697	4	0.0689655
PF09448	4-Methylmuconolactone methyl-isomerase	0.00189114	13	0.393939	0	0
PF02830	4-vinyl reductase, 4VR	3.19096e-08	32	0.969697	15	0.258621
PF02608	ABC transporter substrate-binding protein PnrA-like	0.000822054	33	1	30	0.517241
TIGR02633	ABC transporter, D-xylose, ATP-binding protein	0.000329598	32	0.969697	25	0.431034
TIGR01097	ABC transporter, permease PhnE/PtxC	0.0128788	32	0.969697	30	0.517241
TIGR02315	ABC transporter, phosphonate import, PhnC	3.7635e-12	32	0.969697	8	0.137931
TIGR03427	ABC transporter, urea utilisation-associated, substrate-binding protein	3.60611e-05	30	0.909091	17	0.293103
PF13749	ATP-dependent DNA helicase RecG, C-terminal domain	0.00419625	18	0.545455	4	0.0689655
PF15632	ATP-grasp in the biosynthetic pathway with Ter operon	3.11585e-15	33	1	6	0.103448
PF09140	ATPase MipZ	1.38885e-06	18	0.545455	0	0
TIGR02525	ATPase, plasmid transfer, TraJ	0.0258701	11	0.333333	0	0
TIGR02538	ATPase, type IV, pilus assembly, PilB	9.40438e-09	33	1	17	0.293103
TIGR03397	Acid phosphatase, AcpA	0.0135865	33	1	34	0.586207
TIGR02823	Acrylyl-CoA reductase AcuI	1.66667e-05	33	1	25	0.431034
PF06505	Activator of aromatic catabolism	3.19096e-08	32	0.969697	15	0.258621
PF04183	Aerobactin siderophore biosynthesis, IucA/IucC, N-terminal	0.000504324	30	0.909091	20	0.344828
TIGR02713	Allophanate hydrolase	2.63887e-07	32	0.969697	17	0.293103
PF06007	Alpha-D-ribose 1-methylphosphonate 5-phosphate C-P-lyase	1.40213e-13	32	0.969697	6	0.103448
PF06684	Amino acid synthesis, putative	0.00169714	33	1	31	0.534483
TIGR02451	Anti-sigma factor ChrR, putative	9.55013e-22	33	1	0	0
PF05394	Avirulence B/C	0.00189114	13	0.393939	0	0
PF11725	AvrE-family Type-III effector protein	1.78048e-14	33	1	7	0.12069
PF00818	Bacterial ice-nucleation, octamer repeat	9.62101e-07	20	0.606061	1	0.0172414
PF05845	Bacterial phosphonate metabolism, PhnH	7.66944e-13	32	0.969697	7	0.12069
TIGR03292	Bacterial phosphonate metabolism, PhnH	7.66944e-13	32	0.969697	7	0.12069
PF15607	Bacterial toxin 44	3.26274e-10	33	1	14	0.241379
PF04335	Bacterial virulence protein VirB8	0.00419625	18	0.545455	4	0.0689655
PF10618	Bacteriophage Mu, GpM, tail tube	0.0128788	32	0.969697	30	0.517241
PF13283	Bacteriophage N4 adsorption protein A, C-terminal	2.63887e-07	32	0.969697	17	0.293103
PF07509	Bacteriophage phiNM3, A0EWY4	5.68233e-19	33	1	2	0.0344828
PF10996	Beta-Casp domain	7.18392e-06	33	1	24	0.413793
PF15617	C-C bond lyase-like	5.68233e-19	33	1	2	0.0344828
PF09821	C-terminal AAA-associated domain	2.65507e-10	32	0.969697	11	0.189655
PF08332	Calcium/calmodulin-dependent protein kinase II, association-domain	0.000391454	33	1	29	0.5
PF00135	Carboxylesterase, type B	1.86331e-06	25	0.757576	6	0.103448
PF03170	Cellulose synthase BcsB, bacterial	2.65507e-10	32	0.969697	11	0.189655
PF03975	Chemoreceptor glutamine deamidase CheD	3.26274e-10	33	1	14	0.241379
PF01633	Choline/ethanolamine kinase	3.506e-16	32	0.969697	3	0.0517241
PF12973	ChrR-like cupin domain	4.25832e-13	33	1	9	0.155172
PF03524	Conjugal transfer, TrbG/VirB9/CagX	0.00419625	18	0.545455	4	0.0689655
TIGR04346	Conjugal transfer/type IV secretion protein DotA/TraY	0.0201722	13	0.393939	1	0.0172414
TIGR02293	Conserved hypothetical protein CHP02293	4.96933e-07	33	1	21	0.362069
TIGR02450	Conserved hypothetical protein CHP02450, tryptophan-rich	0.0135865	33	1	34	0.586207
PF09493	Conserved hypothetical protein CHP02450, tryptophan-rich	0.0135865	33	1	34	0.586207
TIGR02646	Conserved hypothetical protein CHP02646	0.000133656	24	0.727273	8	0.137931
PF00760	Cucumovirus coat protein, chain A	0.000822054	33	1	30	0.517241
TIGR01324	Cystathionine beta-lyase, bacterial	7.66944e-13	32	0.969697	7	0.12069
PF05995	Cysteine dioxygenase type I	0.00689465	33	1	33	0.568966
PF07286	D-glutamate cyclase	2.65507e-10	32	0.969697	11	0.189655
TIGR02634	D-xylose ABC transporter, substrate-binding protein	0.000329598	32	0.969697	25	0.431034
PF07157	DNA circulation, N-terminal	0.0253246	32	0.969697	31	0.534483
PF01896	DNA primase, small subunit	1.38885e-06	18	0.545455	0	0
PF01223	DNA/RNA non-specific endonuclease	0.000148594	32	0.969697	24	0.413793
PF13086	DNA2/NAM7 helicase, AAA domain	0.000714745	32	0.969697	26	0.448276
PF01791	DeoC/FbaB/ lacD aldolase	9.12498e-14	33	1	8	0.137931
PF04244	Deoxyribodipyrimidine photolyase-related protein	6.54115e-05	32	0.969697	23	0.396552
TIGR00126	Deoxyribose-phosphate aldolase	9.12498e-14	33	1	8	0.137931
PF11647	Dermonecrotic/RTX toxin, membrane localization domain	1.83108e-12	33	1	10	0.172414
PF06724	Domain of unknown function DUF1206	2.65507e-10	32	0.969697	11	0.189655
PF07045	Domain of unknown function DUF1330	0.048952	32	0.969697	32	0.551724
PF08906	Domain of unknown function DUF1851	2.76828e-09	29	0.878788	7	0.12069
PF09977	Domain of unknown function DUF2134, membrane	0.00315472	32	0.969697	28	0.482759
PF09994	Domain of unknown function DUF2235	1.66667e-05	33	1	25	0.431034
PF10106	Domain of unknown function DUF2345, Vgr C-terminal	4.09981e-05	29	0.878788	15	0.258621
PF13700	Domain of unknown function DUF4158	0.000988373	21	0.636364	6	0.103448
PF14220	Domain of unknown function DUF4329	4.87676e-09	31	0.939394	11	0.189655
PF14827	Double Cache domain 3	2.74662e-11	33	1	12	0.206897
TIGR02995	Ectoine/Hydroxyectoine ABC transporter, substrate-binding protein EhuB	8.75482e-05	25	0.757576	9	0.155172
TIGR03004	Ectoine/hydroxyectoine ABC transporter, permease protein EhuC	1.63933e-05	26	0.787879	9	0.155172
TIGR03003	Ectoine/hydroxyectoine ABC transporter, permease protein EhuD	0.00111813	26	0.787879	13	0.224138
PF09046	Effector protein HopAB, E3 ubiquitin ligase domain	0.0258701	11	0.333333	0	0
PF03432	Endonuclease relaxase, MobA/VirD2	0.000234027	22	0.666667	6	0.103448
TIGR01691	Enolase-phosphatase E1	9.40438e-09	33	1	17	0.293103
TIGR02118	EthD domain	3.506e-16	32	0.969697	3	0.0517241
PF07110	EthD domain	6.92829e-11	32	0.969697	10	0.172414
TIGR01007	Exopolysaccharide synthesis protein	1.39306e-05	30	0.909091	16	0.275862
PF12831	FAD dependent oxidoreductase	0.000426288	26	0.787879	12	0.206897
TIGR03615	FMN reductase (NADH) RutF	3.05709e-17	32	0.969697	2	0.0344828
TIGR03951	Ferric iron reductase	1.83108e-12	33	1	10	0.172414
PF06276	Ferric iron reductase FhuF domain	0.0001831	33	1	28	0.482759
PF11575	Ferric iron reductase, C-terminal	9.40438e-09	33	1	17	0.293103
PF00041	Fibronectin type III	2.17132e-12	29	0.878788	3	0.0517241
PF05400	Flagellar protein FliT	5.96345e-05	31	0.939394	20	0.344828
TIGR00790	Formate/nitrite transporter	0.00148936	15	0.454545	1	0.0172414
PF07005	Four-carbon acid sugar kinase, N-terminal domain	2.66457e-08	33	1	18	0.310345
PF08887	GAD-related	5.78022e-10	29	0.878788	6	0.103448
PF14237	GYF domain 2	3.24704e-20	33	1	1	0.0172414
TIGR03105	Glutamine synthetase, type III	4.25832e-13	33	1	9	0.155172
PF00331	Glycoside hydrolase family 10 domain	4.6533e-06	19	0.575758	1	0.0172414
PF01183	Glycoside hydrolase, family 25	0.00267476	16	0.484848	2	0.0344828
PF00295	Glycoside hydrolase, family 28	0.000266264	21	0.636364	5	0.0862069
PF00150	Glycoside hydrolase, family 5	0.0263967	33	1	35	0.603448
PF02435	Glycoside hydrolase, family 68	4.76566e-06	32	0.969697	20	0.344828
PF08244	Glycosyl hydrolase family 32, C-terminal	3.60611e-05	30	0.909091	17	0.293103
PF00251	Glycosyl hydrolase family 32, N-terminal	3.60611e-05	30	0.909091	17	0.293103
PF02638	Glycosyl hydrolase-like 10	7.16015e-14	27	0.818182	0	0
PF13524	Glycosyl transferases group 1	0.0135865	33	1	34	0.586207
PF13632	Glycosyltransferase 2-like	0.000714745	32	0.969697	26	0.448276
TIGR01493	HAD hydrolase, subfamily IA	7.18392e-06	33	1	24	0.413793
PF13344	HAD-superfamily hydrolase, subfamily IIA	0.000484908	14	0.424242	0	0
TIGR01460	HAD-superfamily hydrolase, subfamily IIA	0.000484908	14	0.424242	0	0
PF04877	Harpin, HrpN/Z	1.78048e-14	33	1	7	0.12069
PF07217	Heterokaryon incompatibility Het-C	6.1336e-08	23	0.69697	2	0.0344828
PF17914	HopA1 effector protein	1.25993e-10	25	0.757576	1	0.0172414
PF07201	Hypersensitivity response secretion-like, HrpJ	8.40457e-05	33	1	27	0.465517
PF11160	Hypervirulence associated protein, TUDOR domain	0.00325141	21	0.636364	7	0.12069
PF14423	Immunity protein Imm5	0.00711429	12	0.363636	0	0
PF14566	Inositol hexakisphosphate	2.83388e-05	16	0.484848	0	0
TIGR03718	Integral membrane protein TerC, riboswitch-linked	0.0001831	33	1	28	0.482759
PF13333	Integrase, catalytic core	0.0201722	13	0.393939	1	0.0172414
TIGR03757	Integrating conjugative element protein, PFL4709	1.00478e-08	24	0.727273	2	0.0344828
PF07511	Integrating conjugative element protein, PFL4709	1.00478e-08	24	0.727273	2	0.0344828
TIGR03755	Integrating conjugative element protein, PFL4711	0.00835122	24	0.727273	12	0.206897
TIGR03760	Integrating conjugative element relaxase, PFGI-1 class	0.0272477	25	0.757576	15	0.258621
TIGR03614	Isochorismatase, RutB	3.05709e-17	32	0.969697	2	0.0344828
PF08483	IstB-like ATP binding N-terminal	0.0455293	15	0.454545	3	0.0517241
PF16197	Ketoacyl-synthetase, C-terminal extension	3.19096e-08	32	0.969697	15	0.258621
TIGR01428	L-2-Haloacid dehalogenase	3.02481e-06	33	1	23	0.396552
PF18821	Large polyvalent protein-associated domain 7	5.72495e-09	23	0.69697	1	0.0172414
PF03583	Lipase, secreted	7.54902e-07	27	0.818182	8	0.137931
TIGR03571	Luciferase-type oxidoreductase	0.0168993	27	0.818182	18	0.310345
PF17291	M60-like domain, N-terminal	0.000484908	14	0.424242	0	0
PF03022	Major royal jelly protein/protein yellow	1.40213e-13	32	0.969697	6	0.103448
TIGR01694	Methylthioadenosine phosphorylase (MTAP)	2.66457e-08	33	1	18	0.310345
TIGR03328	Methylthioribulose-1-phosphate dehydratase	9.40438e-09	33	1	17	0.293103
PF04072	Methyltransferase Ppm1/Ppm2/Tcmp	9.20116e-05	17	0.515152	1	0.0172414
PF01987	Mitochondrial biogenesis protein AIM24	5.68233e-19	33	1	2	0.0344828
TIGR00266	Mitochondrial biogenesis protein AIM24	8.35349e-16	31	0.939394	2	0.0344828
PF18364	Molybdopterin oxidoreductase, N-terminal	3.39517e-08	22	0.666667	1	0.0172414
TIGR03381	N-carbamoylputrescine amidase	0.0253246	32	0.969697	31	0.534483
PF03824	Nickel/cobalt transporter, high-affinity	1.34227e-06	28	0.848485	10	0.172414
PF08376	Nitrate/nitrite sensing protein	9.71881e-11	33	1	13	0.224138
PF06635	Nodulation NolV	6.18935e-05	21	0.636364	4	0.0689655
PF14226	Non-haem dioxygenase N-terminal domain	0.0263967	33	1	35	0.603448
TIGR02353	Non-ribosomal peptide synthetase, C-terminal	5.72495e-09	23	0.69697	1	0.0172414
PF15604	Novel toxin 15	5.78022e-10	29	0.878788	6	0.103448
PF05014	Nucleoside 2-deoxyribosyltransferase	3.26274e-10	33	1	14	0.241379
PF17042	Nucleotide-binding C-terminal domain	2.66457e-08	33	1	18	0.310345
PF03169	Oligopeptide transporter, OPT superfamily	0.0358664	27	0.818182	19	0.327586
PF15609	Orotate phosphoribosyltransferase-like	5.68233e-19	33	1	2	0.0344828
PF03536	OspF/SpvC	8.8921e-10	24	0.727273	1	0.0172414
PF03171	Oxoglutarate/iron-dependent dioxygenase	0.0263967	33	1	35	0.603448
PF07691	PA14 domain	1.78048e-14	33	1	7	0.12069
PF15608	PELOTA RNA-binding domain	5.68233e-19	33	1	2	0.0344828
PF01850	PIN domain	0.0263967	33	1	35	0.603448
PF16937	Pathogenicity locus protein HrpK	6.81879e-18	33	1	3	0.0517241
TIGR02424	Pca transcription factor PcaQ	0.0135865	33	1	34	0.586207
PF00544	Pectate lyase	2.25426e-14	32	0.969697	5	0.0862069
PF03211	Pectate lyase PlyH/PlyE-like	9.55013e-22	33	1	0	0
PF12708	Pectate lyase superfamily protein	1.99446e-07	30	0.909091	12	0.206897
PF00112	Peptidase C1A, papain C-terminal	3.04079e-07	26	0.787879	6	0.103448
PF03543	Peptidase C58, YopT-type domain	4.75114e-07	24	0.727273	4	0.0689655
TIGR01586	Peptidase C58, YopT-type domain	4.08342e-11	24	0.727273	0	0
PF00413	Peptidase M10, metallopeptidase	2.80767e-05	32	0.969697	22	0.37931
PF01447	Peptidase M4 domain	6.54115e-05	32	0.969697	23	0.396552
PF02868	Peptidase M4, C-terminal	6.54115e-05	32	0.969697	23	0.396552
PF13402	Peptidase family M60 domain	7.8432e-08	24	0.727273	3	0.0517241
TIGR04111	Phage-associated protein, BcepMu gp16 family	7.163e-07	32	0.969697	18	0.310345
TIGR02138	Phosphate ABC transporter, permease protein PstC	7.18392e-06	33	1	24	0.413793
TIGR00975	Phosphate ABC transporter, substrate-binding protein PstS	7.18392e-06	33	1	24	0.413793
TIGR01098	Phosphate/phosphite/phosphonate ABC transporter, periplasmic binding protein	0.0253246	32	0.969697	31	0.534483
TIGR00040	Phosphodiesterase MJ0936/Vps29	0.00687709	31	0.939394	26	0.448276
PF04185	Phosphoesterase	0.0135865	33	1	34	0.586207
PF08019	Phosphoethanolamine transferase, N-terminal	0.0135865	33	1	34	0.586207
TIGR03431	Phosphonate ABC transporter, substrate-binding protein	3.7635e-12	32	0.969697	8	0.137931
TIGR02323	Phosphonate C-P lyase system, PhnK	1.40213e-13	32	0.969697	6	0.103448
TIGR02324	Phosphonate C-P lyase system, PhnL	1.40213e-13	32	0.969697	6	0.103448
TIGR02325	Phosphonate C-P lyase system, transcriptional regulator PhnF	1.40213e-13	32	0.969697	6	0.103448
TIGR03293	Phosphonate metabolism PhnG	1.40213e-13	32	0.969697	6	0.103448
PF06754	Phosphonate metabolism PhnG	1.40213e-13	32	0.969697	6	0.103448
TIGR02318	Phosphonate metabolism PhnM	1.40213e-13	32	0.969697	6	0.103448
PF05861	Phosphonate metabolism protein PhnI	1.40213e-13	32	0.969697	6	0.103448
TIGR03431	Phosphonate ABC transporter, substrate-binding protein	-2.52228e-11	32	0.969697	6	0.103448
PF11202	Phosphoribosyl transferase	5.68233e-19	33	1	2	0.0344828
PF02126	Phosphotriesterase	6.64871e-13	26	0.787879	0	0
PF05567	PilC beta-propeller domain	0.0001831	33	1	28	0.482759
PF07419	PilM, inner membrane	0.00981718	15	0.454545	2	0.0344828
PF03090	Plasmid replicase, bacterial	3.44447e-07	22	0.666667	2	0.0344828
PF08659	Polyketide synthase, ketoreductase domain	3.19096e-08	32	0.969697	15	0.258621
TIGR00810	Preprotein translocase SecG subunit	6.41968e-08	26	0.787879	5	0.0862069
PF03840	Preprotein translocase SecG subunit	6.41968e-08	26	0.787879	5	0.0862069
PF08708	Primase, C-terminal 1	3.44447e-07	22	0.666667	2	0.0344828
TIGR01250	Proline-specific peptidase	0.0139524	31	0.939394	27	0.465517
PF07081	Protein of unknown function DUF1349	0.00966335	21	0.636364	8	0.137931
PF07274	Protein of unknown function DUF1440	1.38885e-06	18	0.545455	0	0
PF07551	Protein of unknown function DUF1534	0.000378984	16	0.484848	1	0.0172414
PF09945	Protein of unknown function DUF2177, membrane	8.40457e-05	33	1	27	0.465517
PF10101	Protein of unknown function DUF2339, transmembrane	0.00689465	33	1	33	0.568966
PF10679	Protein of unknown function DUF2491	0.00689465	33	1	33	0.568966
PF10721	Protein of unknown function DUF2514	0.000234027	22	0.666667	6	0.103448
PF10947	Protein of unknown function DUF2628	1.99446e-07	30	0.909091	12	0.206897
PF11028	Protein of unknown function DUF2723	0.000484908	14	0.424242	0	0
PF10908	Protein of unknown function DUF2778	5.48519e-12	25	0.757576	0	0
PF10923	Protein of unknown function DUF2791	0.00365623	17	0.515152	3	0.0517241
PF11006	Protein of unknown function DUF2845	3.19749e-09	33	1	16	0.275862
PF11394	Protein of unknown function DUF2875	1.24708e-05	23	0.69697	5	0.0862069
PF11231	Protein of unknown function DUF3034	4.79361e-16	33	1	5	0.0862069
PF11254	Protein of unknown function DUF3053	1.82885e-18	32	0.969697	1	0.0172414
PF11299	Protein of unknown function DUF3100	6.81879e-18	33	1	3	0.0517241
PF11533	Protein of unknown function DUF3225	1.69037e-18	31	0.939394	0	0
PF11678	Protein of unknown function DUF3274	5.99471e-05	22	0.666667	5	0.0862069
PF11871	Protein of unknown function DUF3391	9.71881e-11	33	1	13	0.224138
PF11876	Protein of unknown function DUF3396	1.78048e-14	33	1	7	0.12069
PF11937	Protein of unknown function DUF3455	0.0001831	33	1	28	0.482759
PF12553	Protein of unknown function DUF3742	1.19363e-05	21	0.636364	3	0.0517241
PF12903	Protein of unknown function DUF3830	3.24704e-20	33	1	1	0.0172414
PF04134	Protein of unknown function DUF393	0.000822054	33	1	30	0.517241
PF13163	Protein of unknown function DUF3999	0.00344732	33	1	32	0.551724
PF13783	Protein of unknown function DUF4177	1.38885e-06	18	0.545455	0	0
PF10670	Protein of unknown function DUF4198	0.0135865	33	1	34	0.586207
PF04255	Protein of unknown function DUF433	0.00189114	13	0.393939	0	0
PF16137	Protein of unknown function DUF4845	6.81879e-18	33	1	3	0.0517241
PF05277	Protein of unknown function DUF726	9.36407e-08	32	0.969697	16	0.275862
PF11992	Protein-glutamine gamma-glutamyltransferase TgpA, N-terminal	6.81879e-18	33	1	3	0.0517241
PF05655	Pseudomonas avirulence D	0.0258701	11	0.333333	0	0
TIGR04553	Putative ABC transporter periplasmic binding protein PhnD-like	0.00331617	31	0.939394	25	0.431034
PF05345	Putative Ig	2.63887e-07	32	0.969697	17	0.293103
TIGR03610	Putative aminoacrylate peracid reductase RutC	3.05709e-17	32	0.969697	2	0.0344828
PF07515	Putative conjugal transfer nickase/helicase TraI, C-terminal	0.0272477	25	0.757576	15	0.258621
PF07090	Putative glutamine amidotransferase	6.64871e-13	26	0.787879	0	0
PF02659	Putative manganese efflux pump	6.92829e-11	32	0.969697	10	0.172414
PF13340	Putative transposase IS4/IS5 family	0.00121417	24	0.727273	10	0.172414
PF13296	Putative type VI secretion system, Rhs element associated Vgr domain	1.51858e-05	29	0.878788	14	0.241379
TIGR03612	Pyrimidine monooxygenase RutA	2.40156e-11	27	0.818182	2	0.0344828
TIGR03611	Pyrimidine utilisation protein RutD	3.05709e-17	32	0.969697	2	0.0344828
PF01558	Pyruvate/ketoisovalerate oxidoreductase, catalytic domain	2.25426e-14	32	0.969697	5	0.0862069
PF00480	ROK family	5.37749e-13	31	0.939394	5	0.0862069
PF04221	RelB antitoxin/Antitoxin DinJ	0.0459337	24	0.727273	14	0.241379
PF02796	Resolvase, HTH domain	0.00966335	21	0.636364	8	0.137931
PF00468	Ribosomal protein L34	0.0272477	25	0.757576	15	0.258621
TIGR01030	Ribosomal protein L34	0.0272477	25	0.757576	15	0.258621
PF13806	Rieske-like [2Fe-2S] domain, NirD-type	0.0263967	33	1	35	0.603448
PF14361	RsbT co-antagonist protein RsbRD, N-terminal domain	0.000714745	32	0.969697	26	0.448276
TIGR00027	S-adenosyl-L-methionine-dependent methyltransferase, putative	0.000119653	15	0.454545	0	0
PF02675	S-adenosylmethionine decarboxylase family, prokaryotic	1.04408e-09	33	1	15	0.258621
TIGR03331	S-adenosylmethionine decarboxylase, bacterial	7.32432e-12	33	1	11	0.189655
TIGR04211	SH3 domain protein	3.26274e-10	33	1	14	0.241379
PF08239	SH3-like domain, bacterial-type	2.66457e-08	33	1	18	0.310345
PF03421	Serine/Threonine acetyltransferase, YopJ	0.0258701	11	0.333333	0	0
PF13088	Sialidase	1.93252e-07	33	1	20	0.344828
PF07536	Signal transduction histidine kinase, HWE region	0.000101627	28	0.848485	14	0.241379
PF06580	Signal transduction histidine kinase, internal region	6.81879e-18	33	1	3	0.0517241
PF00209	Sodium:neurotransmitter symporter	0.0253246	32	0.969697	31	0.534483
PF17284	Spermidine synthase, tetramerisation domain	9.71881e-11	33	1	13	0.224138
TIGR00417	Spermidine/spermine synthases	2.74662e-11	33	1	12	0.206897
TIGR02246	Steroid delta5-4-isomerase	0.0001831	33	1	28	0.482759
PF17885	Styrene monooxygenase StyA, putative substrate binding domain	0.000484908	14	0.424242	0	0
TIGR01322	Sucrose-6-phosphate hydrolase	3.60611e-05	30	0.909091	17	0.293103
PF04198	Sugar-binding domain, putative	0.000262898	29	0.878788	17	0.293103
TIGR00879	Sugar/inositol transporter	3.05709e-17	32	0.969697	2	0.0344828
PF00080	Superoxide dismutase, copper/zinc binding domain	1.68204e-11	32	0.969697	9	0.155172
PF12500	TRSP domain	5.68233e-19	33	1	2	0.0344828
PF07519	Tannase/feruloyl esterase	1.82885e-18	32	0.969697	1	0.0172414
TIGR02089	Tartrate dehydrogenase	0.00689465	33	1	33	0.568966
PF13208	TerB, N-terminal	0.000956121	18	0.545455	3	0.0517241
PF15615	TerB-C domain	0.000956121	18	0.545455	3	0.0517241
PF02342	TerD domain	5.68233e-19	33	1	2	0.0344828
PF16925	Tetracyclin repressor-like, C-terminal domain	3.02481e-06	33	1	23	0.396552
PF17935	Tetracyclin repressor-like, C-terminal domain 27	1.24233e-06	33	1	22	0.37931
PF02909	Tetracycline repressor TetR, C-terminal	0.00981718	15	0.454545	2	0.0344828
PF13174	Tetratricopeptide repeat	0.000822054	33	1	30	0.517241
PF13176	Tetratricopeptide repeat	0.00111813	26	0.787879	13	0.224138
PF13462	Thioredoxin-like fold	2.70971e-06	27	0.818182	9	0.155172
PF05932	Tir chaperone protein (CesT) family	2.74662e-11	33	1	12	0.206897
PF01526	Tn3 transposase DDE domain	0.000234027	22	0.666667	6	0.103448
PF13342	Topoisomerase C-terminal repeat	0.0201722	13	0.393939	1	0.0172414
PF07916	TraG-like, N-terminal	0.0459337	24	0.727273	14	0.241379
TIGR01955	Transcription antitermination protein RfaH	4.55131e-09	30	0.909091	9	0.155172
PF11112	Transcription regulator PrtN	1.66667e-05	33	1	25	0.431034
TIGR03613	Transcription regulator, pyrimidine utilisation, RutR	5.63458e-20	32	0.969697	0	0
PF10122	Translational regulator Com	4.66973e-08	29	0.878788	9	0.155172
PF14319	Transposase zinc-binding domain	5.54908e-08	20	0.606061	0	0
PF03050	Transposase, IS66	0.00151703	32	0.969697	27	0.465517
PF04986	Transposase, IS801/IS1294	0.000119653	15	0.454545	0	0
PF07424	TrbM	0.000170634	18	0.545455	2	0.0344828
TIGR02455	Trehalose synthase	1.66667e-05	33	1	25	0.431034
PF01152	Truncated hemoglobin	2.74662e-11	33	1	12	0.206897
PF10741	Type II secretion system (T2SS), protein M subtype b	3.78206e-05	33	1	26	0.448276
PF09143	Type III effector HopF2	2.85381e-07	19	0.575758	0	0
TIGR01404	Type III exporter system, secretion apparatus protein BsaZ	0.00151703	32	0.969697	27	0.465517
PF15457	Type III secreted effector HopW1-1/HolPsyAE	6.64871e-13	26	0.787879	0	0
TIGR01399	Type III secretion protein HrcV	3.78206e-05	33	1	26	0.448276
PF06266	Type III secretion protein HrpF	4.25832e-13	33	1	9	0.155172
TIGR01403	Type III secretion protein HrpO	0.000391454	33	1	29	0.5
TIGR01401	Type III secretion protein SpaR/YscT	0.000391454	33	1	29	0.5
TIGR02568	Type III secretion regulator, YopN/LcrE/InvE/MxiC	3.26274e-10	33	1	14	0.241379
PF06188	Type III secretion system HrpE /V-type ATP synthase subunit E	4.96933e-07	33	1	21	0.362069
TIGR02499	Type III secretion system HrpE/YscL	7.18392e-06	33	1	24	0.413793
TIGR02500	Type III secretion system YscD/HrpQ	8.35349e-16	31	0.939394	2	0.0344828
PF09059	Type III secretion system effector delivery regulator TyeA	9.15139e-15	31	0.939394	3	0.0517241
TIGR02511	Type III secretion system effector delivery regulator TyeA-related	7.29252e-08	33	1	19	0.327586
TIGR02544	Type III secretion system lipoprotein HrcJ/YscJ	0.0001831	33	1	28	0.482759
TIGR02516	Type III secretion system outer membrane pore YscC/HrcC	0.000391454	33	1	29	0.5
PF17001	Type III secretion system, YscI/HrpB	2.74662e-11	33	1	12	0.206897
TIGR02497	Type III secretion system, YscI/HrpB	2.65507e-10	32	0.969697	11	0.189655
PF09589	Type III secretion system, pilus formation, HrpA	3.89879e-05	24	0.727273	7	0.12069
PF02534	Type IV secretion system protein TraG/VirD4	0.00419625	18	0.545455	4	0.0689655
TIGR02788	Type IV secretion system protein VirB11	2.12514e-05	18	0.545455	1	0.0172414
PF03743	Type IV secretion system, VirB10 / TraB / TrbI	0.0153536	18	0.545455	5	0.0862069
TIGR02791	Type IV secretion system, VirB5	0.0343623	14	0.424242	2	0.0344828
PF07996	Type IV secretion system, VirB5	0.0455293	15	0.454545	3	0.0517241
PF16695	Type VI secretion system (T6SS), amidase immunity protein	1.61612e-13	30	0.909091	3	0.0517241
TIGR00031	UDP-galactopyranose mutase	3.97197e-05	19	0.575758	2	0.0344828
PF03275	UDP-galactopyranose mutase, C-terminal	3.97197e-05	19	0.575758	2	0.0344828
PF10129	Uncharacterised conserved protein UCP028704, OpgC	7.29252e-08	33	1	19	0.327586
PF07514	Uncharacterised domain, helicase/relaxase, putative	0.00662311	26	0.787879	15	0.258621
TIGR01926	Uncharacterised peroxidase-related	7.66944e-13	32	0.969697	7	0.12069
PF11578	Uncharacterised protein family UPF0311	6.81879e-18	33	1	3	0.0517241
PF06903	Uncharacterised protein family VirK	1.82885e-18	32	0.969697	1	0.0172414
TIGR01690	Uncharacterised protein family, RAQPRD	0.00966335	21	0.636364	8	0.137931
PF09686	Uncharacterised protein family, RAQPRD	0.00966335	21	0.636364	8	0.137931
PF08892	Uncharacterised protein family, YqcI/YcgG	0.000426288	26	0.787879	12	0.206897
PF11790	Uncharacterised protein family, glycosyl hydrolase catalytic domain	9.55013e-22	33	1	0	0
TIGR03424	Urea carboxylase-associated protein 1	2.63887e-07	32	0.969697	17	0.293103
TIGR03425	Urea carboxylase-associated protein 2	9.40438e-09	33	1	17	0.293103
PF07507	WavE lipopolysaccharide synthesis	1.01603e-08	21	0.636364	0	0
TIGR02630	Xylose isomerase, bacterial-type	6.54115e-05	32	0.969697	23	0.396552
PF12779	YXWGXW repeat	0.0253246	32	0.969697	31	0.534483
PF18014	YitH, acetyltransferase (GNAT) domain	2.66457e-08	33	1	18	0.310345
TIGR00197	YjeF N-terminal domain	7.29252e-08	33	1	19	0.327586
PF03853	YjeF N-terminal domain	7.29252e-08	33	1	19	0.327586
TIGR01102	Yop virulence translocation protein R	0.000391454	33	1	29	0.5
PF16697	YscD, cytoplasmic domain	1.66667e-05	33	1	25	0.431034
PF07521	Zn-dependent metallo-hydrolase, RNA specificity domain	7.18392e-06	33	1	24	0.413793
TIGR01552	phd_fam: prevent-host-death family protein	0.0263967	33	1	35	0.603448
PF10138	vWA found in TerF C terminus	3.39517e-08	22	0.666667	1	0.0172414
