# Supplementary material for: Classification of the plant-associated lifestyle of Pseudomonas strains using genome properties and machine learning
Source: Sci Rep. 2022 Jun 27;12:10857. doi: 10.1038/s41598-022-14913-4 (PMC9237127; doi:10.1038/s41598-022-14913-4)
Supplement: Supplementary file 8 — Supplementary Table S3. [file 41598_2022_14913_MOESM8_ESM.xlsx]

## Sheet: README
Supplementary Table S3. Genome Properties analysis.
Genome Properties analysis results divided into 9 sheets.
First three sheets are according to the analysis approaches: GP-PA (presence-absence), GP-SD (synteny-directional) and GP-SND (synteny-nondirectional).
Sheets 4 and 5 are the enriched GP of the phytopathogen and beneficial respectively.
Sheets 6 to 8 are the variable selection using the Random Forest using 3 analysis approaches.
The final sheet are the GPs that are not presented according to any approaches.
*PGPR - plant growth promoing rhizosphere
*EPP - epiphytic and plant pathogen

## Sheet: GP-PA (presence-absence)
Strains	GenProp	Status	Classification
Pseudomonas_azotoformans_S4_4018	GenProp0001	YES	PGPR
Pseudomonas_azotoformans_S4_4018	GenProp0002	NO	PGPR
Pseudomonas_azotoformans_S4_4018	GenProp0007	YES	PGPR
Pseudomonas_azotoformans_S4_4018	GenProp0010	NO	PGPR
Pseudomonas_azotoformans_S4_4018	GenProp0011	NO	PGPR
Pseudomonas_azotoformans_S4_4018	GenProp0017	PARTIAL	PGPR
Pseudomonas_azotoformans_S4_4018	GenProp0021	NO	PGPR
Pseudomonas_azotoformans_S4_4018	GenProp0023	YES	PGPR
Pseudomonas_azotoformans_S4_4018	GenProp0027	NO	PGPR
Pseudomonas_azotoformans_S4_4018	GenProp0029	NO	PGPR
Pseudomonas_azotoformans_S4_4018	GenProp0030	YES	PGPR
Pseudomonas_azotoformans_S4_4018	GenProp0033	YES	PGPR
Pseudomonas_azotoformans_S4_4018	GenProp0036	YES	PGPR
Pseudomonas_azotoformans_S4_4018	GenProp0037	YES	PGPR
Pseudomonas_azotoformans_S4_4018	GenProp0038	YES	PGPR
Pseudomonas_azotoformans_S4_4018	GenProp0046	NO	PGPR
Pseudomonas_azotoformans_S4_4018	GenProp0047	NO	PGPR
Pseudomonas_azotoformans_S4_4018	GenProp0048	YES	PGPR
Pseudomonas_azotoformans_S4_4018	GenProp0049	NO	PGPR
Pseudomonas_azotoformans_S4_4018	GenProp0051	YES	PGPR
Pseudomonas_azotoformans_S4_4018	GenProp0052	PARTIAL	PGPR
Pseudomonas_azotoformans_S4_4018	GenProp0053	PARTIAL	PGPR
Pseudomonas_azotoformans_S4_4018	GenProp0055	PARTIAL	PGPR
Pseudomonas_azotoformans_S4_4018	GenProp0057	YES	PGPR
Pseudomonas_azotoformans_S4_4018	GenProp0058	NO	PGPR
Pseudomonas_azotoformans_S4_4018	GenProp0059	YES	PGPR
Pseudomonas_azotoformans_S4_4018	GenProp0061	YES	PGPR
Pseudomonas_azotoformans_S4_4018	GenProp0063	PARTIAL	PGPR
Pseudomonas_azotoformans_S4_4018	GenProp0064	NO	PGPR
Pseudomonas_azotoformans_S4_4018	GenProp0065	PARTIAL	PGPR
Pseudomonas_azotoformans_S4_4018	GenProp0066	PARTIAL	PGPR
Pseudomonas_azotoformans_S4_4018	GenProp0069	PARTIAL	PGPR
Pseudomonas_azotoformans_S4_4018	GenProp0070	PARTIAL	PGPR
Pseudomonas_azotoformans_S4_4018	GenProp0071	PARTIAL	PGPR
Pseudomonas_azotoformans_S4_4018	GenProp0072	PARTIAL	PGPR
Pseudomonas_azotoformans_S4_4018	GenProp0073	PARTIAL	PGPR
Pseudomonas_azotoformans_S4_4018	GenProp0074	PARTIAL	PGPR
Pseudomonas_azotoformans_S4_4018	GenProp0075	PARTIAL	PGPR
Pseudomonas_azotoformans_S4_4018	GenProp0076	PARTIAL	PGPR
Pseudomonas_azotoformans_S4_4018	GenProp0077	PARTIAL	PGPR
Pseudomonas_azotoformans_S4_4018	GenProp0109	YES	PGPR
Pseudomonas_azotoformans_S4_4018	GenProp0110	YES	PGPR
Pseudomonas_azotoformans_S4_4018	GenProp0111	YES	PGPR
Pseudomonas_azotoformans_S4_4018	GenProp0114	YES	PGPR
Pseudomonas_azotoformans_S4_4018	GenProp0115	PARTIAL	PGPR
Pseudomonas_azotoformans_S4_4018	GenProp0116	PARTIAL	PGPR
Pseudomonas_azotoformans_S4_4018	GenProp0117	YES	PGPR
Pseudomonas_azotoformans_S4_4018	GenProp0118	YES	PGPR
Pseudomonas_azotoformans_S4_4018	GenProp0119	YES	PGPR
Pseudomonas_azotoformans_S4_4018	GenProp0120	YES	PGPR
Pseudomonas_azotoformans_S4_4018	GenProp0124	PARTIAL	PGPR
Pseudomonas_azotoformans_S4_4018	GenProp0125	YES	PGPR
Pseudomonas_azotoformans_S4_4018	GenProp0126	PARTIAL	PGPR
Pseudomonas_azotoformans_S4_4018	GenProp0127	YES	PGPR
Pseudomonas_azotoformans_S4_4018	GenProp0128	YES	PGPR
Pseudomonas_azotoformans_S4_4018	GenProp0129	NO	PGPR
Pseudomonas_azotoformans_S4_4018	GenProp0130	NO	PGPR
Pseudomonas_azotoformans_S4_4018	GenProp0131	PARTIAL	PGPR
Pseudomonas_azotoformans_S4_4018	GenProp0132	YES	PGPR
Pseudomonas_azotoformans_S4_4018	GenProp0133	PARTIAL	PGPR
Pseudomonas_azotoformans_S4_4018	GenProp0135	PARTIAL	PGPR
Pseudomonas_azotoformans_S4_4018	GenProp0136	YES	PGPR
Pseudomonas_azotoformans_S4_4018	GenProp0137	NO	PGPR
Pseudomonas_azotoformans_S4_4018	GenProp0138	YES	PGPR
Pseudomonas_azotoformans_S4_4018	GenProp0139	YES	PGPR
Pseudomonas_azotoformans_S4_4018	GenProp0140	PARTIAL	PGPR
Pseudomonas_azotoformans_S4_4018	GenProp0141	NO	PGPR
Pseudomonas_azotoformans_S4_4018	GenProp0142	PARTIAL	PGPR
Pseudomonas_azotoformans_S4_4018	GenProp0143	NO	PGPR
Pseudomonas_azotoformans_S4_4018	GenProp0144	NO	PGPR
Pseudomonas_azotoformans_S4_4018	GenProp0146	NO	PGPR
Pseudomonas_azotoformans_S4_4018	GenProp0147	YES	PGPR
Pseudomonas_azotoformans_S4_4018	GenProp0150	NO	PGPR
Pseudomonas_azotoformans_S4_4018	GenProp0151	YES	PGPR
Pseudomonas_azotoformans_S4_4018	GenProp0155	NO	PGPR
Pseudomonas_azotoformans_S4_4018	GenProp0156	NO	PGPR
Pseudomonas_azotoformans_S4_4018	GenProp0157	PARTIAL	PGPR
Pseudomonas_azotoformans_S4_4018	GenProp0159	YES	PGPR
Pseudomonas_azotoformans_S4_4018	GenProp0160	YES	PGPR
Pseudomonas_azotoformans_S4_4018	GenProp0162	YES	PGPR
Pseudomonas_azotoformans_S4_4018	GenProp0163	YES	PGPR
Pseudomonas_azotoformans_S4_4018	GenProp0164	YES	PGPR
Pseudomonas_azotoformans_S4_4018	GenProp0165	YES	PGPR
Pseudomonas_azotoformans_S4_4018	GenProp0166	YES	PGPR
Pseudomonas_azotoformans_S4_4018	GenProp0167	PARTIAL	PGPR
Pseudomonas_azotoformans_S4_4018	GenProp0168	PARTIAL	PGPR
Pseudomonas_azotoformans_S4_4018	GenProp0170	YES	PGPR
Pseudomonas_azotoformans_S4_4018	GenProp0171	YES	PGPR
Pseudomonas_azotoformans_S4_4018	GenProp0172	YES	PGPR
Pseudomonas_azotoformans_S4_4018	GenProp0176	YES	PGPR
Pseudomonas_azotoformans_S4_4018	GenProp0178	YES	PGPR
Pseudomonas_azotoformans_S4_4018	GenProp0179	PARTIAL	PGPR
Pseudomonas_azotoformans_S4_4018	GenProp0180	PARTIAL	PGPR
Pseudomonas_azotoformans_S4_4018	GenProp0182	YES	PGPR
Pseudomonas_azotoformans_S4_4018	GenProp0183	YES	PGPR
Pseudomonas_azotoformans_S4_4018	GenProp0184	PARTIAL	PGPR
Pseudomonas_azotoformans_S4_4018	GenProp0185	PARTIAL	PGPR
Pseudomonas_azotoformans_S4_4018	GenProp0186	PARTIAL	PGPR
Pseudomonas_azotoformans_S4_4018	GenProp0187	YES	PGPR
Pseudomonas_azotoformans_S4_4018	GenProp0188	YES	PGPR
Pseudomonas_azotoformans_S4_4018	GenProp0189	YES	PGPR
Pseudomonas_azotoformans_S4_4018	GenProp0190	YES	PGPR
Pseudomonas_azotoformans_S4_4018	GenProp0191	YES	PGPR
Pseudomonas_azotoformans_S4_4018	GenProp0192	YES	PGPR
Pseudomonas_azotoformans_S4_4018	GenProp0193	NO	PGPR
Pseudomonas_azotoformans_S4_4018	GenProp0196	PARTIAL	PGPR
Pseudomonas_azotoformans_S4_4018	GenProp0197	PARTIAL	PGPR
Pseudomonas_azotoformans_S4_4018	GenProp0198	YES	PGPR
Pseudomonas_azotoformans_S4_4018	GenProp0199	NO	PGPR
Pseudomonas_azotoformans_S4_4018	GenProp0201	YES	PGPR
Pseudomonas_azotoformans_S4_4018	GenProp0202	NO	PGPR
Pseudomonas_azotoformans_S4_4018	GenProp0203	PARTIAL	PGPR
Pseudomonas_azotoformans_S4_4018	GenProp0204	YES	PGPR
Pseudomonas_azotoformans_S4_4018	GenProp0207	YES	PGPR
Pseudomonas_azotoformans_S4_4018	GenProp0208	NO	PGPR
Pseudomonas_azotoformans_S4_4018	GenProp0209	PARTIAL	PGPR
Pseudomonas_azotoformans_S4_4018	GenProp0213	YES	PGPR
Pseudomonas_azotoformans_S4_4018	GenProp0214	YES	PGPR
Pseudomonas_azotoformans_S4_4018	GenProp0215	YES	PGPR
Pseudomonas_azotoformans_S4_4018	GenProp0216	YES	PGPR
Pseudomonas_azotoformans_S4_4018	GenProp0217	YES	PGPR
Pseudomonas_azotoformans_S4_4018	GenProp0218	PARTIAL	PGPR
Pseudomonas_azotoformans_S4_4018	GenProp0219	PARTIAL	PGPR
Pseudomonas_azotoformans_S4_4018	GenProp0220	YES	PGPR
Pseudomonas_azotoformans_S4_4018	GenProp0221	PARTIAL	PGPR
Pseudomonas_azotoformans_S4_4018	GenProp0222	YES	PGPR
Pseudomonas_azotoformans_S4_4018	GenProp0223	NO	PGPR
Pseudomonas_azotoformans_S4_4018	GenProp0225	YES	PGPR
Pseudomonas_azotoformans_S4_4018	GenProp0226	NO	PGPR
Pseudomonas_azotoformans_S4_4018	GenProp0231	PARTIAL	PGPR
Pseudomonas_azotoformans_S4_4018	GenProp0232	YES	PGPR
Pseudomonas_azotoformans_S4_4018	GenProp0233	YES	PGPR
Pseudomonas_azotoformans_S4_4018	GenProp0236	YES	PGPR
Pseudomonas_azotoformans_S4_4018	GenProp0238	YES	PGPR
Pseudomonas_azotoformans_S4_4018	GenProp0239	YES	PGPR
Pseudomonas_azotoformans_S4_4018	GenProp0240	YES	PGPR
Pseudomonas_azotoformans_S4_4018	GenProp0241	NO	PGPR
Pseudomonas_azotoformans_S4_4018	GenProp0242	PARTIAL	PGPR
Pseudomonas_azotoformans_S4_4018	GenProp0243	PARTIAL	PGPR
Pseudomonas_azotoformans_S4_4018	GenProp0244	YES	PGPR
Pseudomonas_azotoformans_S4_4018	GenProp0245	YES	PGPR
Pseudomonas_azotoformans_S4_4018	GenProp0246	NO	PGPR
Pseudomonas_azotoformans_S4_4018	GenProp0247	YES	PGPR
Pseudomonas_azotoformans_S4_4018	GenProp0248	PARTIAL	PGPR
Pseudomonas_azotoformans_S4_4018	GenProp0250	YES	PGPR
Pseudomonas_azotoformans_S4_4018	GenProp0251	YES	PGPR
Pseudomonas_azotoformans_S4_4018	GenProp0252	NO	PGPR
Pseudomonas_azotoformans_S4_4018	GenProp0253	NO	PGPR
Pseudomonas_azotoformans_S4_4018	GenProp0254	YES	PGPR
Pseudomonas_azotoformans_S4_4018	GenProp0255	NO	PGPR
Pseudomonas_azotoformans_S4_4018	GenProp0258	PARTIAL	PGPR
Pseudomonas_azotoformans_S4_4018	GenProp0259	NO	PGPR
Pseudomonas_azotoformans_S4_4018	GenProp0261	PARTIAL	PGPR
Pseudomonas_azotoformans_S4_4018	GenProp0262	YES	PGPR
Pseudomonas_azotoformans_S4_4018	GenProp0263	PARTIAL	PGPR
Pseudomonas_azotoformans_S4_4018	GenProp0264	NO	PGPR
Pseudomonas_azotoformans_S4_4018	GenProp0265	NO	PGPR
Pseudomonas_azotoformans_S4_4018	GenProp0266	YES	PGPR
Pseudomonas_azotoformans_S4_4018	GenProp0267	PARTIAL	PGPR
Pseudomonas_azotoformans_S4_4018	GenProp0268	NO	PGPR
Pseudomonas_azotoformans_S4_4018	GenProp0269	PARTIAL	PGPR
Pseudomonas_azotoformans_S4_4018	GenProp0271	YES	PGPR
Pseudomonas_azotoformans_S4_4018	GenProp0272	NO	PGPR
Pseudomonas_azotoformans_S4_4018	GenProp0273	YES	PGPR
Pseudomonas_azotoformans_S4_4018	GenProp0275	PARTIAL	PGPR
Pseudomonas_azotoformans_S4_4018	GenProp0277	NO	PGPR
Pseudomonas_azotoformans_S4_4018	GenProp0281	NO	PGPR
Pseudomonas_azotoformans_S4_4018	GenProp0283	YES	PGPR
Pseudomonas_azotoformans_S4_4018	GenProp0287	PARTIAL	PGPR
Pseudomonas_azotoformans_S4_4018	GenProp0288	NO	PGPR
Pseudomonas_azotoformans_S4_4018	GenProp0289	YES	PGPR
Pseudomonas_azotoformans_S4_4018	GenProp0290	NO	PGPR
Pseudomonas_azotoformans_S4_4018	GenProp0291	NO	PGPR
Pseudomonas_azotoformans_S4_4018	GenProp0292	NO	PGPR
Pseudomonas_azotoformans_S4_4018	GenProp0294	YES	PGPR
Pseudomonas_azotoformans_S4_4018	GenProp0295	YES	PGPR
Pseudomonas_azotoformans_S4_4018	GenProp0297	YES	PGPR
Pseudomonas_azotoformans_S4_4018	GenProp0298	PARTIAL	PGPR
Pseudomonas_azotoformans_S4_4018	GenProp0299	PARTIAL	PGPR
Pseudomonas_azotoformans_S4_4018	GenProp0300	NO	PGPR
Pseudomonas_azotoformans_S4_4018	GenProp0301	PARTIAL	PGPR
Pseudomonas_azotoformans_S4_4018	GenProp0302	YES	PGPR
Pseudomonas_azotoformans_S4_4018	GenProp0303	PARTIAL	PGPR
Pseudomonas_azotoformans_S4_4018	GenProp0304	NO	PGPR
Pseudomonas_azotoformans_S4_4018	GenProp0305	NO	PGPR
Pseudomonas_azotoformans_S4_4018	GenProp0309	PARTIAL	PGPR
Pseudomonas_azotoformans_S4_4018	GenProp0310	NO	PGPR
Pseudomonas_azotoformans_S4_4018	GenProp0311	YES	PGPR
Pseudomonas_azotoformans_S4_4018	GenProp0313	NO	PGPR
Pseudomonas_azotoformans_S4_4018	GenProp0314	NO	PGPR
Pseudomonas_azotoformans_S4_4018	GenProp0315	NO	PGPR
Pseudomonas_azotoformans_S4_4018	GenProp0316	NO	PGPR
Pseudomonas_azotoformans_S4_4018	GenProp0317	NO	PGPR
Pseudomonas_azotoformans_S4_4018	GenProp0318	NO	PGPR
Pseudomonas_azotoformans_S4_4018	GenProp0319	NO	PGPR
Pseudomonas_azotoformans_S4_4018	GenProp0320	NO	PGPR
Pseudomonas_azotoformans_S4_4018	GenProp0321	YES	PGPR
Pseudomonas_azotoformans_S4_4018	GenProp0322	PARTIAL	PGPR
Pseudomonas_azotoformans_S4_4018	GenProp0323	PARTIAL	PGPR
Pseudomonas_azotoformans_S4_4018	GenProp0324	YES	PGPR
Pseudomonas_azotoformans_S4_4018	GenProp0326	NO	PGPR
Pseudomonas_azotoformans_S4_4018	GenProp0455	NO	PGPR
Pseudomonas_azotoformans_S4_4018	GenProp0456	NO	PGPR
Pseudomonas_azotoformans_S4_4018	GenProp0457	NO	PGPR
Pseudomonas_azotoformans_S4_4018	GenProp0458	NO	PGPR
Pseudomonas_azotoformans_S4_4018	GenProp0460	NO	PGPR
Pseudomonas_azotoformans_S4_4018	GenProp0462	PARTIAL	PGPR
Pseudomonas_azotoformans_S4_4018	GenProp0465	NO	PGPR
Pseudomonas_azotoformans_S4_4018	GenProp0466	PARTIAL	PGPR
Pseudomonas_azotoformans_S4_4018	GenProp0468	YES	PGPR
Pseudomonas_azotoformans_S4_4018	GenProp0469	NO	PGPR
Pseudomonas_azotoformans_S4_4018	GenProp0470	NO	PGPR
Pseudomonas_azotoformans_S4_4018	GenProp0471	YES	PGPR
Pseudomonas_azotoformans_S4_4018	GenProp0472	NO	PGPR
Pseudomonas_azotoformans_S4_4018	GenProp0473	NO	PGPR
Pseudomonas_azotoformans_S4_4018	GenProp0474	PARTIAL	PGPR
Pseudomonas_azotoformans_S4_4018	GenProp0475	PARTIAL	PGPR
Pseudomonas_azotoformans_S4_4018	GenProp0476	NO	PGPR
Pseudomonas_azotoformans_S4_4018	GenProp0478	NO	PGPR
Pseudomonas_azotoformans_S4_4018	GenProp0479	PARTIAL	PGPR
Pseudomonas_azotoformans_S4_4018	GenProp0480	YES	PGPR
Pseudomonas_azotoformans_S4_4018	GenProp0481	NO	PGPR
Pseudomonas_azotoformans_S4_4018	GenProp0483	YES	PGPR
Pseudomonas_azotoformans_S4_4018	GenProp0484	NO	PGPR
Pseudomonas_azotoformans_S4_4018	GenProp0485	PARTIAL	PGPR
Pseudomonas_azotoformans_S4_4018	GenProp0487	NO	PGPR
Pseudomonas_azotoformans_S4_4018	GenProp0488	NO	PGPR
Pseudomonas_azotoformans_S4_4018	GenProp0489	PARTIAL	PGPR
Pseudomonas_azotoformans_S4_4018	GenProp0490	NO	PGPR
Pseudomonas_azotoformans_S4_4018	GenProp0491	YES	PGPR
Pseudomonas_azotoformans_S4_4018	GenProp0492	YES	PGPR
Pseudomonas_azotoformans_S4_4018	GenProp0493	NO	PGPR
Pseudomonas_azotoformans_S4_4018	GenProp0494	NO	PGPR
Pseudomonas_azotoformans_S4_4018	GenProp0542	YES	PGPR
Pseudomonas_azotoformans_S4_4018	GenProp0543	YES	PGPR
Pseudomonas_azotoformans_S4_4018	GenProp0551	PARTIAL	PGPR
Pseudomonas_azotoformans_S4_4018	GenProp0562	YES	PGPR
Pseudomonas_azotoformans_S4_4018	GenProp0603	NO	PGPR
Pseudomonas_azotoformans_S4_4018	GenProp0610	NO	PGPR
Pseudomonas_azotoformans_S4_4018	GenProp0611	PARTIAL	PGPR
Pseudomonas_azotoformans_S4_4018	GenProp0612	NO	PGPR
Pseudomonas_azotoformans_S4_4018	GenProp0613	YES	PGPR
Pseudomonas_azotoformans_S4_4018	GenProp0614	PARTIAL	PGPR
Pseudomonas_azotoformans_S4_4018	GenProp0615	YES	PGPR
Pseudomonas_azotoformans_S4_4018	GenProp0616	NO	PGPR
Pseudomonas_azotoformans_S4_4018	GenProp0617	YES	PGPR
Pseudomonas_azotoformans_S4_4018	GenProp0618	YES	PGPR
Pseudomonas_azotoformans_S4_4018	GenProp0620	NO	PGPR
Pseudomonas_azotoformans_S4_4018	GenProp0624	NO	PGPR
Pseudomonas_azotoformans_S4_4018	GenProp0626	NO	PGPR
Pseudomonas_azotoformans_S4_4018	GenProp0629	NO	PGPR
Pseudomonas_azotoformans_S4_4018	GenProp0630	YES	PGPR
Pseudomonas_azotoformans_S4_4018	GenProp0631	NO	PGPR
Pseudomonas_azotoformans_S4_4018	GenProp0632	NO	PGPR
Pseudomonas_azotoformans_S4_4018	GenProp0633	NO	PGPR
Pseudomonas_azotoformans_S4_4018	GenProp0634	YES	PGPR
Pseudomonas_azotoformans_S4_4018	GenProp0636	NO	PGPR
Pseudomonas_azotoformans_S4_4018	GenProp0637	NO	PGPR
Pseudomonas_azotoformans_S4_4018	GenProp0639	YES	PGPR
Pseudomonas_azotoformans_S4_4018	GenProp0640	YES	PGPR
Pseudomonas_azotoformans_S4_4018	GenProp0641	NO	PGPR
Pseudomonas_azotoformans_S4_4018	GenProp0642	YES	PGPR
Pseudomonas_azotoformans_S4_4018	GenProp0643	NO	PGPR
Pseudomonas_azotoformans_S4_4018	GenProp0644	PARTIAL	PGPR
Pseudomonas_azotoformans_S4_4018	GenProp0645	NO	PGPR
Pseudomonas_azotoformans_S4_4018	GenProp0648	NO	PGPR
Pseudomonas_azotoformans_S4_4018	GenProp0649	NO	PGPR
Pseudomonas_azotoformans_S4_4018	GenProp0651	NO	PGPR
Pseudomonas_azotoformans_S4_4018	GenProp0652	NO	PGPR
Pseudomonas_azotoformans_S4_4018	GenProp0653	NO	PGPR
Pseudomonas_azotoformans_S4_4018	GenProp0654	YES	PGPR
Pseudomonas_azotoformans_S4_4018	GenProp0655	PARTIAL	PGPR
Pseudomonas_azotoformans_S4_4018	GenProp0658	YES	PGPR
Pseudomonas_azotoformans_S4_4018	GenProp0659	YES	PGPR
Pseudomonas_azotoformans_S4_4018	GenProp0660	NO	PGPR
Pseudomonas_azotoformans_S4_4018	GenProp0661	NO	PGPR
Pseudomonas_azotoformans_S4_4018	GenProp0662	NO	PGPR
Pseudomonas_azotoformans_S4_4018	GenProp0663	NO	PGPR
Pseudomonas_azotoformans_S4_4018	GenProp0664	NO	PGPR
Pseudomonas_azotoformans_S4_4018	GenProp0665	NO	PGPR
Pseudomonas_azotoformans_S4_4018	GenProp0666	NO	PGPR
Pseudomonas_azotoformans_S4_4018	GenProp0668	YES	PGPR
Pseudomonas_azotoformans_S4_4018	GenProp0669	NO	PGPR
Pseudomonas_azotoformans_S4_4018	GenProp0670	NO	PGPR
Pseudomonas_azotoformans_S4_4018	GenProp0671	PARTIAL	PGPR
Pseudomonas_azotoformans_S4_4018	GenProp0672	NO	PGPR
Pseudomonas_azotoformans_S4_4018	GenProp0673	NO	PGPR
Pseudomonas_azotoformans_S4_4018	GenProp0674	YES	PGPR
Pseudomonas_azotoformans_S4_4018	GenProp0676	YES	PGPR
Pseudomonas_azotoformans_S4_4018	GenProp0677	YES	PGPR
Pseudomonas_azotoformans_S4_4018	GenProp0678	YES	PGPR
Pseudomonas_azotoformans_S4_4018	GenProp0680	NO	PGPR
Pseudomonas_azotoformans_S4_4018	GenProp0681	PARTIAL	PGPR
Pseudomonas_azotoformans_S4_4018	GenProp0682	NO	PGPR
Pseudomonas_azotoformans_S4_4018	GenProp0683	NO	PGPR
Pseudomonas_azotoformans_S4_4018	GenProp0684	YES	PGPR
Pseudomonas_azotoformans_S4_4018	GenProp0685	NO	PGPR
Pseudomonas_azotoformans_S4_4018	GenProp0686	PARTIAL	PGPR
Pseudomonas_azotoformans_S4_4018	GenProp0687	PARTIAL	PGPR
Pseudomonas_azotoformans_S4_4018	GenProp0688	PARTIAL	PGPR
Pseudomonas_azotoformans_S4_4018	GenProp0689	YES	PGPR
Pseudomonas_azotoformans_S4_4018	GenProp0691	PARTIAL	PGPR
Pseudomonas_azotoformans_S4_4018	GenProp0692	YES	PGPR
Pseudomonas_azotoformans_S4_4018	GenProp0693	PARTIAL	PGPR
Pseudomonas_azotoformans_S4_4018	GenProp0694	PARTIAL	PGPR
Pseudomonas_azotoformans_S4_4018	GenProp0695	NO	PGPR
Pseudomonas_azotoformans_S4_4018	GenProp0696	YES	PGPR
Pseudomonas_azotoformans_S4_4018	GenProp0697	YES	PGPR
Pseudomonas_azotoformans_S4_4018	GenProp0698	YES	PGPR
Pseudomonas_azotoformans_S4_4018	GenProp0699	PARTIAL	PGPR
Pseudomonas_azotoformans_S4_4018	GenProp0700	YES	PGPR
Pseudomonas_azotoformans_S4_4018	GenProp0701	PARTIAL	PGPR
Pseudomonas_azotoformans_S4_4018	GenProp0702	NO	PGPR
Pseudomonas_azotoformans_S4_4018	GenProp0703	NO	PGPR
Pseudomonas_azotoformans_S4_4018	GenProp0704	YES	PGPR
Pseudomonas_azotoformans_S4_4018	GenProp0705	NO	PGPR
Pseudomonas_azotoformans_S4_4018	GenProp0706	NO	PGPR
Pseudomonas_azotoformans_S4_4018	GenProp0707	NO	PGPR
Pseudomonas_azotoformans_S4_4018	GenProp0708	PARTIAL	PGPR
Pseudomonas_azotoformans_S4_4018	GenProp0709	NO	PGPR
Pseudomonas_azotoformans_S4_4018	GenProp0710	YES	PGPR
Pseudomonas_azotoformans_S4_4018	GenProp0711	YES	PGPR
Pseudomonas_azotoformans_S4_4018	GenProp0712	NO	PGPR
Pseudomonas_azotoformans_S4_4018	GenProp0713	NO	PGPR
Pseudomonas_azotoformans_S4_4018	GenProp0714	PARTIAL	PGPR
Pseudomonas_azotoformans_S4_4018	GenProp0715	YES	PGPR
Pseudomonas_azotoformans_S4_4018	GenProp0716	PARTIAL	PGPR
Pseudomonas_azotoformans_S4_4018	GenProp0717	YES	PGPR
Pseudomonas_azotoformans_S4_4018	GenProp0718	NO	PGPR
Pseudomonas_azotoformans_S4_4018	GenProp0719	NO	PGPR
Pseudomonas_azotoformans_S4_4018	GenProp0720	NO	PGPR
Pseudomonas_azotoformans_S4_4018	GenProp0721	YES	PGPR
Pseudomonas_azotoformans_S4_4018	GenProp0722	NO	PGPR
Pseudomonas_azotoformans_S4_4018	GenProp0723	NO	PGPR
Pseudomonas_azotoformans_S4_4018	GenProp0724	NO	PGPR
Pseudomonas_azotoformans_S4_4018	GenProp0725	YES	PGPR
Pseudomonas_azotoformans_S4_4018	GenProp0726	NO	PGPR
Pseudomonas_azotoformans_S4_4018	GenProp0728	NO	PGPR
Pseudomonas_azotoformans_S4_4018	GenProp0729	PARTIAL	PGPR
Pseudomonas_azotoformans_S4_4018	GenProp0730	NO	PGPR
Pseudomonas_azotoformans_S4_4018	GenProp0731	PARTIAL	PGPR
Pseudomonas_azotoformans_S4_4018	GenProp0732	NO	PGPR
Pseudomonas_azotoformans_S4_4018	GenProp0733	YES	PGPR
Pseudomonas_azotoformans_S4_4018	GenProp0734	PARTIAL	PGPR
Pseudomonas_azotoformans_S4_4018	GenProp0735	YES	PGPR
Pseudomonas_azotoformans_S4_4018	GenProp0736	PARTIAL	PGPR
Pseudomonas_azotoformans_S4_4018	GenProp0737	NO	PGPR
Pseudomonas_azotoformans_S4_4018	GenProp0738	YES	PGPR
Pseudomonas_azotoformans_S4_4018	GenProp0739	NO	PGPR
Pseudomonas_azotoformans_S4_4018	GenProp0740	YES	PGPR
Pseudomonas_azotoformans_S4_4018	GenProp0741	PARTIAL	PGPR
Pseudomonas_azotoformans_S4_4018	GenProp0742	NO	PGPR
Pseudomonas_azotoformans_S4_4018	GenProp0743	PARTIAL	PGPR
Pseudomonas_azotoformans_S4_4018	GenProp0744	YES	PGPR
Pseudomonas_azotoformans_S4_4018	GenProp0745	YES	PGPR
Pseudomonas_azotoformans_S4_4018	GenProp0746	YES	PGPR
Pseudomonas_azotoformans_S4_4018	GenProp0747	YES	PGPR
Pseudomonas_azotoformans_S4_4018	GenProp0748	YES	PGPR
Pseudomonas_azotoformans_S4_4018	GenProp0749	YES	PGPR
Pseudomonas_azotoformans_S4_4018	GenProp0750	PARTIAL	PGPR
Pseudomonas_azotoformans_S4_4018	GenProp0751	NO	PGPR
Pseudomonas_azotoformans_S4_4018	GenProp0752	NO	PGPR
Pseudomonas_azotoformans_S4_4018	GenProp0753	NO	PGPR
Pseudomonas_azotoformans_S4_4018	GenProp0754	NO	PGPR
Pseudomonas_azotoformans_S4_4018	GenProp0756	NO	PGPR
Pseudomonas_azotoformans_S4_4018	GenProp0757	NO	PGPR
Pseudomonas_azotoformans_S4_4018	GenProp0758	NO	PGPR
Pseudomonas_azotoformans_S4_4018	GenProp0759	PARTIAL	PGPR
Pseudomonas_azotoformans_S4_4018	GenProp0764	NO	PGPR
Pseudomonas_azotoformans_S4_4018	GenProp0766	PARTIAL	PGPR
Pseudomonas_azotoformans_S4_4018	GenProp0767	PARTIAL	PGPR
Pseudomonas_azotoformans_S4_4018	GenProp0768	NO	PGPR
Pseudomonas_azotoformans_S4_4018	GenProp0778	NO	PGPR
Pseudomonas_azotoformans_S4_4018	GenProp0781	NO	PGPR
Pseudomonas_azotoformans_S4_4018	GenProp0786	PARTIAL	PGPR
Pseudomonas_azotoformans_S4_4018	GenProp0787	NO	PGPR
Pseudomonas_azotoformans_S4_4018	GenProp0788	NO	PGPR
Pseudomonas_azotoformans_S4_4018	GenProp0789	NO	PGPR
Pseudomonas_azotoformans_S4_4018	GenProp0790	NO	PGPR
Pseudomonas_azotoformans_S4_4018	GenProp0791	NO	PGPR
Pseudomonas_azotoformans_S4_4018	GenProp0792	NO	PGPR
Pseudomonas_azotoformans_S4_4018	GenProp0793	PARTIAL	PGPR
Pseudomonas_azotoformans_S4_4018	GenProp0794	PARTIAL	PGPR
Pseudomonas_azotoformans_S4_4018	GenProp0795	PARTIAL	PGPR
Pseudomonas_azotoformans_S4_4018	GenProp0796	NO	PGPR
Pseudomonas_azotoformans_S4_4018	GenProp0797	NO	PGPR
Pseudomonas_azotoformans_S4_4018	GenProp0798	NO	PGPR
Pseudomonas_azotoformans_S4_4018	GenProp0802	YES	PGPR
Pseudomonas_azotoformans_S4_4018	GenProp0806	YES	PGPR
Pseudomonas_azotoformans_S4_4018	GenProp0809	NO	PGPR
Pseudomonas_azotoformans_S4_4018	GenProp0810	NO	PGPR
Pseudomonas_azotoformans_S4_4018	GenProp0811	NO	PGPR
Pseudomonas_azotoformans_S4_4018	GenProp0812	YES	PGPR
Pseudomonas_azotoformans_S4_4018	GenProp0813	NO	PGPR
Pseudomonas_azotoformans_S4_4018	GenProp0814	NO	PGPR
Pseudomonas_azotoformans_S4_4018	GenProp0816	NO	PGPR
Pseudomonas_azotoformans_S4_4018	GenProp0817	PARTIAL	PGPR
Pseudomonas_azotoformans_S4_4018	GenProp0819	PARTIAL	PGPR
Pseudomonas_azotoformans_S4_4018	GenProp0820	PARTIAL	PGPR
Pseudomonas_azotoformans_S4_4018	GenProp0821	NO	PGPR
Pseudomonas_azotoformans_S4_4018	GenProp0822	NO	PGPR
Pseudomonas_azotoformans_S4_4018	GenProp0828	PARTIAL	PGPR
Pseudomonas_azotoformans_S4_4018	GenProp0829	NO	PGPR
Pseudomonas_azotoformans_S4_4018	GenProp0830	NO	PGPR
Pseudomonas_azotoformans_S4_4018	GenProp0833	NO	PGPR
Pseudomonas_azotoformans_S4_4018	GenProp0834	NO	PGPR
Pseudomonas_azotoformans_S4_4018	GenProp0835	YES	PGPR
Pseudomonas_azotoformans_S4_4018	GenProp0836	NO	PGPR
Pseudomonas_azotoformans_S4_4018	GenProp0837	YES	PGPR
Pseudomonas_azotoformans_S4_4018	GenProp0838	PARTIAL	PGPR
Pseudomonas_azotoformans_S4_4018	GenProp0839	NO	PGPR
Pseudomonas_azotoformans_S4_4018	GenProp0840	YES	PGPR
Pseudomonas_azotoformans_S4_4018	GenProp0841	NO	PGPR
Pseudomonas_azotoformans_S4_4018	GenProp0842	NO	PGPR
Pseudomonas_azotoformans_S4_4018	GenProp0845	NO	PGPR
Pseudomonas_azotoformans_S4_4018	GenProp0847	NO	PGPR
Pseudomonas_azotoformans_S4_4018	GenProp0853	NO	PGPR
Pseudomonas_azotoformans_S4_4018	GenProp0854	NO	PGPR
Pseudomonas_azotoformans_S4_4018	GenProp0855	YES	PGPR
Pseudomonas_azotoformans_S4_4018	GenProp0857	NO	PGPR
Pseudomonas_azotoformans_S4_4018	GenProp0858	NO	PGPR
Pseudomonas_azotoformans_S4_4018	GenProp0859	NO	PGPR
Pseudomonas_azotoformans_S4_4018	GenProp0860	NO	PGPR
Pseudomonas_azotoformans_S4_4018	GenProp0861	NO	PGPR
Pseudomonas_azotoformans_S4_4018	GenProp0862	YES	PGPR
Pseudomonas_azotoformans_S4_4018	GenProp0864	PARTIAL	PGPR
Pseudomonas_azotoformans_S4_4018	GenProp0866	PARTIAL	PGPR
Pseudomonas_azotoformans_S4_4018	GenProp0867	NO	PGPR
Pseudomonas_azotoformans_S4_4018	GenProp0871	NO	PGPR
Pseudomonas_azotoformans_S4_4018	GenProp0872	NO	PGPR
Pseudomonas_azotoformans_S4_4018	GenProp0873	PARTIAL	PGPR
Pseudomonas_azotoformans_S4_4018	GenProp0874	NO	PGPR
Pseudomonas_azotoformans_S4_4018	GenProp0877	YES	PGPR
Pseudomonas_azotoformans_S4_4018	GenProp0878	NO	PGPR
Pseudomonas_azotoformans_S4_4018	GenProp0879	PARTIAL	PGPR
Pseudomonas_azotoformans_S4_4018	GenProp0880	PARTIAL	PGPR
Pseudomonas_azotoformans_S4_4018	GenProp0881	YES	PGPR
Pseudomonas_azotoformans_S4_4018	GenProp0882	YES	PGPR
Pseudomonas_azotoformans_S4_4018	GenProp0883	YES	PGPR
Pseudomonas_azotoformans_S4_4018	GenProp0885	YES	PGPR
Pseudomonas_azotoformans_S4_4018	GenProp0886	YES	PGPR
Pseudomonas_azotoformans_S4_4018	GenProp0891	NO	PGPR
Pseudomonas_azotoformans_S4_4018	GenProp0893	NO	PGPR
Pseudomonas_azotoformans_S4_4018	GenProp0894	NO	PGPR
Pseudomonas_azotoformans_S4_4018	GenProp0895	NO	PGPR
Pseudomonas_azotoformans_S4_4018	GenProp0896	NO	PGPR
Pseudomonas_azotoformans_S4_4018	GenProp0898	NO	PGPR
Pseudomonas_azotoformans_S4_4018	GenProp0899	NO	PGPR
Pseudomonas_azotoformans_S4_4018	GenProp0901	NO	PGPR
Pseudomonas_azotoformans_S4_4018	GenProp0902	NO	PGPR
Pseudomonas_azotoformans_S4_4018	GenProp0903	YES	PGPR
Pseudomonas_azotoformans_S4_4018	GenProp0904	NO	PGPR
Pseudomonas_azotoformans_S4_4018	GenProp0905	NO	PGPR
Pseudomonas_azotoformans_S4_4018	GenProp0907	YES	PGPR
Pseudomonas_azotoformans_S4_4018	GenProp0908	NO	PGPR
Pseudomonas_azotoformans_S4_4018	GenProp0909	NO	PGPR
Pseudomonas_azotoformans_S4_4018	GenProp0910	NO	PGPR
Pseudomonas_azotoformans_S4_4018	GenProp0911	NO	PGPR
Pseudomonas_azotoformans_S4_4018	GenProp0914	NO	PGPR
Pseudomonas_azotoformans_S4_4018	GenProp0915	NO	PGPR
Pseudomonas_azotoformans_S4_4018	GenProp0916	NO	PGPR
Pseudomonas_azotoformans_S4_4018	GenProp0917	NO	PGPR
Pseudomonas_azotoformans_S4_4018	GenProp0918	PARTIAL	PGPR
Pseudomonas_azotoformans_S4_4018	GenProp0919	NO	PGPR
Pseudomonas_azotoformans_S4_4018	GenProp0920	NO	PGPR
Pseudomonas_azotoformans_S4_4018	GenProp0921	NO	PGPR
Pseudomonas_azotoformans_S4_4018	GenProp0922	NO	PGPR
Pseudomonas_azotoformans_S4_4018	GenProp0923	NO	PGPR
Pseudomonas_azotoformans_S4_4018	GenProp0927	NO	PGPR
Pseudomonas_azotoformans_S4_4018	GenProp0928	YES	PGPR
Pseudomonas_azotoformans_S4_4018	GenProp0930	YES	PGPR
Pseudomonas_azotoformans_S4_4018	GenProp0933	NO	PGPR
Pseudomonas_azotoformans_S4_4018	GenProp0934	YES	PGPR
Pseudomonas_azotoformans_S4_4018	GenProp0935	NO	PGPR
Pseudomonas_azotoformans_S4_4018	GenProp0936	NO	PGPR
Pseudomonas_azotoformans_S4_4018	GenProp0938	NO	PGPR
Pseudomonas_azotoformans_S4_4018	GenProp0939	NO	PGPR
Pseudomonas_azotoformans_S4_4018	GenProp0940	NO	PGPR
Pseudomonas_azotoformans_S4_4018	GenProp0941	NO	PGPR
Pseudomonas_azotoformans_S4_4018	GenProp0942	NO	PGPR
Pseudomonas_azotoformans_S4_4018	GenProp0943	NO	PGPR
Pseudomonas_azotoformans_S4_4018	GenProp0944	NO	PGPR
Pseudomonas_azotoformans_S4_4018	GenProp0945	NO	PGPR
Pseudomonas_azotoformans_S4_4018	GenProp0948	NO	PGPR
Pseudomonas_azotoformans_S4_4018	GenProp0950	YES	PGPR
Pseudomonas_azotoformans_S4_4018	GenProp0954	NO	PGPR
Pseudomonas_azotoformans_S4_4018	GenProp0955	NO	PGPR
Pseudomonas_azotoformans_S4_4018	GenProp0956	NO	PGPR
Pseudomonas_azotoformans_S4_4018	GenProp0957	NO	PGPR
Pseudomonas_azotoformans_S4_4018	GenProp0958	NO	PGPR
Pseudomonas_azotoformans_S4_4018	GenProp0961	NO	PGPR
Pseudomonas_azotoformans_S4_4018	GenProp0962	NO	PGPR
Pseudomonas_azotoformans_S4_4018	GenProp0967	NO	PGPR
Pseudomonas_azotoformans_S4_4018	GenProp0969	YES	PGPR
Pseudomonas_azotoformans_S4_4018	GenProp0970	PARTIAL	PGPR
Pseudomonas_azotoformans_S4_4018	GenProp0971	PARTIAL	PGPR
Pseudomonas_azotoformans_S4_4018	GenProp0972	PARTIAL	PGPR
Pseudomonas_azotoformans_S4_4018	GenProp0975	PARTIAL	PGPR
Pseudomonas_azotoformans_S4_4018	GenProp0977	PARTIAL	PGPR
Pseudomonas_azotoformans_S4_4018	GenProp0978	NO	PGPR
Pseudomonas_azotoformans_S4_4018	GenProp0979	NO	PGPR
Pseudomonas_azotoformans_S4_4018	GenProp0980	NO	PGPR
Pseudomonas_azotoformans_S4_4018	GenProp0981	NO	PGPR
Pseudomonas_azotoformans_S4_4018	GenProp0982	NO	PGPR
Pseudomonas_azotoformans_S4_4018	GenProp0983	NO	PGPR
Pseudomonas_azotoformans_S4_4018	GenProp0984	NO	PGPR
Pseudomonas_azotoformans_S4_4018	GenProp0985	NO	PGPR
Pseudomonas_azotoformans_S4_4018	GenProp0987	NO	PGPR
Pseudomonas_azotoformans_S4_4018	GenProp0988	NO	PGPR
Pseudomonas_azotoformans_S4_4018	GenProp0989	NO	PGPR
Pseudomonas_azotoformans_S4_4018	GenProp0991	NO	PGPR
Pseudomonas_azotoformans_S4_4018	GenProp0992	NO	PGPR
Pseudomonas_azotoformans_S4_4018	GenProp0993	NO	PGPR
Pseudomonas_azotoformans_S4_4018	GenProp0996	NO	PGPR
Pseudomonas_azotoformans_S4_4018	GenProp0999	NO	PGPR
Pseudomonas_azotoformans_S4_4018	GenProp1000	NO	PGPR
Pseudomonas_azotoformans_S4_4018	GenProp1002	NO	PGPR
Pseudomonas_azotoformans_S4_4018	GenProp1003	NO	PGPR
Pseudomonas_azotoformans_S4_4018	GenProp1004	NO	PGPR
Pseudomonas_azotoformans_S4_4018	GenProp1005	NO	PGPR
Pseudomonas_azotoformans_S4_4018	GenProp1006	NO	PGPR
Pseudomonas_azotoformans_S4_4018	GenProp1007	NO	PGPR
Pseudomonas_azotoformans_S4_4018	GenProp1009	NO	PGPR
Pseudomonas_azotoformans_S4_4018	GenProp1010	NO	PGPR
Pseudomonas_azotoformans_S4_4018	GenProp1011	NO	PGPR
Pseudomonas_azotoformans_S4_4018	GenProp1012	NO	PGPR
Pseudomonas_azotoformans_S4_4018	GenProp1013	NO	PGPR
Pseudomonas_azotoformans_S4_4018	GenProp1016	NO	PGPR
Pseudomonas_azotoformans_S4_4018	GenProp1017	YES	PGPR
Pseudomonas_azotoformans_S4_4018	GenProp1026	NO	PGPR
Pseudomonas_azotoformans_S4_4018	GenProp1032	YES	PGPR
Pseudomonas_azotoformans_S4_4018	GenProp1034	NO	PGPR
Pseudomonas_azotoformans_S4_4018	GenProp1037	NO	PGPR
Pseudomonas_azotoformans_S4_4018	GenProp1048	PARTIAL	PGPR
Pseudomonas_azotoformans_S4_4018	GenProp1052	NO	PGPR
Pseudomonas_azotoformans_S4_4018	GenProp1053	NO	PGPR
Pseudomonas_azotoformans_S4_4018	GenProp1054	NO	PGPR
Pseudomonas_azotoformans_S4_4018	GenProp1055	NO	PGPR
Pseudomonas_azotoformans_S4_4018	GenProp1057	NO	PGPR
Pseudomonas_azotoformans_S4_4018	GenProp1058	NO	PGPR
Pseudomonas_azotoformans_S4_4018	GenProp1060	YES	PGPR
Pseudomonas_azotoformans_S4_4018	GenProp1061	NO	PGPR
Pseudomonas_azotoformans_S4_4018	GenProp1062	NO	PGPR
Pseudomonas_azotoformans_S4_4018	GenProp1063	NO	PGPR
Pseudomonas_azotoformans_S4_4018	GenProp1064	NO	PGPR
Pseudomonas_azotoformans_S4_4018	GenProp1065	NO	PGPR
Pseudomonas_azotoformans_S4_4018	GenProp1067	PARTIAL	PGPR
Pseudomonas_azotoformans_S4_4018	GenProp1069	NO	PGPR
Pseudomonas_azotoformans_S4_4018	GenProp1070	NO	PGPR
Pseudomonas_azotoformans_S4_4018	GenProp1071	YES	PGPR
Pseudomonas_azotoformans_S4_4018	GenProp1072	YES	PGPR
Pseudomonas_azotoformans_S4_4018	GenProp1074	YES	PGPR
Pseudomonas_azotoformans_S4_4018	GenProp1075	NO	PGPR
Pseudomonas_azotoformans_S4_4018	GenProp1076	NO	PGPR
Pseudomonas_azotoformans_S4_4018	GenProp1077	YES	PGPR
Pseudomonas_azotoformans_S4_4018	GenProp1078	NO	PGPR
Pseudomonas_azotoformans_S4_4018	GenProp1079	PARTIAL	PGPR
Pseudomonas_azotoformans_S4_4018	GenProp1080	PARTIAL	PGPR
Pseudomonas_azotoformans_S4_4018	GenProp1081	PARTIAL	PGPR
Pseudomonas_azotoformans_S4_4018	GenProp1082	YES	PGPR
Pseudomonas_azotoformans_S4_4018	GenProp1083	NO	PGPR
Pseudomonas_azotoformans_S4_4018	GenProp1084	NO	PGPR
Pseudomonas_azotoformans_S4_4018	GenProp1085	NO	PGPR
Pseudomonas_azotoformans_S4_4018	GenProp1087	NO	PGPR
Pseudomonas_azotoformans_S4_4018	GenProp1088	NO	PGPR
Pseudomonas_azotoformans_S4_4018	GenProp1089	NO	PGPR
Pseudomonas_azotoformans_S4_4018	GenProp1090	NO	PGPR
Pseudomonas_azotoformans_S4_4018	GenProp1091	NO	PGPR
Pseudomonas_azotoformans_S4_4018	GenProp1092	NO	PGPR
Pseudomonas_azotoformans_S4_4018	GenProp1093	NO	PGPR
Pseudomonas_azotoformans_S4_4018	GenProp1094	NO	PGPR
Pseudomonas_azotoformans_S4_4018	GenProp1095	YES	PGPR
Pseudomonas_azotoformans_S4_4018	GenProp1098	NO	PGPR
Pseudomonas_azotoformans_S4_4018	GenProp1099	YES	PGPR
Pseudomonas_azotoformans_S4_4018	GenProp1100	NO	PGPR
Pseudomonas_azotoformans_S4_4018	GenProp1101	PARTIAL	PGPR
Pseudomonas_azotoformans_S4_4018	GenProp1102	NO	PGPR
Pseudomonas_azotoformans_S4_4018	GenProp1103	NO	PGPR
Pseudomonas_azotoformans_S4_4018	GenProp1104	PARTIAL	PGPR
Pseudomonas_azotoformans_S4_4018	GenProp1106	NO	PGPR
Pseudomonas_azotoformans_S4_4018	GenProp1107	NO	PGPR
Pseudomonas_azotoformans_S4_4018	GenProp1108	YES	PGPR
Pseudomonas_azotoformans_S4_4018	GenProp1109	YES	PGPR
Pseudomonas_azotoformans_S4_4018	GenProp1111	YES	PGPR
Pseudomonas_azotoformans_S4_4018	GenProp1112	YES	PGPR
Pseudomonas_azotoformans_S4_4018	GenProp1113	NO	PGPR
Pseudomonas_azotoformans_S4_4018	GenProp1114	NO	PGPR
Pseudomonas_azotoformans_S4_4018	GenProp1115	NO	PGPR
Pseudomonas_azotoformans_S4_4018	GenProp1116	NO	PGPR
Pseudomonas_azotoformans_S4_4018	GenProp1117	NO	PGPR
Pseudomonas_azotoformans_S4_4018	GenProp1118	NO	PGPR
Pseudomonas_azotoformans_S4_4018	GenProp1119	NO	PGPR
Pseudomonas_azotoformans_S4_4018	GenProp1120	YES	PGPR
Pseudomonas_azotoformans_S4_4018	GenProp1121	NO	PGPR
Pseudomonas_azotoformans_S4_4018	GenProp1122	NO	PGPR
Pseudomonas_azotoformans_S4_4018	GenProp1123	NO	PGPR
Pseudomonas_azotoformans_S4_4018	GenProp1124	NO	PGPR
Pseudomonas_azotoformans_S4_4018	GenProp1125	NO	PGPR
Pseudomonas_azotoformans_S4_4018	GenProp1126	YES	PGPR
Pseudomonas_azotoformans_S4_4018	GenProp1127	NO	PGPR
Pseudomonas_azotoformans_S4_4018	GenProp1129	YES	PGPR
Pseudomonas_azotoformans_S4_4018	GenProp1130	NO	PGPR
Pseudomonas_azotoformans_S4_4018	GenProp1131	NO	PGPR
Pseudomonas_azotoformans_S4_4018	GenProp1132	NO	PGPR
Pseudomonas_azotoformans_S4_4018	GenProp1133	YES	PGPR
Pseudomonas_azotoformans_S4_4018	GenProp1134	NO	PGPR
Pseudomonas_azotoformans_S4_4018	GenProp1135	NO	PGPR
Pseudomonas_azotoformans_S4_4018	GenProp1136	NO	PGPR
Pseudomonas_azotoformans_S4_4018	GenProp1137	YES	PGPR
Pseudomonas_azotoformans_S4_4018	GenProp1138	YES	PGPR
Pseudomonas_azotoformans_S4_4018	GenProp1139	YES	PGPR
Pseudomonas_azotoformans_S4_4018	GenProp1140	YES	PGPR
Pseudomonas_azotoformans_S4_4018	GenProp1141	NO	PGPR
Pseudomonas_azotoformans_S4_4018	GenProp1142	NO	PGPR
Pseudomonas_azotoformans_S4_4018	GenProp1143	NO	PGPR
Pseudomonas_azotoformans_S4_4018	GenProp1144	YES	PGPR
Pseudomonas_azotoformans_S4_4018	GenProp1146	NO	PGPR
Pseudomonas_azotoformans_S4_4018	GenProp1147	YES	PGPR
Pseudomonas_azotoformans_S4_4018	GenProp1148	NO	PGPR
Pseudomonas_azotoformans_S4_4018	GenProp1149	NO	PGPR
Pseudomonas_azotoformans_S4_4018	GenProp1150	NO	PGPR
Pseudomonas_azotoformans_S4_4018	GenProp1151	NO	PGPR
Pseudomonas_azotoformans_S4_4018	GenProp1152	YES	PGPR
Pseudomonas_azotoformans_S4_4018	GenProp1153	YES	PGPR
Pseudomonas_azotoformans_S4_4018	GenProp1154	NO	PGPR
Pseudomonas_azotoformans_S4_4018	GenProp1155	NO	PGPR
Pseudomonas_azotoformans_S4_4018	GenProp1156	NO	PGPR
Pseudomonas_azotoformans_S4_4018	GenProp1157	NO	PGPR
Pseudomonas_azotoformans_S4_4018	GenProp1158	NO	PGPR
Pseudomonas_azotoformans_S4_4018	GenProp1159	NO	PGPR
Pseudomonas_azotoformans_S4_4018	GenProp1160	NO	PGPR
Pseudomonas_azotoformans_S4_4018	GenProp1161	YES	PGPR
Pseudomonas_azotoformans_S4_4018	GenProp1162	YES	PGPR
Pseudomonas_azotoformans_S4_4018	GenProp1163	YES	PGPR
Pseudomonas_azotoformans_S4_4018	GenProp1164	YES	PGPR
Pseudomonas_azotoformans_S4_4018	GenProp1165	YES	PGPR
Pseudomonas_azotoformans_S4_4018	GenProp1166	NO	PGPR
Pseudomonas_azotoformans_S4_4018	GenProp1167	YES	PGPR
Pseudomonas_azotoformans_S4_4018	GenProp1168	YES	PGPR
Pseudomonas_azotoformans_S4_4018	GenProp1171	YES	PGPR
Pseudomonas_azotoformans_S4_4018	GenProp1172	NO	PGPR
Pseudomonas_azotoformans_S4_4018	GenProp1173	YES	PGPR
Pseudomonas_azotoformans_S4_4018	GenProp1174	NO	PGPR
Pseudomonas_azotoformans_S4_4018	GenProp1175	NO	PGPR
Pseudomonas_azotoformans_S4_4018	GenProp1176	NO	PGPR
Pseudomonas_azotoformans_S4_4018	GenProp1178	NO	PGPR
Pseudomonas_azotoformans_S4_4018	GenProp1179	NO	PGPR
Pseudomonas_azotoformans_S4_4018	GenProp1180	NO	PGPR
Pseudomonas_azotoformans_S4_4018	GenProp1181	YES	PGPR
Pseudomonas_azotoformans_S4_4018	GenProp1182	NO	PGPR
Pseudomonas_azotoformans_S4_4018	GenProp1183	YES	PGPR
Pseudomonas_azotoformans_S4_4018	GenProp1184	NO	PGPR
Pseudomonas_azotoformans_S4_4018	GenProp1186	YES	PGPR
Pseudomonas_azotoformans_S4_4018	GenProp1187	NO	PGPR
Pseudomonas_azotoformans_S4_4018	GenProp1188	YES	PGPR
Pseudomonas_azotoformans_S4_4018	GenProp1189	YES	PGPR
Pseudomonas_azotoformans_S4_4018	GenProp1190	YES	PGPR
Pseudomonas_azotoformans_S4_4018	GenProp1191	NO	PGPR
Pseudomonas_azotoformans_S4_4018	GenProp1192	NO	PGPR
Pseudomonas_azotoformans_S4_4018	GenProp1193	YES	PGPR
Pseudomonas_azotoformans_S4_4018	GenProp1194	YES	PGPR
Pseudomonas_azotoformans_S4_4018	GenProp1195	NO	PGPR
Pseudomonas_azotoformans_S4_4018	GenProp1196	NO	PGPR
Pseudomonas_azotoformans_S4_4018	GenProp1197	NO	PGPR
Pseudomonas_azotoformans_S4_4018	GenProp1198	NO	PGPR
Pseudomonas_azotoformans_S4_4018	GenProp1199	NO	PGPR
Pseudomonas_azotoformans_S4_4018	GenProp1200	NO	PGPR
Pseudomonas_azotoformans_S4_4018	GenProp1201	YES	PGPR
Pseudomonas_azotoformans_S4_4018	GenProp1202	YES	PGPR
Pseudomonas_azotoformans_S4_4018	GenProp1204	NO	PGPR
Pseudomonas_azotoformans_S4_4018	GenProp1205	NO	PGPR
Pseudomonas_azotoformans_S4_4018	GenProp1206	NO	PGPR
Pseudomonas_azotoformans_S4_4018	GenProp1207	YES	PGPR
Pseudomonas_azotoformans_S4_4018	GenProp1208	NO	PGPR
Pseudomonas_azotoformans_S4_4018	GenProp1209	NO	PGPR
Pseudomonas_azotoformans_S4_4018	GenProp1210	NO	PGPR
Pseudomonas_azotoformans_S4_4018	GenProp1211	YES	PGPR
Pseudomonas_azotoformans_S4_4018	GenProp1212	PARTIAL	PGPR
Pseudomonas_azotoformans_S4_4018	GenProp1213	YES	PGPR
Pseudomonas_azotoformans_S4_4018	GenProp1214	PARTIAL	PGPR
Pseudomonas_azotoformans_S4_4018	GenProp1215	YES	PGPR
Pseudomonas_azotoformans_S4_4018	GenProp1216	PARTIAL	PGPR
Pseudomonas_azotoformans_S4_4018	GenProp1217	NO	PGPR
Pseudomonas_azotoformans_S4_4018	GenProp1218	PARTIAL	PGPR
Pseudomonas_azotoformans_S4_4018	GenProp1219	PARTIAL	PGPR
Pseudomonas_azotoformans_S4_4018	GenProp1220	PARTIAL	PGPR
Pseudomonas_azotoformans_S4_4018	GenProp1221	NO	PGPR
Pseudomonas_azotoformans_S4_4018	GenProp1222	PARTIAL	PGPR
Pseudomonas_azotoformans_S4_4018	GenProp1223	YES	PGPR
Pseudomonas_azotoformans_S4_4018	GenProp1224	NO	PGPR
Pseudomonas_azotoformans_S4_4018	GenProp1225	PARTIAL	PGPR
Pseudomonas_azotoformans_S4_4018	GenProp1226	YES	PGPR
Pseudomonas_azotoformans_S4_4018	GenProp1227	YES	PGPR
Pseudomonas_azotoformans_S4_4018	GenProp1228	YES	PGPR
Pseudomonas_azotoformans_S4_4018	GenProp1229	NO	PGPR
Pseudomonas_azotoformans_S4_4018	GenProp1230	PARTIAL	PGPR
Pseudomonas_azotoformans_S4_4018	GenProp1231	NO	PGPR
Pseudomonas_azotoformans_S4_4018	GenProp1233	YES	PGPR
Pseudomonas_azotoformans_S4_4018	GenProp1234	YES	PGPR
Pseudomonas_azotoformans_S4_4018	GenProp1235	PARTIAL	PGPR
Pseudomonas_azotoformans_S4_4018	GenProp1236	NO	PGPR
Pseudomonas_azotoformans_S4_4018	GenProp1237	YES	PGPR
Pseudomonas_azotoformans_S4_4018	GenProp1238	PARTIAL	PGPR
Pseudomonas_azotoformans_S4_4018	GenProp1239	NO	PGPR
Pseudomonas_azotoformans_S4_4018	GenProp1240	YES	PGPR
Pseudomonas_azotoformans_S4_4018	GenProp1241	NO	PGPR
Pseudomonas_azotoformans_S4_4018	GenProp1242	YES	PGPR
Pseudomonas_azotoformans_S4_4018	GenProp1243	PARTIAL	PGPR
Pseudomonas_azotoformans_S4_4018	GenProp1244	PARTIAL	PGPR
Pseudomonas_azotoformans_S4_4018	GenProp1245	YES	PGPR
Pseudomonas_azotoformans_S4_4018	GenProp1246	NO	PGPR
Pseudomonas_azotoformans_S4_4018	GenProp1247	PARTIAL	PGPR
Pseudomonas_azotoformans_S4_4018	GenProp1248	YES	PGPR
Pseudomonas_azotoformans_S4_4018	GenProp1249	NO	PGPR
Pseudomonas_azotoformans_S4_4018	GenProp1250	PARTIAL	PGPR
Pseudomonas_azotoformans_S4_4018	GenProp1251	YES	PGPR
Pseudomonas_azotoformans_S4_4018	GenProp1252	PARTIAL	PGPR
Pseudomonas_azotoformans_S4_4018	GenProp1253	YES	PGPR
Pseudomonas_azotoformans_S4_4018	GenProp1254	YES	PGPR
Pseudomonas_azotoformans_S4_4018	GenProp1255	YES	PGPR
Pseudomonas_azotoformans_S4_4018	GenProp1256	YES	PGPR
Pseudomonas_azotoformans_S4_4018	GenProp1257	YES	PGPR
Pseudomonas_azotoformans_S4_4018	GenProp1258	PARTIAL	PGPR
Pseudomonas_azotoformans_S4_4018	GenProp1259	NO	PGPR
Pseudomonas_azotoformans_S4_4018	GenProp1260	YES	PGPR
Pseudomonas_azotoformans_S4_4018	GenProp1261	NO	PGPR
Pseudomonas_azotoformans_S4_4018	GenProp1262	YES	PGPR
Pseudomonas_azotoformans_S4_4018	GenProp1263	YES	PGPR
Pseudomonas_azotoformans_S4_4018	GenProp1264	NO	PGPR
Pseudomonas_azotoformans_S4_4018	GenProp1265	PARTIAL	PGPR
Pseudomonas_azotoformans_S4_4018	GenProp1266	YES	PGPR
Pseudomonas_azotoformans_S4_4018	GenProp1267	NO	PGPR
Pseudomonas_azotoformans_S4_4018	GenProp1268	NO	PGPR
Pseudomonas_azotoformans_S4_4018	GenProp1269	YES	PGPR
Pseudomonas_azotoformans_S4_4018	GenProp1270	NO	PGPR
Pseudomonas_azotoformans_S4_4018	GenProp1271	YES	PGPR
Pseudomonas_azotoformans_S4_4018	GenProp1272	YES	PGPR
Pseudomonas_azotoformans_S4_4018	GenProp1273	YES	PGPR
Pseudomonas_azotoformans_S4_4018	GenProp1274	YES	PGPR
Pseudomonas_azotoformans_S4_4018	GenProp1275	YES	PGPR
Pseudomonas_azotoformans_S4_4018	GenProp1276	YES	PGPR
Pseudomonas_azotoformans_S4_4018	GenProp1277	NO	PGPR
Pseudomonas_azotoformans_S4_4018	GenProp1278	NO	PGPR
Pseudomonas_azotoformans_S4_4018	GenProp1279	NO	PGPR
Pseudomonas_azotoformans_S4_4018	GenProp1280	YES	PGPR
Pseudomonas_azotoformans_S4_4018	GenProp1281	YES	PGPR
Pseudomonas_azotoformans_S4_4018	GenProp1282	YES	PGPR
Pseudomonas_azotoformans_S4_4018	GenProp1283	PARTIAL	PGPR
Pseudomonas_azotoformans_S4_4018	GenProp1284	YES	PGPR
Pseudomonas_azotoformans_S4_4018	GenProp1286	YES	PGPR
Pseudomonas_azotoformans_S4_4018	GenProp1287	YES	PGPR
Pseudomonas_azotoformans_S4_4018	GenProp1288	PARTIAL	PGPR
Pseudomonas_azotoformans_S4_4018	GenProp1289	PARTIAL	PGPR
Pseudomonas_azotoformans_S4_4018	GenProp1290	YES	PGPR
Pseudomonas_azotoformans_S4_4018	GenProp1291	PARTIAL	PGPR
Pseudomonas_azotoformans_S4_4018	GenProp1292	YES	PGPR
Pseudomonas_azotoformans_S4_4018	GenProp1293	NO	PGPR
Pseudomonas_azotoformans_S4_4018	GenProp1294	YES	PGPR
Pseudomonas_azotoformans_S4_4018	GenProp1295	YES	PGPR
Pseudomonas_azotoformans_S4_4018	GenProp1296	YES	PGPR
Pseudomonas_azotoformans_S4_4018	GenProp1297	PARTIAL	PGPR
Pseudomonas_azotoformans_S4_4018	GenProp1298	PARTIAL	PGPR
Pseudomonas_azotoformans_S4_4018	GenProp1299	PARTIAL	PGPR
Pseudomonas_azotoformans_S4_4018	GenProp1300	YES	PGPR
Pseudomonas_azotoformans_S4_4018	GenProp1301	NO	PGPR
Pseudomonas_azotoformans_S4_4018	GenProp1302	NO	PGPR
Pseudomonas_azotoformans_S4_4018	GenProp1303	PARTIAL	PGPR
Pseudomonas_azotoformans_S4_4018	GenProp1304	NO	PGPR
Pseudomonas_azotoformans_S4_4018	GenProp1305	YES	PGPR
Pseudomonas_azotoformans_S4_4018	GenProp1306	YES	PGPR
Pseudomonas_azotoformans_S4_4018	GenProp1307	YES	PGPR
Pseudomonas_azotoformans_S4_4018	GenProp1308	YES	PGPR
Pseudomonas_azotoformans_S4_4018	GenProp1309	YES	PGPR
Pseudomonas_azotoformans_S4_4018	GenProp1310	NO	PGPR
Pseudomonas_azotoformans_S4_4018	GenProp1311	NO	PGPR
Pseudomonas_azotoformans_S4_4018	GenProp1312	YES	PGPR
Pseudomonas_azotoformans_S4_4018	GenProp1313	YES	PGPR
Pseudomonas_azotoformans_S4_4018	GenProp1315	YES	PGPR
Pseudomonas_azotoformans_S4_4018	GenProp1316	PARTIAL	PGPR
Pseudomonas_azotoformans_S4_4018	GenProp1317	NO	PGPR
Pseudomonas_azotoformans_S4_4018	GenProp1318	YES	PGPR
Pseudomonas_azotoformans_S4_4018	GenProp1320	YES	PGPR
Pseudomonas_azotoformans_S4_4018	GenProp1321	NO	PGPR
Pseudomonas_azotoformans_S4_4018	GenProp1322	YES	PGPR
Pseudomonas_azotoformans_S4_4018	GenProp1323	NO	PGPR
Pseudomonas_azotoformans_S4_4018	GenProp1324	YES	PGPR
Pseudomonas_azotoformans_S4_4018	GenProp1325	YES	PGPR
Pseudomonas_azotoformans_S4_4018	GenProp1326	NO	PGPR
Pseudomonas_azotoformans_S4_4018	GenProp1327	YES	PGPR
Pseudomonas_azotoformans_S4_4018	GenProp1328	YES	PGPR
Pseudomonas_azotoformans_S4_4018	GenProp1329	NO	PGPR
Pseudomonas_azotoformans_S4_4018	GenProp1330	PARTIAL	PGPR
Pseudomonas_azotoformans_S4_4018	GenProp1331	PARTIAL	PGPR
Pseudomonas_azotoformans_S4_4018	GenProp1332	YES	PGPR
Pseudomonas_azotoformans_S4_4018	GenProp1333	YES	PGPR
Pseudomonas_azotoformans_S4_4018	GenProp1334	YES	PGPR
Pseudomonas_azotoformans_S4_4018	GenProp1335	NO	PGPR
Pseudomonas_azotoformans_S4_4018	GenProp1336	PARTIAL	PGPR
Pseudomonas_azotoformans_S4_4018	GenProp1337	NO	PGPR
Pseudomonas_azotoformans_S4_4018	GenProp1338	YES	PGPR
Pseudomonas_azotoformans_S4_4018	GenProp1339	YES	PGPR
Pseudomonas_azotoformans_S4_4018	GenProp1340	YES	PGPR
Pseudomonas_azotoformans_S4_4018	GenProp1341	PARTIAL	PGPR
Pseudomonas_azotoformans_S4_4018	GenProp1342	YES	PGPR
Pseudomonas_azotoformans_S4_4018	GenProp1343	PARTIAL	PGPR
Pseudomonas_azotoformans_S4_4018	GenProp1344	PARTIAL	PGPR
Pseudomonas_azotoformans_S4_4018	GenProp1345	PARTIAL	PGPR
Pseudomonas_azotoformans_S4_4018	GenProp1346	YES	PGPR
Pseudomonas_azotoformans_S4_4018	GenProp1347	NO	PGPR
Pseudomonas_azotoformans_S4_4018	GenProp1348	YES	PGPR
Pseudomonas_azotoformans_S4_4018	GenProp1349	PARTIAL	PGPR
Pseudomonas_azotoformans_S4_4018	GenProp1351	PARTIAL	PGPR
Pseudomonas_azotoformans_S4_4018	GenProp1352	YES	PGPR
Pseudomonas_azotoformans_S4_4018	GenProp1353	NO	PGPR
Pseudomonas_azotoformans_S4_4018	GenProp1354	PARTIAL	PGPR
Pseudomonas_azotoformans_S4_4018	GenProp1355	NO	PGPR
Pseudomonas_azotoformans_S4_4018	GenProp1356	YES	PGPR
Pseudomonas_azotoformans_S4_4018	GenProp1357	YES	PGPR
Pseudomonas_azotoformans_S4_4018	GenProp1358	PARTIAL	PGPR
Pseudomonas_azotoformans_S4_4018	GenProp1359	YES	PGPR
Pseudomonas_azotoformans_S4_4018	GenProp1360	PARTIAL	PGPR
Pseudomonas_azotoformans_S4_4018	GenProp1361	YES	PGPR
Pseudomonas_azotoformans_S4_4018	GenProp1362	PARTIAL	PGPR
Pseudomonas_azotoformans_S4_4018	GenProp1363	NO	PGPR
Pseudomonas_azotoformans_S4_4018	GenProp1364	PARTIAL	PGPR
Pseudomonas_azotoformans_S4_4018	GenProp1365	NO	PGPR
Pseudomonas_azotoformans_S4_4018	GenProp1366	PARTIAL	PGPR
Pseudomonas_azotoformans_S4_4018	GenProp1367	YES	PGPR
Pseudomonas_azotoformans_S4_4018	GenProp1368	NO	PGPR
Pseudomonas_azotoformans_S4_4018	GenProp1369	NO	PGPR
Pseudomonas_azotoformans_S4_4018	GenProp1370	PARTIAL	PGPR
Pseudomonas_azotoformans_S4_4018	GenProp1371	YES	PGPR
Pseudomonas_azotoformans_S4_4018	GenProp1372	YES	PGPR
Pseudomonas_azotoformans_S4_4018	GenProp1373	YES	PGPR
Pseudomonas_azotoformans_S4_4018	GenProp1374	PARTIAL	PGPR
Pseudomonas_azotoformans_S4_4018	GenProp1375	PARTIAL	PGPR
Pseudomonas_azotoformans_S4_4018	GenProp1376	NO	PGPR
Pseudomonas_azotoformans_S4_4018	GenProp1377	YES	PGPR
Pseudomonas_azotoformans_S4_4018	GenProp1378	PARTIAL	PGPR
Pseudomonas_azotoformans_S4_4018	GenProp1379	YES	PGPR
Pseudomonas_azotoformans_S4_4018	GenProp1380	PARTIAL	PGPR
Pseudomonas_azotoformans_S4_4018	GenProp1381	YES	PGPR
Pseudomonas_azotoformans_S4_4018	GenProp1382	NO	PGPR
Pseudomonas_azotoformans_S4_4018	GenProp1383	YES	PGPR
Pseudomonas_azotoformans_S4_4018	GenProp1384	NO	PGPR
Pseudomonas_azotoformans_S4_4018	GenProp1385	NO	PGPR
Pseudomonas_azotoformans_S4_4018	GenProp1386	YES	PGPR
Pseudomonas_azotoformans_S4_4018	GenProp1387	PARTIAL	PGPR
Pseudomonas_azotoformans_S4_4018	GenProp1388	NO	PGPR
Pseudomonas_azotoformans_S4_4018	GenProp1389	YES	PGPR
Pseudomonas_azotoformans_S4_4018	GenProp1390	YES	PGPR
Pseudomonas_azotoformans_S4_4018	GenProp1391	PARTIAL	PGPR
Pseudomonas_azotoformans_S4_4018	GenProp1392	NO	PGPR
Pseudomonas_azotoformans_S4_4018	GenProp1393	YES	PGPR
Pseudomonas_azotoformans_S4_4018	GenProp1394	YES	PGPR
Pseudomonas_azotoformans_S4_4018	GenProp1395	PARTIAL	PGPR
Pseudomonas_azotoformans_S4_4018	GenProp1396	NO	PGPR
Pseudomonas_azotoformans_S4_4018	GenProp1397	YES	PGPR
Pseudomonas_azotoformans_S4_4018	GenProp1398	NO	PGPR
Pseudomonas_azotoformans_S4_4018	GenProp1399	PARTIAL	PGPR
Pseudomonas_azotoformans_S4_4018	GenProp1400	YES	PGPR
Pseudomonas_azotoformans_S4_4018	GenProp1401	YES	PGPR
Pseudomonas_azotoformans_S4_4018	GenProp1402	PARTIAL	PGPR
Pseudomonas_azotoformans_S4_4018	GenProp1403	PARTIAL	PGPR
Pseudomonas_azotoformans_S4_4018	GenProp1404	YES	PGPR
Pseudomonas_azotoformans_S4_4018	GenProp1405	PARTIAL	PGPR
Pseudomonas_azotoformans_S4_4018	GenProp1406	YES	PGPR
Pseudomonas_azotoformans_S4_4018	GenProp1407	YES	PGPR
Pseudomonas_azotoformans_S4_4018	GenProp1408	YES	PGPR
Pseudomonas_azotoformans_S4_4018	GenProp1409	YES	PGPR
Pseudomonas_azotoformans_S4_4018	GenProp1410	NO	PGPR
Pseudomonas_azotoformans_S4_4018	GenProp1411	PARTIAL	PGPR
Pseudomonas_azotoformans_S4_4018	GenProp1412	YES	PGPR
Pseudomonas_azotoformans_S4_4018	GenProp1413	NO	PGPR
Pseudomonas_azotoformans_S4_4018	GenProp1414	YES	PGPR
Pseudomonas_azotoformans_S4_4018	GenProp1415	PARTIAL	PGPR
Pseudomonas_azotoformans_S4_4018	GenProp1416	PARTIAL	PGPR
Pseudomonas_azotoformans_S4_4018	GenProp1417	YES	PGPR
Pseudomonas_azotoformans_S4_4018	GenProp1418	YES	PGPR
Pseudomonas_azotoformans_S4_4018	GenProp1419	PARTIAL	PGPR
Pseudomonas_azotoformans_S4_4018	GenProp1420	NO	PGPR
Pseudomonas_azotoformans_S4_4018	GenProp1421	YES	PGPR
Pseudomonas_azotoformans_S4_4018	GenProp1423	NO	PGPR
Pseudomonas_azotoformans_S4_4018	GenProp1424	YES	PGPR
Pseudomonas_azotoformans_S4_4018	GenProp1425	NO	PGPR
Pseudomonas_azotoformans_S4_4018	GenProp1426	PARTIAL	PGPR
Pseudomonas_azotoformans_S4_4018	GenProp1427	YES	PGPR
Pseudomonas_azotoformans_S4_4018	GenProp1428	PARTIAL	PGPR
Pseudomonas_azotoformans_S4_4018	GenProp1429	YES	PGPR
Pseudomonas_azotoformans_S4_4018	GenProp1430	PARTIAL	PGPR
Pseudomonas_azotoformans_S4_4018	GenProp1431	YES	PGPR
Pseudomonas_azotoformans_S4_4018	GenProp1432	NO	PGPR
Pseudomonas_azotoformans_S4_4018	GenProp1433	PARTIAL	PGPR
Pseudomonas_azotoformans_S4_4018	GenProp1434	PARTIAL	PGPR
Pseudomonas_azotoformans_S4_4018	GenProp1436	YES	PGPR
Pseudomonas_azotoformans_S4_4018	GenProp1437	YES	PGPR
Pseudomonas_azotoformans_S4_4018	GenProp1438	PARTIAL	PGPR
Pseudomonas_azotoformans_S4_4018	GenProp1439	PARTIAL	PGPR
Pseudomonas_azotoformans_S4_4018	GenProp1441	YES	PGPR
Pseudomonas_azotoformans_S4_4018	GenProp1442	NO	PGPR
Pseudomonas_azotoformans_S4_4018	GenProp1443	YES	PGPR
Pseudomonas_azotoformans_S4_4018	GenProp1444	NO	PGPR
Pseudomonas_azotoformans_S4_4018	GenProp1445	PARTIAL	PGPR
Pseudomonas_azotoformans_S4_4018	GenProp1446	PARTIAL	PGPR
Pseudomonas_azotoformans_S4_4018	GenProp1447	YES	PGPR
Pseudomonas_azotoformans_S4_4018	GenProp1448	YES	PGPR
Pseudomonas_azotoformans_S4_4018	GenProp1449	PARTIAL	PGPR
Pseudomonas_azotoformans_S4_4018	GenProp1450	YES	PGPR
Pseudomonas_azotoformans_S4_4018	GenProp1451	NO	PGPR
Pseudomonas_azotoformans_S4_4018	GenProp1452	YES	PGPR
Pseudomonas_azotoformans_S4_4018	GenProp1453	YES	PGPR
Pseudomonas_azotoformans_S4_4018	GenProp1454	PARTIAL	PGPR
Pseudomonas_azotoformans_S4_4018	GenProp1455	NO	PGPR
Pseudomonas_azotoformans_S4_4018	GenProp1457	YES	PGPR
Pseudomonas_azotoformans_S4_4018	GenProp1458	YES	PGPR
Pseudomonas_azotoformans_S4_4018	GenProp1459	NO	PGPR
Pseudomonas_azotoformans_S4_4018	GenProp1460	NO	PGPR
Pseudomonas_azotoformans_S4_4018	GenProp1461	PARTIAL	PGPR
Pseudomonas_azotoformans_S4_4018	GenProp1462	YES	PGPR
Pseudomonas_azotoformans_S4_4018	GenProp1463	PARTIAL	PGPR
Pseudomonas_azotoformans_S4_4018	GenProp1464	PARTIAL	PGPR
Pseudomonas_azotoformans_S4_4018	GenProp1465	PARTIAL	PGPR
Pseudomonas_azotoformans_S4_4018	GenProp1466	YES	PGPR
Pseudomonas_azotoformans_S4_4018	GenProp1467	YES	PGPR
Pseudomonas_azotoformans_S4_4018	GenProp1468	PARTIAL	PGPR
Pseudomonas_azotoformans_S4_4018	GenProp1469	PARTIAL	PGPR
Pseudomonas_azotoformans_S4_4018	GenProp1470	PARTIAL	PGPR
Pseudomonas_azotoformans_S4_4018	GenProp1471	NO	PGPR
Pseudomonas_azotoformans_S4_4018	GenProp1472	YES	PGPR
Pseudomonas_azotoformans_S4_4018	GenProp1473	PARTIAL	PGPR
Pseudomonas_azotoformans_S4_4018	GenProp1474	PARTIAL	PGPR
Pseudomonas_azotoformans_S4_4018	GenProp1475	PARTIAL	PGPR
Pseudomonas_azotoformans_S4_4018	GenProp1476	PARTIAL	PGPR
Pseudomonas_azotoformans_S4_4018	GenProp1477	NO	PGPR
Pseudomonas_azotoformans_S4_4018	GenProp1478	YES	PGPR
Pseudomonas_azotoformans_S4_4018	GenProp1479	YES	PGPR
Pseudomonas_azotoformans_S4_4018	GenProp1480	YES	PGPR
Pseudomonas_azotoformans_S4_4018	GenProp1481	YES	PGPR
Pseudomonas_azotoformans_S4_4018	GenProp1482	NO	PGPR
Pseudomonas_azotoformans_S4_4018	GenProp1483	NO	PGPR
Pseudomonas_azotoformans_S4_4018	GenProp1484	PARTIAL	PGPR
Pseudomonas_azotoformans_S4_4018	GenProp1485	YES	PGPR
Pseudomonas_azotoformans_S4_4018	GenProp1486	YES	PGPR
Pseudomonas_azotoformans_S4_4018	GenProp1487	YES	PGPR
Pseudomonas_azotoformans_S4_4018	GenProp1488	YES	PGPR
Pseudomonas_azotoformans_S4_4018	GenProp1489	PARTIAL	PGPR
Pseudomonas_azotoformans_S4_4018	GenProp1490	NO	PGPR
Pseudomonas_azotoformans_S4_4018	GenProp1491	NO	PGPR
Pseudomonas_azotoformans_S4_4018	GenProp1492	NO	PGPR
Pseudomonas_azotoformans_S4_4018	GenProp1493	YES	PGPR
Pseudomonas_azotoformans_S4_4018	GenProp1494	YES	PGPR
Pseudomonas_azotoformans_S4_4018	GenProp1495	YES	PGPR
Pseudomonas_azotoformans_S4_4018	GenProp1496	PARTIAL	PGPR
Pseudomonas_azotoformans_S4_4018	GenProp1497	PARTIAL	PGPR
Pseudomonas_azotoformans_S4_4018	GenProp1498	YES	PGPR
Pseudomonas_azotoformans_S4_4018	GenProp1499	PARTIAL	PGPR
Pseudomonas_azotoformans_S4_4018	GenProp1501	PARTIAL	PGPR
Pseudomonas_azotoformans_S4_4018	GenProp1502	PARTIAL	PGPR
Pseudomonas_azotoformans_S4_4018	GenProp1503	PARTIAL	PGPR
Pseudomonas_azotoformans_S4_4018	GenProp1504	NO	PGPR
Pseudomonas_azotoformans_S4_4018	GenProp1505	NO	PGPR
Pseudomonas_azotoformans_S4_4018	GenProp1506	YES	PGPR
Pseudomonas_azotoformans_S4_4018	GenProp1507	YES	PGPR
Pseudomonas_azotoformans_S4_4018	GenProp1508	NO	PGPR
Pseudomonas_azotoformans_S4_4018	GenProp1509	NO	PGPR
Pseudomonas_azotoformans_S4_4018	GenProp1510	YES	PGPR
Pseudomonas_azotoformans_S4_4018	GenProp1511	NO	PGPR
Pseudomonas_azotoformans_S4_4018	GenProp1512	PARTIAL	PGPR
Pseudomonas_azotoformans_S4_4018	GenProp1513	NO	PGPR
Pseudomonas_azotoformans_S4_4018	GenProp1514	PARTIAL	PGPR
Pseudomonas_azotoformans_S4_4018	GenProp1515	YES	PGPR
Pseudomonas_azotoformans_S4_4018	GenProp1516	NO	PGPR
Pseudomonas_azotoformans_S4_4018	GenProp1517	NO	PGPR
Pseudomonas_azotoformans_S4_4018	GenProp1518	NO	PGPR
Pseudomonas_azotoformans_S4_4018	GenProp1520	PARTIAL	PGPR
Pseudomonas_azotoformans_S4_4018	GenProp1521	NO	PGPR
Pseudomonas_azotoformans_S4_4018	GenProp1522	NO	PGPR
Pseudomonas_azotoformans_S4_4018	GenProp1523	YES	PGPR
Pseudomonas_azotoformans_S4_4018	GenProp1524	NO	PGPR
Pseudomonas_azotoformans_S4_4018	GenProp1525	YES	PGPR
Pseudomonas_azotoformans_S4_4018	GenProp1526	NO	PGPR
Pseudomonas_azotoformans_S4_4018	GenProp1527	PARTIAL	PGPR
Pseudomonas_azotoformans_S4_4018	GenProp1528	NO	PGPR
Pseudomonas_azotoformans_S4_4018	GenProp1529	NO	PGPR
Pseudomonas_azotoformans_S4_4018	GenProp1530	PARTIAL	PGPR
Pseudomonas_azotoformans_S4_4018	GenProp1533	YES	PGPR
Pseudomonas_azotoformans_S4_4018	GenProp1534	YES	PGPR
Pseudomonas_azotoformans_S4_4018	GenProp1535	NO	PGPR
Pseudomonas_azotoformans_S4_4018	GenProp1536	YES	PGPR
Pseudomonas_azotoformans_S4_4018	GenProp1537	YES	PGPR
Pseudomonas_azotoformans_S4_4018	GenProp1538	YES	PGPR
Pseudomonas_azotoformans_S4_4018	GenProp1539	NO	PGPR
Pseudomonas_azotoformans_S4_4018	GenProp1540	YES	PGPR
Pseudomonas_azotoformans_S4_4018	GenProp1541	YES	PGPR
Pseudomonas_azotoformans_S4_4018	GenProp1542	YES	PGPR
Pseudomonas_azotoformans_S4_4018	GenProp1543	PARTIAL	PGPR
Pseudomonas_azotoformans_S4_4018	GenProp1544	YES	PGPR
Pseudomonas_azotoformans_S4_4018	GenProp1545	NO	PGPR
Pseudomonas_azotoformans_S4_4018	GenProp1546	YES	PGPR
Pseudomonas_azotoformans_S4_4018	GenProp1547	NO	PGPR
Pseudomonas_azotoformans_S4_4018	GenProp1548	NO	PGPR
Pseudomonas_azotoformans_S4_4018	GenProp1549	PARTIAL	PGPR
Pseudomonas_azotoformans_S4_4018	GenProp1550	YES	PGPR
Pseudomonas_azotoformans_S4_4018	GenProp1551	PARTIAL	PGPR
Pseudomonas_azotoformans_S4_4018	GenProp1552	PARTIAL	PGPR
Pseudomonas_azotoformans_S4_4018	GenProp1553	YES	PGPR
Pseudomonas_azotoformans_S4_4018	GenProp1554	YES	PGPR
Pseudomonas_azotoformans_S4_4018	GenProp1555	YES	PGPR
Pseudomonas_azotoformans_S4_4018	GenProp1556	PARTIAL	PGPR
Pseudomonas_azotoformans_S4_4018	GenProp1557	YES	PGPR
Pseudomonas_azotoformans_S4_4018	GenProp1558	YES	PGPR
Pseudomonas_azotoformans_S4_4018	GenProp1559	NO	PGPR
Pseudomonas_azotoformans_S4_4018	GenProp1560	NO	PGPR
Pseudomonas_azotoformans_S4_4018	GenProp1561	PARTIAL	PGPR
Pseudomonas_azotoformans_S4_4018	GenProp1562	YES	PGPR
Pseudomonas_azotoformans_S4_4018	GenProp1563	YES	PGPR
Pseudomonas_azotoformans_S4_4018	GenProp1564	PARTIAL	PGPR
Pseudomonas_azotoformans_S4_4018	GenProp1565	PARTIAL	PGPR
Pseudomonas_azotoformans_S4_4018	GenProp1566	YES	PGPR
Pseudomonas_azotoformans_S4_4018	GenProp1567	YES	PGPR
Pseudomonas_azotoformans_S4_4018	GenProp1568	NO	PGPR
Pseudomonas_azotoformans_S4_4018	GenProp1569	NO	PGPR
Pseudomonas_azotoformans_S4_4018	GenProp1570	YES	PGPR
Pseudomonas_azotoformans_S4_4018	GenProp1571	NO	PGPR
Pseudomonas_azotoformans_S4_4018	GenProp1572	YES	PGPR
Pseudomonas_azotoformans_S4_4018	GenProp1573	YES	PGPR
Pseudomonas_azotoformans_S4_4018	GenProp1574	NO	PGPR
Pseudomonas_azotoformans_S4_4018	GenProp1575	NO	PGPR
Pseudomonas_azotoformans_S4_4018	GenProp1576	PARTIAL	PGPR
Pseudomonas_azotoformans_S4_4018	GenProp1577	YES	PGPR
Pseudomonas_azotoformans_S4_4018	GenProp1578	YES	PGPR
Pseudomonas_azotoformans_S4_4018	GenProp1579	YES	PGPR
Pseudomonas_azotoformans_S4_4018	GenProp1580	NO	PGPR
Pseudomonas_azotoformans_S4_4018	GenProp1581	PARTIAL	PGPR
Pseudomonas_azotoformans_S4_4018	GenProp1582	NO	PGPR
Pseudomonas_azotoformans_S4_4018	GenProp1583	PARTIAL	PGPR
Pseudomonas_azotoformans_S4_4018	GenProp1584	PARTIAL	PGPR
Pseudomonas_azotoformans_S4_4018	GenProp1585	YES	PGPR
Pseudomonas_azotoformans_S4_4018	GenProp1586	YES	PGPR
Pseudomonas_azotoformans_S4_4018	GenProp1587	PARTIAL	PGPR
Pseudomonas_azotoformans_S4_4018	GenProp1588	NO	PGPR
Pseudomonas_azotoformans_S4_4018	GenProp1589	NO	PGPR
Pseudomonas_azotoformans_S4_4018	GenProp1590	YES	PGPR
Pseudomonas_azotoformans_S4_4018	GenProp1591	NO	PGPR
Pseudomonas_azotoformans_S4_4018	GenProp1592	YES	PGPR
Pseudomonas_azotoformans_S4_4018	GenProp1593	NO	PGPR
Pseudomonas_azotoformans_S4_4018	GenProp1594	NO	PGPR
Pseudomonas_azotoformans_S4_4018	GenProp1595	NO	PGPR
Pseudomonas_azotoformans_S4_4018	GenProp1596	NO	PGPR
Pseudomonas_azotoformans_S4_4018	GenProp1597	YES	PGPR
Pseudomonas_azotoformans_S4_4018	GenProp1598	PARTIAL	PGPR
Pseudomonas_azotoformans_S4_4018	GenProp1599	NO	PGPR
Pseudomonas_azotoformans_S4_4018	GenProp1600	NO	PGPR
Pseudomonas_azotoformans_S4_4018	GenProp1601	NO	PGPR
Pseudomonas_azotoformans_S4_4018	GenProp1602	PARTIAL	PGPR
Pseudomonas_azotoformans_S4_4018	GenProp1603	PARTIAL	PGPR
Pseudomonas_azotoformans_S4_4018	GenProp1604	YES	PGPR
Pseudomonas_azotoformans_S4_4018	GenProp1605	YES	PGPR
Pseudomonas_azotoformans_S4_4018	GenProp1606	NO	PGPR
Pseudomonas_azotoformans_S4_4018	GenProp1607	NO	PGPR
Pseudomonas_azotoformans_S4_4018	GenProp1608	YES	PGPR
Pseudomonas_azotoformans_S4_4018	GenProp1609	NO	PGPR
Pseudomonas_azotoformans_S4_4018	GenProp1610	YES	PGPR
Pseudomonas_azotoformans_S4_4018	GenProp1611	YES	PGPR
Pseudomonas_azotoformans_S4_4018	GenProp1612	NO	PGPR
Pseudomonas_azotoformans_S4_4018	GenProp1613	NO	PGPR
Pseudomonas_azotoformans_S4_4018	GenProp1614	YES	PGPR
Pseudomonas_azotoformans_S4_4018	GenProp1615	YES	PGPR
Pseudomonas_azotoformans_S4_4018	GenProp1616	YES	PGPR
Pseudomonas_azotoformans_S4_4018	GenProp1617	PARTIAL	PGPR
Pseudomonas_azotoformans_S4_4018	GenProp1619	YES	PGPR
Pseudomonas_azotoformans_S4_4018	GenProp1620	YES	PGPR
Pseudomonas_azotoformans_S4_4018	GenProp1621	NO	PGPR
Pseudomonas_azotoformans_S4_4018	GenProp1622	PARTIAL	PGPR
Pseudomonas_azotoformans_S4_4018	GenProp1623	PARTIAL	PGPR
Pseudomonas_azotoformans_S4_4018	GenProp1624	YES	PGPR
Pseudomonas_azotoformans_S4_4018	GenProp1625	YES	PGPR
Pseudomonas_azotoformans_S4_4018	GenProp1626	YES	PGPR
Pseudomonas_azotoformans_S4_4018	GenProp1627	PARTIAL	PGPR
Pseudomonas_azotoformans_S4_4018	GenProp1628	YES	PGPR
Pseudomonas_azotoformans_S4_4018	GenProp1629	PARTIAL	PGPR
Pseudomonas_azotoformans_S4_4018	GenProp1630	PARTIAL	PGPR
Pseudomonas_azotoformans_S4_4018	GenProp1631	NO	PGPR
Pseudomonas_azotoformans_S4_4018	GenProp1632	YES	PGPR
Pseudomonas_azotoformans_S4_4018	GenProp1633	YES	PGPR
Pseudomonas_azotoformans_S4_4018	GenProp1634	YES	PGPR
Pseudomonas_azotoformans_S4_4018	GenProp1635	PARTIAL	PGPR
Pseudomonas_azotoformans_S4_4018	GenProp1636	PARTIAL	PGPR
Pseudomonas_azotoformans_S4_4018	GenProp1637	YES	PGPR
Pseudomonas_azotoformans_S4_4018	GenProp1638	PARTIAL	PGPR
Pseudomonas_azotoformans_S4_4018	GenProp1639	NO	PGPR
Pseudomonas_azotoformans_S4_4018	GenProp1640	PARTIAL	PGPR
Pseudomonas_azotoformans_S4_4018	GenProp1641	YES	PGPR
Pseudomonas_azotoformans_S4_4018	GenProp1643	YES	PGPR
Pseudomonas_azotoformans_S4_4018	GenProp1644	YES	PGPR
Pseudomonas_azotoformans_S4_4018	GenProp1645	YES	PGPR
Pseudomonas_azotoformans_S4_4018	GenProp1646	NO	PGPR
Pseudomonas_azotoformans_S4_4018	GenProp1647	YES	PGPR
Pseudomonas_azotoformans_S4_4018	GenProp1648	PARTIAL	PGPR
Pseudomonas_azotoformans_S4_4018	GenProp1649	PARTIAL	PGPR
Pseudomonas_azotoformans_S4_4018	GenProp1650	YES	PGPR
Pseudomonas_azotoformans_S4_4018	GenProp1651	NO	PGPR
Pseudomonas_azotoformans_S4_4018	GenProp1652	PARTIAL	PGPR
Pseudomonas_azotoformans_S4_4018	GenProp1653	NO	PGPR
Pseudomonas_azotoformans_S4_4018	GenProp1654	PARTIAL	PGPR
Pseudomonas_azotoformans_S4_4018	GenProp1655	YES	PGPR
Pseudomonas_azotoformans_S4_4018	GenProp1656	YES	PGPR
Pseudomonas_azotoformans_S4_4018	GenProp1657	PARTIAL	PGPR
Pseudomonas_azotoformans_S4_4018	GenProp1658	PARTIAL	PGPR
Pseudomonas_azotoformans_S4_4018	GenProp1660	PARTIAL	PGPR
Pseudomonas_azotoformans_S4_4018	GenProp1661	NO	PGPR
Pseudomonas_azotoformans_S4_4018	GenProp1662	PARTIAL	PGPR
Pseudomonas_azotoformans_S4_4018	GenProp1663	NO	PGPR
Pseudomonas_azotoformans_S4_4018	GenProp1664	NO	PGPR
Pseudomonas_azotoformans_S4_4018	GenProp1665	PARTIAL	PGPR
Pseudomonas_azotoformans_S4_4018	GenProp1666	YES	PGPR
Pseudomonas_azotoformans_S4_4018	GenProp1667	YES	PGPR
Pseudomonas_azotoformans_S4_4018	GenProp1668	NO	PGPR
Pseudomonas_azotoformans_S4_4018	GenProp1669	YES	PGPR
Pseudomonas_azotoformans_S4_4018	GenProp1670	YES	PGPR
Pseudomonas_azotoformans_S4_4018	GenProp1671	NO	PGPR
Pseudomonas_azotoformans_S4_4018	GenProp1672	PARTIAL	PGPR
Pseudomonas_azotoformans_S4_4018	GenProp1673	YES	PGPR
Pseudomonas_azotoformans_S4_4018	GenProp1674	NO	PGPR
Pseudomonas_azotoformans_S4_4018	GenProp1675	YES	PGPR
Pseudomonas_azotoformans_S4_4018	GenProp1676	NO	PGPR
Pseudomonas_azotoformans_S4_4018	GenProp1677	YES	PGPR
Pseudomonas_azotoformans_S4_4018	GenProp1678	YES	PGPR
Pseudomonas_azotoformans_S4_4018	GenProp1679	PARTIAL	PGPR
Pseudomonas_azotoformans_S4_4018	GenProp1680	NO	PGPR
Pseudomonas_azotoformans_S4_4018	GenProp1681	YES	PGPR
Pseudomonas_azotoformans_S4_4018	GenProp1682	NO	PGPR
Pseudomonas_azotoformans_S4_4018	GenProp1683	NO	PGPR
Pseudomonas_azotoformans_S4_4018	GenProp1684	YES	PGPR
Pseudomonas_azotoformans_S4_4018	GenProp1685	PARTIAL	PGPR
Pseudomonas_azotoformans_S4_4018	GenProp1686	PARTIAL	PGPR
Pseudomonas_azotoformans_S4_4018	GenProp1687	YES	PGPR
Pseudomonas_azotoformans_S4_4018	GenProp1688	YES	PGPR
Pseudomonas_azotoformans_S4_4018	GenProp1689	YES	PGPR
Pseudomonas_azotoformans_S4_4018	GenProp1690	YES	PGPR
Pseudomonas_azotoformans_S4_4018	GenProp1691	YES	PGPR
Pseudomonas_azotoformans_S4_4018	GenProp1692	NO	PGPR
Pseudomonas_azotoformans_S4_4018	GenProp1693	NO	PGPR
Pseudomonas_azotoformans_S4_4018	GenProp1694	YES	PGPR
Pseudomonas_azotoformans_S4_4018	GenProp1695	NO	PGPR
Pseudomonas_azotoformans_S4_4018	GenProp1696	YES	PGPR
Pseudomonas_azotoformans_S4_4018	GenProp1697	NO	PGPR
Pseudomonas_azotoformans_S4_4018	GenProp1698	YES	PGPR
Pseudomonas_azotoformans_S4_4018	GenProp1699	NO	PGPR
Pseudomonas_azotoformans_S4_4018	GenProp1701	YES	PGPR
Pseudomonas_azotoformans_S4_4018	GenProp1702	NO	PGPR
Pseudomonas_azotoformans_S4_4018	GenProp1703	NO	PGPR
Pseudomonas_azotoformans_S4_4018	GenProp1704	YES	PGPR
Pseudomonas_azotoformans_S4_4018	GenProp1705	PARTIAL	PGPR
Pseudomonas_azotoformans_S4_4018	GenProp1706	NO	PGPR
Pseudomonas_azotoformans_S4_4018	GenProp1707	NO	PGPR
Pseudomonas_azotoformans_S4_4018	GenProp1708	YES	PGPR
Pseudomonas_azotoformans_S4_4018	GenProp1709	NO	PGPR
Pseudomonas_azotoformans_S4_4018	GenProp1710	YES	PGPR
Pseudomonas_azotoformans_S4_4018	GenProp1711	NO	PGPR
Pseudomonas_azotoformans_S4_4018	GenProp1712	NO	PGPR
Pseudomonas_azotoformans_S4_4018	GenProp1713	YES	PGPR
Pseudomonas_azotoformans_S4_4018	GenProp1715	YES	PGPR
Pseudomonas_azotoformans_S4_4018	GenProp1716	YES	PGPR
Pseudomonas_azotoformans_S4_4018	GenProp1717	YES	PGPR
Pseudomonas_azotoformans_S4_4018	GenProp1718	PARTIAL	PGPR
Pseudomonas_azotoformans_S4_4018	GenProp1719	YES	PGPR
Pseudomonas_azotoformans_S4_4018	GenProp1720	YES	PGPR
Pseudomonas_azotoformans_S4_4018	GenProp1721	PARTIAL	PGPR
Pseudomonas_azotoformans_S4_4018	GenProp1722	YES	PGPR
Pseudomonas_azotoformans_S4_4018	GenProp1723	PARTIAL	PGPR
Pseudomonas_azotoformans_S4_4018	GenProp1724	YES	PGPR
Pseudomonas_azotoformans_S4_4018	GenProp1725	YES	PGPR
Pseudomonas_azotoformans_S4_4018	GenProp1726	NO	PGPR
Pseudomonas_azotoformans_S4_4018	GenProp1727	YES	PGPR
Pseudomonas_azotoformans_S4_4018	GenProp1728	NO	PGPR
Pseudomonas_azotoformans_S4_4018	GenProp1729	PARTIAL	PGPR
Pseudomonas_azotoformans_S4_4018	GenProp1730	YES	PGPR
Pseudomonas_azotoformans_S4_4018	GenProp1731	YES	PGPR
Pseudomonas_azotoformans_S4_4018	GenProp1732	NO	PGPR
Pseudomonas_azotoformans_S4_4018	GenProp1733	YES	PGPR
Pseudomonas_azotoformans_S4_4018	GenProp1734	YES	PGPR
Pseudomonas_azotoformans_S4_4018	GenProp1735	PARTIAL	PGPR
Pseudomonas_azotoformans_S4_4018	GenProp1736	PARTIAL	PGPR
Pseudomonas_azotoformans_S4_4018	GenProp1737	NO	PGPR
Pseudomonas_azotoformans_S4_4018	GenProp1739	NO	PGPR
Pseudomonas_azotoformans_S4_4018	GenProp1740	YES	PGPR
Pseudomonas_azotoformans_S4_4018	GenProp1741	YES	PGPR
Pseudomonas_azotoformans_S4_4018	GenProp1742	NO	PGPR
Pseudomonas_azotoformans_S4_4018	GenProp1743	YES	PGPR
Pseudomonas_azotoformans_S4_4018	GenProp1744	YES	PGPR
Pseudomonas_azotoformans_S4_4018	GenProp1745	YES	PGPR
Pseudomonas_azotoformans_S4_4018	GenProp1746	YES	PGPR
Pseudomonas_azotoformans_S4_4018	GenProp1747	NO	PGPR
Pseudomonas_azotoformans_S4_4018	GenProp1748	PARTIAL	PGPR
Pseudomonas_azotoformans_S4_4018	GenProp1749	YES	PGPR
Pseudomonas_azotoformans_S4_4018	GenProp1750	PARTIAL	PGPR
Pseudomonas_azotoformans_S4_4018	GenProp1751	YES	PGPR
Pseudomonas_azotoformans_S4_4018	GenProp1752	NO	PGPR
Pseudomonas_azotoformans_S4_4018	GenProp1753	PARTIAL	PGPR
Pseudomonas_azotoformans_S4_4018	GenProp1754	NO	PGPR
Pseudomonas_azotoformans_S4_4018	GenProp1755	YES	PGPR
Pseudomonas_azotoformans_S4_4018	GenProp1756	NO	PGPR
Pseudomonas_azotoformans_S4_4018	GenProp1757	YES	PGPR
Pseudomonas_azotoformans_S4_4018	GenProp1758	NO	PGPR
Pseudomonas_azotoformans_S4_4018	GenProp1759	NO	PGPR
Pseudomonas_azotoformans_S4_4018	GenProp1760	PARTIAL	PGPR
Pseudomonas_azotoformans_S4_4018	GenProp1761	YES	PGPR
Pseudomonas_azotoformans_S4_4018	GenProp1762	NO	PGPR
Pseudomonas_azotoformans_S4_4018	GenProp1763	NO	PGPR
Pseudomonas_azotoformans_S4_4018	GenProp1764	YES	PGPR
Pseudomonas_azotoformans_S4_4018	GenProp1765	PARTIAL	PGPR
Pseudomonas_azotoformans_S4_4018	GenProp1766	PARTIAL	PGPR
Pseudomonas_azotoformans_S4_4018	GenProp1767	PARTIAL	PGPR
Pseudomonas_azotoformans_S4_4018	GenProp1768	YES	PGPR
Pseudomonas_azotoformans_S4_4018	GenProp1769	PARTIAL	PGPR
Pseudomonas_azotoformans_S4_4018	GenProp1770	PARTIAL	PGPR
Pseudomonas_azotoformans_S4_4018	GenProp1771	PARTIAL	PGPR
Pseudomonas_azotoformans_S4_4018	GenProp1772	YES	PGPR
Pseudomonas_azotoformans_S4_4018	GenProp1773	PARTIAL	PGPR
Pseudomonas_azotoformans_S4_4018	GenProp1774	PARTIAL	PGPR
Pseudomonas_azotoformans_S4_4018	GenProp1775	YES	PGPR
Pseudomonas_azotoformans_S4_4018	GenProp1776	PARTIAL	PGPR
Pseudomonas_azotoformans_S4_4018	GenProp1777	PARTIAL	PGPR
Pseudomonas_azotoformans_S4_4018	GenProp1778	NO	PGPR
Pseudomonas_azotoformans_S4_4018	GenProp2002	NO	PGPR
Pseudomonas_azotoformans_S4_4018	GenProp2007	NO	PGPR
Pseudomonas_azotoformans_S4_4018	GenProp2010	NO	PGPR
Pseudomonas_azotoformans_S4_4018	GenProp2011	NO	PGPR
Pseudomonas_azotoformans_S4_4018	GenProp2012	NO	PGPR
Pseudomonas_azotoformans_S4_4018	GenProp2013	NO	PGPR
Pseudomonas_azotoformans_S4_4018	GenProp2014	NO	PGPR
Pseudomonas_azotoformans_S4_4018	GenProp2015	NO	PGPR
Pseudomonas_azotoformans_S4_4018	GenProp2016	NO	PGPR
Pseudomonas_azotoformans_S4_4018	GenProp2017	NO	PGPR
Pseudomonas_azotoformans_S4_4018	GenProp2018	NO	PGPR
Pseudomonas_azotoformans_S4_4018	GenProp2019	NO	PGPR
Pseudomonas_azotoformans_S4_4018	GenProp2021	NO	PGPR
Pseudomonas_azotoformans_S4_4018	GenProp2026	NO	PGPR
Pseudomonas_azotoformans_S4_4018	GenProp2028	NO	PGPR
Pseudomonas_azotoformans_S4_4018	GenProp2029	NO	PGPR
Pseudomonas_azotoformans_S4_4018	GenProp2030	NO	PGPR
Pseudomonas_azotoformans_S4_4018	GenProp2031	NO	PGPR
Pseudomonas_azotoformans_S4_4018	GenProp2032	NO	PGPR
Pseudomonas_azotoformans_S4_4018	GenProp2033	NO	PGPR
Pseudomonas_azotoformans_S4_4018	GenProp2034	NO	PGPR
Pseudomonas_azotoformans_S4_4018	GenProp2035	NO	PGPR
Pseudomonas_azotoformans_S4_4018	GenProp2036	NO	PGPR
Pseudomonas_azotoformans_S4_4018	GenProp2037	NO	PGPR
Pseudomonas_azotoformans_S4_4018	GenProp2038	NO	PGPR
Pseudomonas_azotoformans_S4_4018	GenProp2039	NO	PGPR
Pseudomonas_azotoformans_S4_4018	GenProp2040	NO	PGPR
Pseudomonas_azotoformans_S4_4018	GenProp2043	NO	PGPR
Pseudomonas_azotoformans_S4_4018	GenProp2047	NO	PGPR
Pseudomonas_azotoformans_S4_4018	GenProp2048	NO	PGPR
Pseudomonas_azotoformans_S4_4018	GenProp2049	NO	PGPR
Pseudomonas_azotoformans_S4_4018	GenProp2050	NO	PGPR
Pseudomonas_azotoformans_S4_4018	GenProp2052	NO	PGPR
Pseudomonas_azotoformans_S4_4018	GenProp2053	NO	PGPR
Pseudomonas_azotoformans_S4_4018	GenProp2054	NO	PGPR
Pseudomonas_azotoformans_S4_4018	GenProp2055	NO	PGPR
Pseudomonas_azotoformans_S4_4018	GenProp2057	NO	PGPR
Pseudomonas_azotoformans_S4_4018	GenProp2059	NO	PGPR
Pseudomonas_azotoformans_S4_4018	GenProp2060	NO	PGPR
Pseudomonas_azotoformans_S4_4018	GenProp2063	NO	PGPR
Pseudomonas_azotoformans_S4_4018	GenProp2064	NO	PGPR
Pseudomonas_azotoformans_S4_4018	GenProp2066	NO	PGPR
Pseudomonas_azotoformans_S4_4018	GenProp2067	NO	PGPR
Pseudomonas_azotoformans_S4_4018	GenProp2069	NO	PGPR
Pseudomonas_azotoformans_S4_4018	GenProp2080	NO	PGPR
Pseudomonas_azotoformans_S4_4018	GenProp2081	NO	PGPR
Pseudomonas_azotoformans_S4_4018	GenProp2084	NO	PGPR
Pseudomonas_azotoformans_S4_4018	GenProp2085	NO	PGPR
Pseudomonas_azotoformans_S4_4018	GenProp2086	NO	PGPR
Pseudomonas_azotoformans_S4_4018	GenProp2087	NO	PGPR
Pseudomonas_azotoformans_S4_4018	GenProp2088	NO	PGPR
Pseudomonas_azotoformans_S4_4018	GenProp2089	NO	PGPR
Pseudomonas_azotoformans_S4_4018	GenProp2090	NO	PGPR
Pseudomonas_azotoformans_S4_4018	GenProp2092	NO	PGPR
Pseudomonas_azotoformans_S4_4018	GenProp2093	NO	PGPR
Pseudomonas_azotoformans_S4_4018	GenProp2094	NO	PGPR
Pseudomonas_azotoformans_S4_4018	GenProp2095	NO	PGPR
Pseudomonas_azotoformans_S4_4018	GenProp2096	NO	PGPR
Pseudomonas_azotoformans_S4_4018	GenProp2097	NO	PGPR
Pseudomonas_azotoformans_S4_4018	GenProp2098	NO	PGPR
Pseudomonas_azotoformans_S4_4018	GenProp2099	NO	PGPR
Pseudomonas_brassicacearum_DF41_2913	GenProp0001	YES	PGPR
Pseudomonas_brassicacearum_DF41_2913	GenProp0002	NO	PGPR
Pseudomonas_brassicacearum_DF41_2913	GenProp0007	YES	PGPR
Pseudomonas_brassicacearum_DF41_2913	GenProp0010	NO	PGPR
Pseudomonas_brassicacearum_DF41_2913	GenProp0011	NO	PGPR
Pseudomonas_brassicacearum_DF41_2913	GenProp0017	PARTIAL	PGPR
Pseudomonas_brassicacearum_DF41_2913	GenProp0021	NO	PGPR
Pseudomonas_brassicacearum_DF41_2913	GenProp0023	YES	PGPR
Pseudomonas_brassicacearum_DF41_2913	GenProp0027	NO	PGPR
Pseudomonas_brassicacearum_DF41_2913	GenProp0029	NO	PGPR
Pseudomonas_brassicacearum_DF41_2913	GenProp0030	YES	PGPR
Pseudomonas_brassicacearum_DF41_2913	GenProp0033	YES	PGPR
Pseudomonas_brassicacearum_DF41_2913	GenProp0036	YES	PGPR
Pseudomonas_brassicacearum_DF41_2913	GenProp0037	YES	PGPR
Pseudomonas_brassicacearum_DF41_2913	GenProp0038	YES	PGPR
Pseudomonas_brassicacearum_DF41_2913	GenProp0046	NO	PGPR
Pseudomonas_brassicacearum_DF41_2913	GenProp0047	NO	PGPR
Pseudomonas_brassicacearum_DF41_2913	GenProp0048	YES	PGPR
Pseudomonas_brassicacearum_DF41_2913	GenProp0049	NO	PGPR
Pseudomonas_brassicacearum_DF41_2913	GenProp0051	YES	PGPR
Pseudomonas_brassicacearum_DF41_2913	GenProp0052	PARTIAL	PGPR
Pseudomonas_brassicacearum_DF41_2913	GenProp0053	PARTIAL	PGPR
Pseudomonas_brassicacearum_DF41_2913	GenProp0055	PARTIAL	PGPR
Pseudomonas_brassicacearum_DF41_2913	GenProp0057	YES	PGPR
Pseudomonas_brassicacearum_DF41_2913	GenProp0058	NO	PGPR
Pseudomonas_brassicacearum_DF41_2913	GenProp0059	YES	PGPR
Pseudomonas_brassicacearum_DF41_2913	GenProp0061	YES	PGPR
Pseudomonas_brassicacearum_DF41_2913	GenProp0063	PARTIAL	PGPR
Pseudomonas_brassicacearum_DF41_2913	GenProp0064	NO	PGPR
Pseudomonas_brassicacearum_DF41_2913	GenProp0065	PARTIAL	PGPR
Pseudomonas_brassicacearum_DF41_2913	GenProp0066	PARTIAL	PGPR
Pseudomonas_brassicacearum_DF41_2913	GenProp0069	PARTIAL	PGPR
Pseudomonas_brassicacearum_DF41_2913	GenProp0070	PARTIAL	PGPR
Pseudomonas_brassicacearum_DF41_2913	GenProp0071	PARTIAL	PGPR
Pseudomonas_brassicacearum_DF41_2913	GenProp0072	PARTIAL	PGPR
Pseudomonas_brassicacearum_DF41_2913	GenProp0073	PARTIAL	PGPR
Pseudomonas_brassicacearum_DF41_2913	GenProp0074	PARTIAL	PGPR
Pseudomonas_brassicacearum_DF41_2913	GenProp0075	PARTIAL	PGPR
Pseudomonas_brassicacearum_DF41_2913	GenProp0076	PARTIAL	PGPR
Pseudomonas_brassicacearum_DF41_2913	GenProp0077	PARTIAL	PGPR
Pseudomonas_brassicacearum_DF41_2913	GenProp0109	YES	PGPR
Pseudomonas_brassicacearum_DF41_2913	GenProp0110	YES	PGPR
Pseudomonas_brassicacearum_DF41_2913	GenProp0111	YES	PGPR
Pseudomonas_brassicacearum_DF41_2913	GenProp0114	YES	PGPR
Pseudomonas_brassicacearum_DF41_2913	GenProp0115	PARTIAL	PGPR
Pseudomonas_brassicacearum_DF41_2913	GenProp0116	PARTIAL	PGPR
Pseudomonas_brassicacearum_DF41_2913	GenProp0117	YES	PGPR
Pseudomonas_brassicacearum_DF41_2913	GenProp0118	YES	PGPR
Pseudomonas_brassicacearum_DF41_2913	GenProp0119	YES	PGPR
Pseudomonas_brassicacearum_DF41_2913	GenProp0120	YES	PGPR
Pseudomonas_brassicacearum_DF41_2913	GenProp0124	YES	PGPR
Pseudomonas_brassicacearum_DF41_2913	GenProp0125	YES	PGPR
Pseudomonas_brassicacearum_DF41_2913	GenProp0126	PARTIAL	PGPR
Pseudomonas_brassicacearum_DF41_2913	GenProp0127	YES	PGPR
Pseudomonas_brassicacearum_DF41_2913	GenProp0128	YES	PGPR
Pseudomonas_brassicacearum_DF41_2913	GenProp0129	NO	PGPR
Pseudomonas_brassicacearum_DF41_2913	GenProp0130	PARTIAL	PGPR
Pseudomonas_brassicacearum_DF41_2913	GenProp0131	PARTIAL	PGPR
Pseudomonas_brassicacearum_DF41_2913	GenProp0132	YES	PGPR
Pseudomonas_brassicacearum_DF41_2913	GenProp0133	PARTIAL	PGPR
Pseudomonas_brassicacearum_DF41_2913	GenProp0135	PARTIAL	PGPR
Pseudomonas_brassicacearum_DF41_2913	GenProp0136	YES	PGPR
Pseudomonas_brassicacearum_DF41_2913	GenProp0137	NO	PGPR
Pseudomonas_brassicacearum_DF41_2913	GenProp0138	YES	PGPR
Pseudomonas_brassicacearum_DF41_2913	GenProp0139	YES	PGPR
Pseudomonas_brassicacearum_DF41_2913	GenProp0140	PARTIAL	PGPR
Pseudomonas_brassicacearum_DF41_2913	GenProp0141	NO	PGPR
Pseudomonas_brassicacearum_DF41_2913	GenProp0142	PARTIAL	PGPR
Pseudomonas_brassicacearum_DF41_2913	GenProp0143	NO	PGPR
Pseudomonas_brassicacearum_DF41_2913	GenProp0144	NO	PGPR
Pseudomonas_brassicacearum_DF41_2913	GenProp0146	NO	PGPR
Pseudomonas_brassicacearum_DF41_2913	GenProp0147	YES	PGPR
Pseudomonas_brassicacearum_DF41_2913	GenProp0150	NO	PGPR
Pseudomonas_brassicacearum_DF41_2913	GenProp0151	NO	PGPR
Pseudomonas_brassicacearum_DF41_2913	GenProp0155	NO	PGPR
Pseudomonas_brassicacearum_DF41_2913	GenProp0156	NO	PGPR
Pseudomonas_brassicacearum_DF41_2913	GenProp0157	PARTIAL	PGPR
Pseudomonas_brassicacearum_DF41_2913	GenProp0159	YES	PGPR
Pseudomonas_brassicacearum_DF41_2913	GenProp0160	YES	PGPR
Pseudomonas_brassicacearum_DF41_2913	GenProp0162	YES	PGPR
Pseudomonas_brassicacearum_DF41_2913	GenProp0163	YES	PGPR
Pseudomonas_brassicacearum_DF41_2913	GenProp0164	YES	PGPR
Pseudomonas_brassicacearum_DF41_2913	GenProp0165	YES	PGPR
Pseudomonas_brassicacearum_DF41_2913	GenProp0166	YES	PGPR
Pseudomonas_brassicacearum_DF41_2913	GenProp0167	PARTIAL	PGPR
Pseudomonas_brassicacearum_DF41_2913	GenProp0168	PARTIAL	PGPR
Pseudomonas_brassicacearum_DF41_2913	GenProp0170	YES	PGPR
Pseudomonas_brassicacearum_DF41_2913	GenProp0171	YES	PGPR
Pseudomonas_brassicacearum_DF41_2913	GenProp0172	YES	PGPR
Pseudomonas_brassicacearum_DF41_2913	GenProp0176	YES	PGPR
Pseudomonas_brassicacearum_DF41_2913	GenProp0178	YES	PGPR
Pseudomonas_brassicacearum_DF41_2913	GenProp0179	PARTIAL	PGPR
Pseudomonas_brassicacearum_DF41_2913	GenProp0180	PARTIAL	PGPR
Pseudomonas_brassicacearum_DF41_2913	GenProp0182	YES	PGPR
Pseudomonas_brassicacearum_DF41_2913	GenProp0183	YES	PGPR
Pseudomonas_brassicacearum_DF41_2913	GenProp0184	PARTIAL	PGPR
Pseudomonas_brassicacearum_DF41_2913	GenProp0185	PARTIAL	PGPR
Pseudomonas_brassicacearum_DF41_2913	GenProp0186	PARTIAL	PGPR
Pseudomonas_brassicacearum_DF41_2913	GenProp0187	YES	PGPR
Pseudomonas_brassicacearum_DF41_2913	GenProp0188	YES	PGPR
Pseudomonas_brassicacearum_DF41_2913	GenProp0189	YES	PGPR
Pseudomonas_brassicacearum_DF41_2913	GenProp0190	YES	PGPR
Pseudomonas_brassicacearum_DF41_2913	GenProp0191	YES	PGPR
Pseudomonas_brassicacearum_DF41_2913	GenProp0192	YES	PGPR
Pseudomonas_brassicacearum_DF41_2913	GenProp0193	NO	PGPR
Pseudomonas_brassicacearum_DF41_2913	GenProp0196	PARTIAL	PGPR
Pseudomonas_brassicacearum_DF41_2913	GenProp0197	PARTIAL	PGPR
Pseudomonas_brassicacearum_DF41_2913	GenProp0198	YES	PGPR
Pseudomonas_brassicacearum_DF41_2913	GenProp0199	NO	PGPR
Pseudomonas_brassicacearum_DF41_2913	GenProp0201	YES	PGPR
Pseudomonas_brassicacearum_DF41_2913	GenProp0202	PARTIAL	PGPR
Pseudomonas_brassicacearum_DF41_2913	GenProp0203	PARTIAL	PGPR
Pseudomonas_brassicacearum_DF41_2913	GenProp0204	YES	PGPR
Pseudomonas_brassicacearum_DF41_2913	GenProp0207	YES	PGPR
Pseudomonas_brassicacearum_DF41_2913	GenProp0208	NO	PGPR
Pseudomonas_brassicacearum_DF41_2913	GenProp0209	PARTIAL	PGPR
Pseudomonas_brassicacearum_DF41_2913	GenProp0213	YES	PGPR
Pseudomonas_brassicacearum_DF41_2913	GenProp0214	YES	PGPR
Pseudomonas_brassicacearum_DF41_2913	GenProp0215	YES	PGPR
Pseudomonas_brassicacearum_DF41_2913	GenProp0216	YES	PGPR
Pseudomonas_brassicacearum_DF41_2913	GenProp0217	YES	PGPR
Pseudomonas_brassicacearum_DF41_2913	GenProp0218	YES	PGPR
Pseudomonas_brassicacearum_DF41_2913	GenProp0219	YES	PGPR
Pseudomonas_brassicacearum_DF41_2913	GenProp0220	YES	PGPR
Pseudomonas_brassicacearum_DF41_2913	GenProp0221	PARTIAL	PGPR
Pseudomonas_brassicacearum_DF41_2913	GenProp0222	YES	PGPR
Pseudomonas_brassicacearum_DF41_2913	GenProp0223	NO	PGPR
Pseudomonas_brassicacearum_DF41_2913	GenProp0225	YES	PGPR
Pseudomonas_brassicacearum_DF41_2913	GenProp0226	NO	PGPR
Pseudomonas_brassicacearum_DF41_2913	GenProp0231	PARTIAL	PGPR
Pseudomonas_brassicacearum_DF41_2913	GenProp0232	NO	PGPR
Pseudomonas_brassicacearum_DF41_2913	GenProp0233	YES	PGPR
Pseudomonas_brassicacearum_DF41_2913	GenProp0236	PARTIAL	PGPR
Pseudomonas_brassicacearum_DF41_2913	GenProp0238	NO	PGPR
Pseudomonas_brassicacearum_DF41_2913	GenProp0239	YES	PGPR
Pseudomonas_brassicacearum_DF41_2913	GenProp0240	PARTIAL	PGPR
Pseudomonas_brassicacearum_DF41_2913	GenProp0241	NO	PGPR
Pseudomonas_brassicacearum_DF41_2913	GenProp0242	PARTIAL	PGPR
Pseudomonas_brassicacearum_DF41_2913	GenProp0243	PARTIAL	PGPR
Pseudomonas_brassicacearum_DF41_2913	GenProp0244	YES	PGPR
Pseudomonas_brassicacearum_DF41_2913	GenProp0245	YES	PGPR
Pseudomonas_brassicacearum_DF41_2913	GenProp0246	NO	PGPR
Pseudomonas_brassicacearum_DF41_2913	GenProp0247	YES	PGPR
Pseudomonas_brassicacearum_DF41_2913	GenProp0248	PARTIAL	PGPR
Pseudomonas_brassicacearum_DF41_2913	GenProp0250	YES	PGPR
Pseudomonas_brassicacearum_DF41_2913	GenProp0251	YES	PGPR
Pseudomonas_brassicacearum_DF41_2913	GenProp0252	NO	PGPR
Pseudomonas_brassicacearum_DF41_2913	GenProp0253	NO	PGPR
Pseudomonas_brassicacearum_DF41_2913	GenProp0254	YES	PGPR
Pseudomonas_brassicacearum_DF41_2913	GenProp0255	NO	PGPR
Pseudomonas_brassicacearum_DF41_2913	GenProp0258	PARTIAL	PGPR
Pseudomonas_brassicacearum_DF41_2913	GenProp0259	NO	PGPR
Pseudomonas_brassicacearum_DF41_2913	GenProp0261	PARTIAL	PGPR
Pseudomonas_brassicacearum_DF41_2913	GenProp0262	YES	PGPR
Pseudomonas_brassicacearum_DF41_2913	GenProp0263	PARTIAL	PGPR
Pseudomonas_brassicacearum_DF41_2913	GenProp0264	NO	PGPR
Pseudomonas_brassicacearum_DF41_2913	GenProp0265	NO	PGPR
Pseudomonas_brassicacearum_DF41_2913	GenProp0266	YES	PGPR
Pseudomonas_brassicacearum_DF41_2913	GenProp0267	PARTIAL	PGPR
Pseudomonas_brassicacearum_DF41_2913	GenProp0268	NO	PGPR
Pseudomonas_brassicacearum_DF41_2913	GenProp0269	YES	PGPR
Pseudomonas_brassicacearum_DF41_2913	GenProp0271	YES	PGPR
Pseudomonas_brassicacearum_DF41_2913	GenProp0272	NO	PGPR
Pseudomonas_brassicacearum_DF41_2913	GenProp0273	YES	PGPR
Pseudomonas_brassicacearum_DF41_2913	GenProp0275	PARTIAL	PGPR
Pseudomonas_brassicacearum_DF41_2913	GenProp0277	NO	PGPR
Pseudomonas_brassicacearum_DF41_2913	GenProp0281	NO	PGPR
Pseudomonas_brassicacearum_DF41_2913	GenProp0283	YES	PGPR
Pseudomonas_brassicacearum_DF41_2913	GenProp0287	PARTIAL	PGPR
Pseudomonas_brassicacearum_DF41_2913	GenProp0288	NO	PGPR
Pseudomonas_brassicacearum_DF41_2913	GenProp0289	YES	PGPR
Pseudomonas_brassicacearum_DF41_2913	GenProp0290	NO	PGPR
Pseudomonas_brassicacearum_DF41_2913	GenProp0291	YES	PGPR
Pseudomonas_brassicacearum_DF41_2913	GenProp0292	NO	PGPR
Pseudomonas_brassicacearum_DF41_2913	GenProp0294	YES	PGPR
Pseudomonas_brassicacearum_DF41_2913	GenProp0295	YES	PGPR
Pseudomonas_brassicacearum_DF41_2913	GenProp0297	YES	PGPR
Pseudomonas_brassicacearum_DF41_2913	GenProp0298	PARTIAL	PGPR
Pseudomonas_brassicacearum_DF41_2913	GenProp0299	PARTIAL	PGPR
Pseudomonas_brassicacearum_DF41_2913	GenProp0300	NO	PGPR
Pseudomonas_brassicacearum_DF41_2913	GenProp0301	PARTIAL	PGPR
Pseudomonas_brassicacearum_DF41_2913	GenProp0302	YES	PGPR
Pseudomonas_brassicacearum_DF41_2913	GenProp0303	PARTIAL	PGPR
Pseudomonas_brassicacearum_DF41_2913	GenProp0304	NO	PGPR
Pseudomonas_brassicacearum_DF41_2913	GenProp0305	NO	PGPR
Pseudomonas_brassicacearum_DF41_2913	GenProp0309	YES	PGPR
Pseudomonas_brassicacearum_DF41_2913	GenProp0310	NO	PGPR
Pseudomonas_brassicacearum_DF41_2913	GenProp0311	YES	PGPR
Pseudomonas_brassicacearum_DF41_2913	GenProp0313	NO	PGPR
Pseudomonas_brassicacearum_DF41_2913	GenProp0314	NO	PGPR
Pseudomonas_brassicacearum_DF41_2913	GenProp0315	NO	PGPR
Pseudomonas_brassicacearum_DF41_2913	GenProp0316	NO	PGPR
Pseudomonas_brassicacearum_DF41_2913	GenProp0317	NO	PGPR
Pseudomonas_brassicacearum_DF41_2913	GenProp0318	NO	PGPR
Pseudomonas_brassicacearum_DF41_2913	GenProp0319	NO	PGPR
Pseudomonas_brassicacearum_DF41_2913	GenProp0320	NO	PGPR
Pseudomonas_brassicacearum_DF41_2913	GenProp0321	YES	PGPR
Pseudomonas_brassicacearum_DF41_2913	GenProp0322	YES	PGPR
Pseudomonas_brassicacearum_DF41_2913	GenProp0323	YES	PGPR
Pseudomonas_brassicacearum_DF41_2913	GenProp0324	NO	PGPR
Pseudomonas_brassicacearum_DF41_2913	GenProp0326	NO	PGPR
Pseudomonas_brassicacearum_DF41_2913	GenProp0455	YES	PGPR
Pseudomonas_brassicacearum_DF41_2913	GenProp0456	NO	PGPR
Pseudomonas_brassicacearum_DF41_2913	GenProp0457	NO	PGPR
Pseudomonas_brassicacearum_DF41_2913	GenProp0458	NO	PGPR
Pseudomonas_brassicacearum_DF41_2913	GenProp0460	NO	PGPR
Pseudomonas_brassicacearum_DF41_2913	GenProp0462	PARTIAL	PGPR
Pseudomonas_brassicacearum_DF41_2913	GenProp0465	NO	PGPR
Pseudomonas_brassicacearum_DF41_2913	GenProp0466	PARTIAL	PGPR
Pseudomonas_brassicacearum_DF41_2913	GenProp0468	YES	PGPR
Pseudomonas_brassicacearum_DF41_2913	GenProp0469	NO	PGPR
Pseudomonas_brassicacearum_DF41_2913	GenProp0470	NO	PGPR
Pseudomonas_brassicacearum_DF41_2913	GenProp0471	YES	PGPR
Pseudomonas_brassicacearum_DF41_2913	GenProp0472	NO	PGPR
Pseudomonas_brassicacearum_DF41_2913	GenProp0473	NO	PGPR
Pseudomonas_brassicacearum_DF41_2913	GenProp0474	PARTIAL	PGPR
Pseudomonas_brassicacearum_DF41_2913	GenProp0475	PARTIAL	PGPR
Pseudomonas_brassicacearum_DF41_2913	GenProp0476	NO	PGPR
Pseudomonas_brassicacearum_DF41_2913	GenProp0478	NO	PGPR
Pseudomonas_brassicacearum_DF41_2913	GenProp0479	PARTIAL	PGPR
Pseudomonas_brassicacearum_DF41_2913	GenProp0480	YES	PGPR
Pseudomonas_brassicacearum_DF41_2913	GenProp0481	YES	PGPR
Pseudomonas_brassicacearum_DF41_2913	GenProp0483	YES	PGPR
Pseudomonas_brassicacearum_DF41_2913	GenProp0484	NO	PGPR
Pseudomonas_brassicacearum_DF41_2913	GenProp0485	NO	PGPR
Pseudomonas_brassicacearum_DF41_2913	GenProp0487	NO	PGPR
Pseudomonas_brassicacearum_DF41_2913	GenProp0488	NO	PGPR
Pseudomonas_brassicacearum_DF41_2913	GenProp0489	NO	PGPR
Pseudomonas_brassicacearum_DF41_2913	GenProp0490	NO	PGPR
Pseudomonas_brassicacearum_DF41_2913	GenProp0491	YES	PGPR
Pseudomonas_brassicacearum_DF41_2913	GenProp0492	YES	PGPR
Pseudomonas_brassicacearum_DF41_2913	GenProp0493	NO	PGPR
Pseudomonas_brassicacearum_DF41_2913	GenProp0494	NO	PGPR
Pseudomonas_brassicacearum_DF41_2913	GenProp0542	YES	PGPR
Pseudomonas_brassicacearum_DF41_2913	GenProp0543	YES	PGPR
Pseudomonas_brassicacearum_DF41_2913	GenProp0551	PARTIAL	PGPR
Pseudomonas_brassicacearum_DF41_2913	GenProp0562	YES	PGPR
Pseudomonas_brassicacearum_DF41_2913	GenProp0603	NO	PGPR
Pseudomonas_brassicacearum_DF41_2913	GenProp0610	NO	PGPR
Pseudomonas_brassicacearum_DF41_2913	GenProp0611	PARTIAL	PGPR
Pseudomonas_brassicacearum_DF41_2913	GenProp0612	NO	PGPR
Pseudomonas_brassicacearum_DF41_2913	GenProp0613	YES	PGPR
Pseudomonas_brassicacearum_DF41_2913	GenProp0614	PARTIAL	PGPR
Pseudomonas_brassicacearum_DF41_2913	GenProp0615	YES	PGPR
Pseudomonas_brassicacearum_DF41_2913	GenProp0616	NO	PGPR
Pseudomonas_brassicacearum_DF41_2913	GenProp0617	YES	PGPR
Pseudomonas_brassicacearum_DF41_2913	GenProp0618	YES	PGPR
Pseudomonas_brassicacearum_DF41_2913	GenProp0620	NO	PGPR
Pseudomonas_brassicacearum_DF41_2913	GenProp0624	NO	PGPR
Pseudomonas_brassicacearum_DF41_2913	GenProp0626	NO	PGPR
Pseudomonas_brassicacearum_DF41_2913	GenProp0629	NO	PGPR
Pseudomonas_brassicacearum_DF41_2913	GenProp0630	YES	PGPR
Pseudomonas_brassicacearum_DF41_2913	GenProp0631	NO	PGPR
Pseudomonas_brassicacearum_DF41_2913	GenProp0632	NO	PGPR
Pseudomonas_brassicacearum_DF41_2913	GenProp0633	NO	PGPR
Pseudomonas_brassicacearum_DF41_2913	GenProp0634	YES	PGPR
Pseudomonas_brassicacearum_DF41_2913	GenProp0636	YES	PGPR
Pseudomonas_brassicacearum_DF41_2913	GenProp0637	NO	PGPR
Pseudomonas_brassicacearum_DF41_2913	GenProp0639	YES	PGPR
Pseudomonas_brassicacearum_DF41_2913	GenProp0640	YES	PGPR
Pseudomonas_brassicacearum_DF41_2913	GenProp0641	YES	PGPR
Pseudomonas_brassicacearum_DF41_2913	GenProp0642	YES	PGPR
Pseudomonas_brassicacearum_DF41_2913	GenProp0643	NO	PGPR
Pseudomonas_brassicacearum_DF41_2913	GenProp0644	PARTIAL	PGPR
Pseudomonas_brassicacearum_DF41_2913	GenProp0645	NO	PGPR
Pseudomonas_brassicacearum_DF41_2913	GenProp0648	NO	PGPR
Pseudomonas_brassicacearum_DF41_2913	GenProp0649	NO	PGPR
Pseudomonas_brassicacearum_DF41_2913	GenProp0651	YES	PGPR
Pseudomonas_brassicacearum_DF41_2913	GenProp0652	NO	PGPR
Pseudomonas_brassicacearum_DF41_2913	GenProp0653	PARTIAL	PGPR
Pseudomonas_brassicacearum_DF41_2913	GenProp0654	YES	PGPR
Pseudomonas_brassicacearum_DF41_2913	GenProp0655	NO	PGPR
Pseudomonas_brassicacearum_DF41_2913	GenProp0658	NO	PGPR
Pseudomonas_brassicacearum_DF41_2913	GenProp0659	NO	PGPR
Pseudomonas_brassicacearum_DF41_2913	GenProp0660	NO	PGPR
Pseudomonas_brassicacearum_DF41_2913	GenProp0661	NO	PGPR
Pseudomonas_brassicacearum_DF41_2913	GenProp0662	NO	PGPR
Pseudomonas_brassicacearum_DF41_2913	GenProp0663	NO	PGPR
Pseudomonas_brassicacearum_DF41_2913	GenProp0664	NO	PGPR
Pseudomonas_brassicacearum_DF41_2913	GenProp0665	NO	PGPR
Pseudomonas_brassicacearum_DF41_2913	GenProp0666	NO	PGPR
Pseudomonas_brassicacearum_DF41_2913	GenProp0668	YES	PGPR
Pseudomonas_brassicacearum_DF41_2913	GenProp0669	NO	PGPR
Pseudomonas_brassicacearum_DF41_2913	GenProp0670	NO	PGPR
Pseudomonas_brassicacearum_DF41_2913	GenProp0671	NO	PGPR
Pseudomonas_brassicacearum_DF41_2913	GenProp0672	NO	PGPR
Pseudomonas_brassicacearum_DF41_2913	GenProp0673	NO	PGPR
Pseudomonas_brassicacearum_DF41_2913	GenProp0674	YES	PGPR
Pseudomonas_brassicacearum_DF41_2913	GenProp0676	YES	PGPR
Pseudomonas_brassicacearum_DF41_2913	GenProp0677	YES	PGPR
Pseudomonas_brassicacearum_DF41_2913	GenProp0678	YES	PGPR
Pseudomonas_brassicacearum_DF41_2913	GenProp0680	NO	PGPR
Pseudomonas_brassicacearum_DF41_2913	GenProp0681	PARTIAL	PGPR
Pseudomonas_brassicacearum_DF41_2913	GenProp0682	NO	PGPR
Pseudomonas_brassicacearum_DF41_2913	GenProp0683	NO	PGPR
Pseudomonas_brassicacearum_DF41_2913	GenProp0684	YES	PGPR
Pseudomonas_brassicacearum_DF41_2913	GenProp0685	NO	PGPR
Pseudomonas_brassicacearum_DF41_2913	GenProp0686	PARTIAL	PGPR
Pseudomonas_brassicacearum_DF41_2913	GenProp0687	PARTIAL	PGPR
Pseudomonas_brassicacearum_DF41_2913	GenProp0688	PARTIAL	PGPR
Pseudomonas_brassicacearum_DF41_2913	GenProp0689	YES	PGPR
Pseudomonas_brassicacearum_DF41_2913	GenProp0691	PARTIAL	PGPR
Pseudomonas_brassicacearum_DF41_2913	GenProp0692	YES	PGPR
Pseudomonas_brassicacearum_DF41_2913	GenProp0693	PARTIAL	PGPR
Pseudomonas_brassicacearum_DF41_2913	GenProp0694	PARTIAL	PGPR
Pseudomonas_brassicacearum_DF41_2913	GenProp0695	NO	PGPR
Pseudomonas_brassicacearum_DF41_2913	GenProp0696	YES	PGPR
Pseudomonas_brassicacearum_DF41_2913	GenProp0697	YES	PGPR
Pseudomonas_brassicacearum_DF41_2913	GenProp0698	YES	PGPR
Pseudomonas_brassicacearum_DF41_2913	GenProp0699	PARTIAL	PGPR
Pseudomonas_brassicacearum_DF41_2913	GenProp0700	YES	PGPR
Pseudomonas_brassicacearum_DF41_2913	GenProp0701	NO	PGPR
Pseudomonas_brassicacearum_DF41_2913	GenProp0702	NO	PGPR
Pseudomonas_brassicacearum_DF41_2913	GenProp0703	NO	PGPR
Pseudomonas_brassicacearum_DF41_2913	GenProp0704	YES	PGPR
Pseudomonas_brassicacearum_DF41_2913	GenProp0705	NO	PGPR
Pseudomonas_brassicacearum_DF41_2913	GenProp0706	NO	PGPR
Pseudomonas_brassicacearum_DF41_2913	GenProp0707	NO	PGPR
Pseudomonas_brassicacearum_DF41_2913	GenProp0708	PARTIAL	PGPR
Pseudomonas_brassicacearum_DF41_2913	GenProp0709	NO	PGPR
Pseudomonas_brassicacearum_DF41_2913	GenProp0710	PARTIAL	PGPR
Pseudomonas_brassicacearum_DF41_2913	GenProp0711	NO	PGPR
Pseudomonas_brassicacearum_DF41_2913	GenProp0712	NO	PGPR
Pseudomonas_brassicacearum_DF41_2913	GenProp0713	NO	PGPR
Pseudomonas_brassicacearum_DF41_2913	GenProp0714	PARTIAL	PGPR
Pseudomonas_brassicacearum_DF41_2913	GenProp0715	YES	PGPR
Pseudomonas_brassicacearum_DF41_2913	GenProp0716	PARTIAL	PGPR
Pseudomonas_brassicacearum_DF41_2913	GenProp0717	YES	PGPR
Pseudomonas_brassicacearum_DF41_2913	GenProp0718	NO	PGPR
Pseudomonas_brassicacearum_DF41_2913	GenProp0719	NO	PGPR
Pseudomonas_brassicacearum_DF41_2913	GenProp0720	NO	PGPR
Pseudomonas_brassicacearum_DF41_2913	GenProp0721	NO	PGPR
Pseudomonas_brassicacearum_DF41_2913	GenProp0722	NO	PGPR
Pseudomonas_brassicacearum_DF41_2913	GenProp0723	NO	PGPR
Pseudomonas_brassicacearum_DF41_2913	GenProp0724	NO	PGPR
Pseudomonas_brassicacearum_DF41_2913	GenProp0725	YES	PGPR
Pseudomonas_brassicacearum_DF41_2913	GenProp0726	NO	PGPR
Pseudomonas_brassicacearum_DF41_2913	GenProp0728	NO	PGPR
Pseudomonas_brassicacearum_DF41_2913	GenProp0729	PARTIAL	PGPR
Pseudomonas_brassicacearum_DF41_2913	GenProp0730	NO	PGPR
Pseudomonas_brassicacearum_DF41_2913	GenProp0731	PARTIAL	PGPR
Pseudomonas_brassicacearum_DF41_2913	GenProp0732	NO	PGPR
Pseudomonas_brassicacearum_DF41_2913	GenProp0733	YES	PGPR
Pseudomonas_brassicacearum_DF41_2913	GenProp0734	PARTIAL	PGPR
Pseudomonas_brassicacearum_DF41_2913	GenProp0735	YES	PGPR
Pseudomonas_brassicacearum_DF41_2913	GenProp0736	NO	PGPR
Pseudomonas_brassicacearum_DF41_2913	GenProp0737	NO	PGPR
Pseudomonas_brassicacearum_DF41_2913	GenProp0738	PARTIAL	PGPR
Pseudomonas_brassicacearum_DF41_2913	GenProp0739	NO	PGPR
Pseudomonas_brassicacearum_DF41_2913	GenProp0740	YES	PGPR
Pseudomonas_brassicacearum_DF41_2913	GenProp0741	PARTIAL	PGPR
Pseudomonas_brassicacearum_DF41_2913	GenProp0742	NO	PGPR
Pseudomonas_brassicacearum_DF41_2913	GenProp0743	PARTIAL	PGPR
Pseudomonas_brassicacearum_DF41_2913	GenProp0744	YES	PGPR
Pseudomonas_brassicacearum_DF41_2913	GenProp0745	YES	PGPR
Pseudomonas_brassicacearum_DF41_2913	GenProp0746	YES	PGPR
Pseudomonas_brassicacearum_DF41_2913	GenProp0747	YES	PGPR
Pseudomonas_brassicacearum_DF41_2913	GenProp0748	YES	PGPR
Pseudomonas_brassicacearum_DF41_2913	GenProp0749	YES	PGPR
Pseudomonas_brassicacearum_DF41_2913	GenProp0750	PARTIAL	PGPR
Pseudomonas_brassicacearum_DF41_2913	GenProp0751	PARTIAL	PGPR
Pseudomonas_brassicacearum_DF41_2913	GenProp0752	NO	PGPR
Pseudomonas_brassicacearum_DF41_2913	GenProp0753	NO	PGPR
Pseudomonas_brassicacearum_DF41_2913	GenProp0754	NO	PGPR
Pseudomonas_brassicacearum_DF41_2913	GenProp0756	NO	PGPR
Pseudomonas_brassicacearum_DF41_2913	GenProp0757	NO	PGPR
Pseudomonas_brassicacearum_DF41_2913	GenProp0758	NO	PGPR
Pseudomonas_brassicacearum_DF41_2913	GenProp0759	PARTIAL	PGPR
Pseudomonas_brassicacearum_DF41_2913	GenProp0764	NO	PGPR
Pseudomonas_brassicacearum_DF41_2913	GenProp0766	PARTIAL	PGPR
Pseudomonas_brassicacearum_DF41_2913	GenProp0767	NO	PGPR
Pseudomonas_brassicacearum_DF41_2913	GenProp0768	NO	PGPR
Pseudomonas_brassicacearum_DF41_2913	GenProp0778	NO	PGPR
Pseudomonas_brassicacearum_DF41_2913	GenProp0781	NO	PGPR
Pseudomonas_brassicacearum_DF41_2913	GenProp0786	PARTIAL	PGPR
Pseudomonas_brassicacearum_DF41_2913	GenProp0787	NO	PGPR
Pseudomonas_brassicacearum_DF41_2913	GenProp0788	NO	PGPR
Pseudomonas_brassicacearum_DF41_2913	GenProp0789	NO	PGPR
Pseudomonas_brassicacearum_DF41_2913	GenProp0790	NO	PGPR
Pseudomonas_brassicacearum_DF41_2913	GenProp0791	NO	PGPR
Pseudomonas_brassicacearum_DF41_2913	GenProp0792	NO	PGPR
Pseudomonas_brassicacearum_DF41_2913	GenProp0793	PARTIAL	PGPR
Pseudomonas_brassicacearum_DF41_2913	GenProp0794	PARTIAL	PGPR
Pseudomonas_brassicacearum_DF41_2913	GenProp0795	PARTIAL	PGPR
Pseudomonas_brassicacearum_DF41_2913	GenProp0796	YES	PGPR
Pseudomonas_brassicacearum_DF41_2913	GenProp0797	NO	PGPR
Pseudomonas_brassicacearum_DF41_2913	GenProp0798	NO	PGPR
Pseudomonas_brassicacearum_DF41_2913	GenProp0802	YES	PGPR
Pseudomonas_brassicacearum_DF41_2913	GenProp0806	YES	PGPR
Pseudomonas_brassicacearum_DF41_2913	GenProp0809	NO	PGPR
Pseudomonas_brassicacearum_DF41_2913	GenProp0810	NO	PGPR
Pseudomonas_brassicacearum_DF41_2913	GenProp0811	NO	PGPR
Pseudomonas_brassicacearum_DF41_2913	GenProp0812	YES	PGPR
Pseudomonas_brassicacearum_DF41_2913	GenProp0813	NO	PGPR
Pseudomonas_brassicacearum_DF41_2913	GenProp0814	YES	PGPR
Pseudomonas_brassicacearum_DF41_2913	GenProp0816	NO	PGPR
Pseudomonas_brassicacearum_DF41_2913	GenProp0817	PARTIAL	PGPR
Pseudomonas_brassicacearum_DF41_2913	GenProp0819	PARTIAL	PGPR
Pseudomonas_brassicacearum_DF41_2913	GenProp0820	PARTIAL	PGPR
Pseudomonas_brassicacearum_DF41_2913	GenProp0821	NO	PGPR
Pseudomonas_brassicacearum_DF41_2913	GenProp0822	NO	PGPR
Pseudomonas_brassicacearum_DF41_2913	GenProp0828	PARTIAL	PGPR
Pseudomonas_brassicacearum_DF41_2913	GenProp0829	NO	PGPR
Pseudomonas_brassicacearum_DF41_2913	GenProp0830	NO	PGPR
Pseudomonas_brassicacearum_DF41_2913	GenProp0833	NO	PGPR
Pseudomonas_brassicacearum_DF41_2913	GenProp0834	NO	PGPR
Pseudomonas_brassicacearum_DF41_2913	GenProp0835	YES	PGPR
Pseudomonas_brassicacearum_DF41_2913	GenProp0836	NO	PGPR
Pseudomonas_brassicacearum_DF41_2913	GenProp0837	YES	PGPR
Pseudomonas_brassicacearum_DF41_2913	GenProp0838	PARTIAL	PGPR
Pseudomonas_brassicacearum_DF41_2913	GenProp0839	NO	PGPR
Pseudomonas_brassicacearum_DF41_2913	GenProp0840	YES	PGPR
Pseudomonas_brassicacearum_DF41_2913	GenProp0841	NO	PGPR
Pseudomonas_brassicacearum_DF41_2913	GenProp0842	NO	PGPR
Pseudomonas_brassicacearum_DF41_2913	GenProp0845	NO	PGPR
Pseudomonas_brassicacearum_DF41_2913	GenProp0847	NO	PGPR
Pseudomonas_brassicacearum_DF41_2913	GenProp0853	NO	PGPR
Pseudomonas_brassicacearum_DF41_2913	GenProp0854	NO	PGPR
Pseudomonas_brassicacearum_DF41_2913	GenProp0855	PARTIAL	PGPR
Pseudomonas_brassicacearum_DF41_2913	GenProp0857	NO	PGPR
Pseudomonas_brassicacearum_DF41_2913	GenProp0858	NO	PGPR
Pseudomonas_brassicacearum_DF41_2913	GenProp0859	NO	PGPR
Pseudomonas_brassicacearum_DF41_2913	GenProp0860	NO	PGPR
Pseudomonas_brassicacearum_DF41_2913	GenProp0861	NO	PGPR
Pseudomonas_brassicacearum_DF41_2913	GenProp0862	YES	PGPR
Pseudomonas_brassicacearum_DF41_2913	GenProp0864	PARTIAL	PGPR
Pseudomonas_brassicacearum_DF41_2913	GenProp0866	PARTIAL	PGPR
Pseudomonas_brassicacearum_DF41_2913	GenProp0867	NO	PGPR
Pseudomonas_brassicacearum_DF41_2913	GenProp0871	NO	PGPR
Pseudomonas_brassicacearum_DF41_2913	GenProp0872	NO	PGPR
Pseudomonas_brassicacearum_DF41_2913	GenProp0873	PARTIAL	PGPR
Pseudomonas_brassicacearum_DF41_2913	GenProp0874	NO	PGPR
Pseudomonas_brassicacearum_DF41_2913	GenProp0877	YES	PGPR
Pseudomonas_brassicacearum_DF41_2913	GenProp0878	NO	PGPR
Pseudomonas_brassicacearum_DF41_2913	GenProp0879	PARTIAL	PGPR
Pseudomonas_brassicacearum_DF41_2913	GenProp0880	PARTIAL	PGPR
Pseudomonas_brassicacearum_DF41_2913	GenProp0881	YES	PGPR
Pseudomonas_brassicacearum_DF41_2913	GenProp0882	YES	PGPR
Pseudomonas_brassicacearum_DF41_2913	GenProp0883	YES	PGPR
Pseudomonas_brassicacearum_DF41_2913	GenProp0885	YES	PGPR
Pseudomonas_brassicacearum_DF41_2913	GenProp0886	YES	PGPR
Pseudomonas_brassicacearum_DF41_2913	GenProp0891	NO	PGPR
Pseudomonas_brassicacearum_DF41_2913	GenProp0893	NO	PGPR
Pseudomonas_brassicacearum_DF41_2913	GenProp0894	NO	PGPR
Pseudomonas_brassicacearum_DF41_2913	GenProp0895	YES	PGPR
Pseudomonas_brassicacearum_DF41_2913	GenProp0896	NO	PGPR
Pseudomonas_brassicacearum_DF41_2913	GenProp0898	NO	PGPR
Pseudomonas_brassicacearum_DF41_2913	GenProp0899	NO	PGPR
Pseudomonas_brassicacearum_DF41_2913	GenProp0901	NO	PGPR
Pseudomonas_brassicacearum_DF41_2913	GenProp0902	NO	PGPR
Pseudomonas_brassicacearum_DF41_2913	GenProp0903	YES	PGPR
Pseudomonas_brassicacearum_DF41_2913	GenProp0904	NO	PGPR
Pseudomonas_brassicacearum_DF41_2913	GenProp0905	NO	PGPR
Pseudomonas_brassicacearum_DF41_2913	GenProp0907	YES	PGPR
Pseudomonas_brassicacearum_DF41_2913	GenProp0908	NO	PGPR
Pseudomonas_brassicacearum_DF41_2913	GenProp0909	NO	PGPR
Pseudomonas_brassicacearum_DF41_2913	GenProp0910	NO	PGPR
Pseudomonas_brassicacearum_DF41_2913	GenProp0911	NO	PGPR
Pseudomonas_brassicacearum_DF41_2913	GenProp0914	NO	PGPR
Pseudomonas_brassicacearum_DF41_2913	GenProp0915	NO	PGPR
Pseudomonas_brassicacearum_DF41_2913	GenProp0916	NO	PGPR
Pseudomonas_brassicacearum_DF41_2913	GenProp0917	NO	PGPR
Pseudomonas_brassicacearum_DF41_2913	GenProp0918	PARTIAL	PGPR
Pseudomonas_brassicacearum_DF41_2913	GenProp0919	NO	PGPR
Pseudomonas_brassicacearum_DF41_2913	GenProp0920	NO	PGPR
Pseudomonas_brassicacearum_DF41_2913	GenProp0921	NO	PGPR
Pseudomonas_brassicacearum_DF41_2913	GenProp0922	NO	PGPR
Pseudomonas_brassicacearum_DF41_2913	GenProp0923	NO	PGPR
Pseudomonas_brassicacearum_DF41_2913	GenProp0927	NO	PGPR
Pseudomonas_brassicacearum_DF41_2913	GenProp0928	YES	PGPR
Pseudomonas_brassicacearum_DF41_2913	GenProp0930	PARTIAL	PGPR
Pseudomonas_brassicacearum_DF41_2913	GenProp0933	NO	PGPR
Pseudomonas_brassicacearum_DF41_2913	GenProp0934	YES	PGPR
Pseudomonas_brassicacearum_DF41_2913	GenProp0935	NO	PGPR
Pseudomonas_brassicacearum_DF41_2913	GenProp0936	NO	PGPR
Pseudomonas_brassicacearum_DF41_2913	GenProp0938	NO	PGPR
Pseudomonas_brassicacearum_DF41_2913	GenProp0939	NO	PGPR
Pseudomonas_brassicacearum_DF41_2913	GenProp0940	NO	PGPR
Pseudomonas_brassicacearum_DF41_2913	GenProp0941	NO	PGPR
Pseudomonas_brassicacearum_DF41_2913	GenProp0942	NO	PGPR
Pseudomonas_brassicacearum_DF41_2913	GenProp0943	NO	PGPR
Pseudomonas_brassicacearum_DF41_2913	GenProp0944	NO	PGPR
Pseudomonas_brassicacearum_DF41_2913	GenProp0945	NO	PGPR
Pseudomonas_brassicacearum_DF41_2913	GenProp0948	NO	PGPR
Pseudomonas_brassicacearum_DF41_2913	GenProp0950	YES	PGPR
Pseudomonas_brassicacearum_DF41_2913	GenProp0954	NO	PGPR
Pseudomonas_brassicacearum_DF41_2913	GenProp0955	NO	PGPR
Pseudomonas_brassicacearum_DF41_2913	GenProp0956	NO	PGPR
Pseudomonas_brassicacearum_DF41_2913	GenProp0957	NO	PGPR
Pseudomonas_brassicacearum_DF41_2913	GenProp0958	NO	PGPR
Pseudomonas_brassicacearum_DF41_2913	GenProp0961	NO	PGPR
Pseudomonas_brassicacearum_DF41_2913	GenProp0962	NO	PGPR
Pseudomonas_brassicacearum_DF41_2913	GenProp0967	NO	PGPR
Pseudomonas_brassicacearum_DF41_2913	GenProp0969	YES	PGPR
Pseudomonas_brassicacearum_DF41_2913	GenProp0970	PARTIAL	PGPR
Pseudomonas_brassicacearum_DF41_2913	GenProp0971	PARTIAL	PGPR
Pseudomonas_brassicacearum_DF41_2913	GenProp0972	PARTIAL	PGPR
Pseudomonas_brassicacearum_DF41_2913	GenProp0975	YES	PGPR
Pseudomonas_brassicacearum_DF41_2913	GenProp0977	YES	PGPR
Pseudomonas_brassicacearum_DF41_2913	GenProp0978	NO	PGPR
Pseudomonas_brassicacearum_DF41_2913	GenProp0979	NO	PGPR
Pseudomonas_brassicacearum_DF41_2913	GenProp0980	NO	PGPR
Pseudomonas_brassicacearum_DF41_2913	GenProp0981	NO	PGPR
Pseudomonas_brassicacearum_DF41_2913	GenProp0982	NO	PGPR
Pseudomonas_brassicacearum_DF41_2913	GenProp0983	NO	PGPR
Pseudomonas_brassicacearum_DF41_2913	GenProp0984	NO	PGPR
Pseudomonas_brassicacearum_DF41_2913	GenProp0985	NO	PGPR
Pseudomonas_brassicacearum_DF41_2913	GenProp0987	NO	PGPR
Pseudomonas_brassicacearum_DF41_2913	GenProp0988	NO	PGPR
Pseudomonas_brassicacearum_DF41_2913	GenProp0989	NO	PGPR
Pseudomonas_brassicacearum_DF41_2913	GenProp0991	NO	PGPR
Pseudomonas_brassicacearum_DF41_2913	GenProp0992	NO	PGPR
Pseudomonas_brassicacearum_DF41_2913	GenProp0993	NO	PGPR
Pseudomonas_brassicacearum_DF41_2913	GenProp0996	NO	PGPR
Pseudomonas_brassicacearum_DF41_2913	GenProp0999	NO	PGPR
Pseudomonas_brassicacearum_DF41_2913	GenProp1000	NO	PGPR
Pseudomonas_brassicacearum_DF41_2913	GenProp1002	NO	PGPR
Pseudomonas_brassicacearum_DF41_2913	GenProp1003	NO	PGPR
Pseudomonas_brassicacearum_DF41_2913	GenProp1004	NO	PGPR
Pseudomonas_brassicacearum_DF41_2913	GenProp1005	NO	PGPR
Pseudomonas_brassicacearum_DF41_2913	GenProp1006	NO	PGPR
Pseudomonas_brassicacearum_DF41_2913	GenProp1007	NO	PGPR
Pseudomonas_brassicacearum_DF41_2913	GenProp1009	NO	PGPR
Pseudomonas_brassicacearum_DF41_2913	GenProp1010	NO	PGPR
Pseudomonas_brassicacearum_DF41_2913	GenProp1011	NO	PGPR
Pseudomonas_brassicacearum_DF41_2913	GenProp1012	NO	PGPR
Pseudomonas_brassicacearum_DF41_2913	GenProp1013	NO	PGPR
Pseudomonas_brassicacearum_DF41_2913	GenProp1016	NO	PGPR
Pseudomonas_brassicacearum_DF41_2913	GenProp1017	YES	PGPR
Pseudomonas_brassicacearum_DF41_2913	GenProp1026	NO	PGPR
Pseudomonas_brassicacearum_DF41_2913	GenProp1032	YES	PGPR
Pseudomonas_brassicacearum_DF41_2913	GenProp1034	NO	PGPR
Pseudomonas_brassicacearum_DF41_2913	GenProp1037	NO	PGPR
Pseudomonas_brassicacearum_DF41_2913	GenProp1048	NO	PGPR
Pseudomonas_brassicacearum_DF41_2913	GenProp1052	NO	PGPR
Pseudomonas_brassicacearum_DF41_2913	GenProp1053	NO	PGPR
Pseudomonas_brassicacearum_DF41_2913	GenProp1054	NO	PGPR
Pseudomonas_brassicacearum_DF41_2913	GenProp1055	NO	PGPR
Pseudomonas_brassicacearum_DF41_2913	GenProp1057	NO	PGPR
Pseudomonas_brassicacearum_DF41_2913	GenProp1058	NO	PGPR
Pseudomonas_brassicacearum_DF41_2913	GenProp1060	YES	PGPR
Pseudomonas_brassicacearum_DF41_2913	GenProp1061	NO	PGPR
Pseudomonas_brassicacearum_DF41_2913	GenProp1062	NO	PGPR
Pseudomonas_brassicacearum_DF41_2913	GenProp1063	PARTIAL	PGPR
Pseudomonas_brassicacearum_DF41_2913	GenProp1064	NO	PGPR
Pseudomonas_brassicacearum_DF41_2913	GenProp1065	NO	PGPR
Pseudomonas_brassicacearum_DF41_2913	GenProp1067	PARTIAL	PGPR
Pseudomonas_brassicacearum_DF41_2913	GenProp1069	NO	PGPR
Pseudomonas_brassicacearum_DF41_2913	GenProp1070	NO	PGPR
Pseudomonas_brassicacearum_DF41_2913	GenProp1071	PARTIAL	PGPR
Pseudomonas_brassicacearum_DF41_2913	GenProp1072	NO	PGPR
Pseudomonas_brassicacearum_DF41_2913	GenProp1074	YES	PGPR
Pseudomonas_brassicacearum_DF41_2913	GenProp1075	NO	PGPR
Pseudomonas_brassicacearum_DF41_2913	GenProp1076	NO	PGPR
Pseudomonas_brassicacearum_DF41_2913	GenProp1077	YES	PGPR
Pseudomonas_brassicacearum_DF41_2913	GenProp1078	NO	PGPR
Pseudomonas_brassicacearum_DF41_2913	GenProp1079	YES	PGPR
Pseudomonas_brassicacearum_DF41_2913	GenProp1080	NO	PGPR
Pseudomonas_brassicacearum_DF41_2913	GenProp1081	PARTIAL	PGPR
Pseudomonas_brassicacearum_DF41_2913	GenProp1082	YES	PGPR
Pseudomonas_brassicacearum_DF41_2913	GenProp1083	NO	PGPR
Pseudomonas_brassicacearum_DF41_2913	GenProp1084	NO	PGPR
Pseudomonas_brassicacearum_DF41_2913	GenProp1085	NO	PGPR
Pseudomonas_brassicacearum_DF41_2913	GenProp1087	NO	PGPR
Pseudomonas_brassicacearum_DF41_2913	GenProp1088	NO	PGPR
Pseudomonas_brassicacearum_DF41_2913	GenProp1089	NO	PGPR
Pseudomonas_brassicacearum_DF41_2913	GenProp1090	NO	PGPR
Pseudomonas_brassicacearum_DF41_2913	GenProp1091	NO	PGPR
Pseudomonas_brassicacearum_DF41_2913	GenProp1092	NO	PGPR
Pseudomonas_brassicacearum_DF41_2913	GenProp1093	NO	PGPR
Pseudomonas_brassicacearum_DF41_2913	GenProp1094	NO	PGPR
Pseudomonas_brassicacearum_DF41_2913	GenProp1095	YES	PGPR
Pseudomonas_brassicacearum_DF41_2913	GenProp1098	NO	PGPR
Pseudomonas_brassicacearum_DF41_2913	GenProp1099	YES	PGPR
Pseudomonas_brassicacearum_DF41_2913	GenProp1100	NO	PGPR
Pseudomonas_brassicacearum_DF41_2913	GenProp1101	PARTIAL	PGPR
Pseudomonas_brassicacearum_DF41_2913	GenProp1102	NO	PGPR
Pseudomonas_brassicacearum_DF41_2913	GenProp1103	NO	PGPR
Pseudomonas_brassicacearum_DF41_2913	GenProp1104	PARTIAL	PGPR
Pseudomonas_brassicacearum_DF41_2913	GenProp1106	NO	PGPR
Pseudomonas_brassicacearum_DF41_2913	GenProp1107	NO	PGPR
Pseudomonas_brassicacearum_DF41_2913	GenProp1108	YES	PGPR
Pseudomonas_brassicacearum_DF41_2913	GenProp1109	YES	PGPR
Pseudomonas_brassicacearum_DF41_2913	GenProp1111	YES	PGPR
Pseudomonas_brassicacearum_DF41_2913	GenProp1112	YES	PGPR
Pseudomonas_brassicacearum_DF41_2913	GenProp1113	NO	PGPR
Pseudomonas_brassicacearum_DF41_2913	GenProp1114	NO	PGPR
Pseudomonas_brassicacearum_DF41_2913	GenProp1115	NO	PGPR
Pseudomonas_brassicacearum_DF41_2913	GenProp1116	NO	PGPR
Pseudomonas_brassicacearum_DF41_2913	GenProp1117	NO	PGPR
Pseudomonas_brassicacearum_DF41_2913	GenProp1118	NO	PGPR
Pseudomonas_brassicacearum_DF41_2913	GenProp1119	NO	PGPR
Pseudomonas_brassicacearum_DF41_2913	GenProp1120	YES	PGPR
Pseudomonas_brassicacearum_DF41_2913	GenProp1121	NO	PGPR
Pseudomonas_brassicacearum_DF41_2913	GenProp1122	YES	PGPR
Pseudomonas_brassicacearum_DF41_2913	GenProp1123	NO	PGPR
Pseudomonas_brassicacearum_DF41_2913	GenProp1124	NO	PGPR
Pseudomonas_brassicacearum_DF41_2913	GenProp1125	NO	PGPR
Pseudomonas_brassicacearum_DF41_2913	GenProp1126	YES	PGPR
Pseudomonas_brassicacearum_DF41_2913	GenProp1127	NO	PGPR
Pseudomonas_brassicacearum_DF41_2913	GenProp1129	YES	PGPR
Pseudomonas_brassicacearum_DF41_2913	GenProp1130	NO	PGPR
Pseudomonas_brassicacearum_DF41_2913	GenProp1131	NO	PGPR
Pseudomonas_brassicacearum_DF41_2913	GenProp1132	NO	PGPR
Pseudomonas_brassicacearum_DF41_2913	GenProp1133	NO	PGPR
Pseudomonas_brassicacearum_DF41_2913	GenProp1134	NO	PGPR
Pseudomonas_brassicacearum_DF41_2913	GenProp1135	NO	PGPR
Pseudomonas_brassicacearum_DF41_2913	GenProp1136	NO	PGPR
Pseudomonas_brassicacearum_DF41_2913	GenProp1137	YES	PGPR
Pseudomonas_brassicacearum_DF41_2913	GenProp1138	NO	PGPR
Pseudomonas_brassicacearum_DF41_2913	GenProp1139	YES	PGPR
Pseudomonas_brassicacearum_DF41_2913	GenProp1140	YES	PGPR
Pseudomonas_brassicacearum_DF41_2913	GenProp1141	YES	PGPR
Pseudomonas_brassicacearum_DF41_2913	GenProp1142	NO	PGPR
Pseudomonas_brassicacearum_DF41_2913	GenProp1143	NO	PGPR
Pseudomonas_brassicacearum_DF41_2913	GenProp1144	YES	PGPR
Pseudomonas_brassicacearum_DF41_2913	GenProp1146	NO	PGPR
Pseudomonas_brassicacearum_DF41_2913	GenProp1147	YES	PGPR
Pseudomonas_brassicacearum_DF41_2913	GenProp1148	NO	PGPR
Pseudomonas_brassicacearum_DF41_2913	GenProp1149	NO	PGPR
Pseudomonas_brassicacearum_DF41_2913	GenProp1150	NO	PGPR
Pseudomonas_brassicacearum_DF41_2913	GenProp1151	NO	PGPR
Pseudomonas_brassicacearum_DF41_2913	GenProp1152	YES	PGPR
Pseudomonas_brassicacearum_DF41_2913	GenProp1153	YES	PGPR
Pseudomonas_brassicacearum_DF41_2913	GenProp1154	NO	PGPR
Pseudomonas_brassicacearum_DF41_2913	GenProp1155	NO	PGPR
Pseudomonas_brassicacearum_DF41_2913	GenProp1156	NO	PGPR
Pseudomonas_brassicacearum_DF41_2913	GenProp1157	NO	PGPR
Pseudomonas_brassicacearum_DF41_2913	GenProp1158	NO	PGPR
Pseudomonas_brassicacearum_DF41_2913	GenProp1159	NO	PGPR
Pseudomonas_brassicacearum_DF41_2913	GenProp1160	NO	PGPR
Pseudomonas_brassicacearum_DF41_2913	GenProp1161	YES	PGPR
Pseudomonas_brassicacearum_DF41_2913	GenProp1162	YES	PGPR
Pseudomonas_brassicacearum_DF41_2913	GenProp1163	YES	PGPR
Pseudomonas_brassicacearum_DF41_2913	GenProp1164	YES	PGPR
Pseudomonas_brassicacearum_DF41_2913	GenProp1165	NO	PGPR
Pseudomonas_brassicacearum_DF41_2913	GenProp1166	NO	PGPR
Pseudomonas_brassicacearum_DF41_2913	GenProp1167	YES	PGPR
Pseudomonas_brassicacearum_DF41_2913	GenProp1168	NO	PGPR
Pseudomonas_brassicacearum_DF41_2913	GenProp1171	YES	PGPR
Pseudomonas_brassicacearum_DF41_2913	GenProp1172	NO	PGPR
Pseudomonas_brassicacearum_DF41_2913	GenProp1173	YES	PGPR
Pseudomonas_brassicacearum_DF41_2913	GenProp1174	NO	PGPR
Pseudomonas_brassicacearum_DF41_2913	GenProp1175	NO	PGPR
Pseudomonas_brassicacearum_DF41_2913	GenProp1176	NO	PGPR
Pseudomonas_brassicacearum_DF41_2913	GenProp1178	NO	PGPR
Pseudomonas_brassicacearum_DF41_2913	GenProp1179	NO	PGPR
Pseudomonas_brassicacearum_DF41_2913	GenProp1180	NO	PGPR
Pseudomonas_brassicacearum_DF41_2913	GenProp1181	YES	PGPR
Pseudomonas_brassicacearum_DF41_2913	GenProp1182	NO	PGPR
Pseudomonas_brassicacearum_DF41_2913	GenProp1183	YES	PGPR
Pseudomonas_brassicacearum_DF41_2913	GenProp1184	NO	PGPR
Pseudomonas_brassicacearum_DF41_2913	GenProp1186	YES	PGPR
Pseudomonas_brassicacearum_DF41_2913	GenProp1187	NO	PGPR
Pseudomonas_brassicacearum_DF41_2913	GenProp1188	YES	PGPR
Pseudomonas_brassicacearum_DF41_2913	GenProp1189	NO	PGPR
Pseudomonas_brassicacearum_DF41_2913	GenProp1190	YES	PGPR
Pseudomonas_brassicacearum_DF41_2913	GenProp1191	NO	PGPR
Pseudomonas_brassicacearum_DF41_2913	GenProp1192	NO	PGPR
Pseudomonas_brassicacearum_DF41_2913	GenProp1193	NO	PGPR
Pseudomonas_brassicacearum_DF41_2913	GenProp1194	YES	PGPR
Pseudomonas_brassicacearum_DF41_2913	GenProp1195	NO	PGPR
Pseudomonas_brassicacearum_DF41_2913	GenProp1196	NO	PGPR
Pseudomonas_brassicacearum_DF41_2913	GenProp1197	NO	PGPR
Pseudomonas_brassicacearum_DF41_2913	GenProp1198	NO	PGPR
Pseudomonas_brassicacearum_DF41_2913	GenProp1199	NO	PGPR
Pseudomonas_brassicacearum_DF41_2913	GenProp1200	NO	PGPR
Pseudomonas_brassicacearum_DF41_2913	GenProp1201	YES	PGPR
Pseudomonas_brassicacearum_DF41_2913	GenProp1202	YES	PGPR
Pseudomonas_brassicacearum_DF41_2913	GenProp1204	NO	PGPR
Pseudomonas_brassicacearum_DF41_2913	GenProp1205	NO	PGPR
Pseudomonas_brassicacearum_DF41_2913	GenProp1206	NO	PGPR
Pseudomonas_brassicacearum_DF41_2913	GenProp1207	YES	PGPR
Pseudomonas_brassicacearum_DF41_2913	GenProp1208	NO	PGPR
Pseudomonas_brassicacearum_DF41_2913	GenProp1209	NO	PGPR
Pseudomonas_brassicacearum_DF41_2913	GenProp1210	NO	PGPR
Pseudomonas_brassicacearum_DF41_2913	GenProp1211	YES	PGPR
Pseudomonas_brassicacearum_DF41_2913	GenProp1212	PARTIAL	PGPR
Pseudomonas_brassicacearum_DF41_2913	GenProp1213	YES	PGPR
Pseudomonas_brassicacearum_DF41_2913	GenProp1214	PARTIAL	PGPR
Pseudomonas_brassicacearum_DF41_2913	GenProp1215	YES	PGPR
Pseudomonas_brassicacearum_DF41_2913	GenProp1216	PARTIAL	PGPR
Pseudomonas_brassicacearum_DF41_2913	GenProp1217	NO	PGPR
Pseudomonas_brassicacearum_DF41_2913	GenProp1218	PARTIAL	PGPR
Pseudomonas_brassicacearum_DF41_2913	GenProp1219	PARTIAL	PGPR
Pseudomonas_brassicacearum_DF41_2913	GenProp1220	PARTIAL	PGPR
Pseudomonas_brassicacearum_DF41_2913	GenProp1221	NO	PGPR
Pseudomonas_brassicacearum_DF41_2913	GenProp1222	PARTIAL	PGPR
Pseudomonas_brassicacearum_DF41_2913	GenProp1223	YES	PGPR
Pseudomonas_brassicacearum_DF41_2913	GenProp1224	NO	PGPR
Pseudomonas_brassicacearum_DF41_2913	GenProp1225	PARTIAL	PGPR
Pseudomonas_brassicacearum_DF41_2913	GenProp1226	YES	PGPR
Pseudomonas_brassicacearum_DF41_2913	GenProp1227	YES	PGPR
Pseudomonas_brassicacearum_DF41_2913	GenProp1228	YES	PGPR
Pseudomonas_brassicacearum_DF41_2913	GenProp1229	NO	PGPR
Pseudomonas_brassicacearum_DF41_2913	GenProp1230	PARTIAL	PGPR
Pseudomonas_brassicacearum_DF41_2913	GenProp1231	NO	PGPR
Pseudomonas_brassicacearum_DF41_2913	GenProp1233	YES	PGPR
Pseudomonas_brassicacearum_DF41_2913	GenProp1234	YES	PGPR
Pseudomonas_brassicacearum_DF41_2913	GenProp1235	PARTIAL	PGPR
Pseudomonas_brassicacearum_DF41_2913	GenProp1236	NO	PGPR
Pseudomonas_brassicacearum_DF41_2913	GenProp1237	YES	PGPR
Pseudomonas_brassicacearum_DF41_2913	GenProp1238	PARTIAL	PGPR
Pseudomonas_brassicacearum_DF41_2913	GenProp1239	NO	PGPR
Pseudomonas_brassicacearum_DF41_2913	GenProp1240	YES	PGPR
Pseudomonas_brassicacearum_DF41_2913	GenProp1241	NO	PGPR
Pseudomonas_brassicacearum_DF41_2913	GenProp1242	YES	PGPR
Pseudomonas_brassicacearum_DF41_2913	GenProp1243	PARTIAL	PGPR
Pseudomonas_brassicacearum_DF41_2913	GenProp1244	PARTIAL	PGPR
Pseudomonas_brassicacearum_DF41_2913	GenProp1245	YES	PGPR
Pseudomonas_brassicacearum_DF41_2913	GenProp1246	NO	PGPR
Pseudomonas_brassicacearum_DF41_2913	GenProp1247	PARTIAL	PGPR
Pseudomonas_brassicacearum_DF41_2913	GenProp1248	YES	PGPR
[truncated: 115,027 more rows]

## Sheet: GP-SD (synteny-directional)
Strains	GenProp	Status	Classification
Pseudomonas_azotoformans_S4_4018	GenProp0001	NO	PGPR
Pseudomonas_azotoformans_S4_4018	GenProp0002	NO	PGPR
Pseudomonas_azotoformans_S4_4018	GenProp0007	PARTIAL	PGPR
Pseudomonas_azotoformans_S4_4018	GenProp0010	NO	PGPR
Pseudomonas_azotoformans_S4_4018	GenProp0011	NO	PGPR
Pseudomonas_azotoformans_S4_4018	GenProp0017	PARTIAL	PGPR
Pseudomonas_azotoformans_S4_4018	GenProp0021	NO	PGPR
Pseudomonas_azotoformans_S4_4018	GenProp0023	PARTIAL	PGPR
Pseudomonas_azotoformans_S4_4018	GenProp0027	NO	PGPR
Pseudomonas_azotoformans_S4_4018	GenProp0029	NO	PGPR
Pseudomonas_azotoformans_S4_4018	GenProp0030	PARTIAL	PGPR
Pseudomonas_azotoformans_S4_4018	GenProp0033	NO	PGPR
Pseudomonas_azotoformans_S4_4018	GenProp0036	PARTIAL	PGPR
Pseudomonas_azotoformans_S4_4018	GenProp0037	PARTIAL	PGPR
Pseudomonas_azotoformans_S4_4018	GenProp0038	NO	PGPR
Pseudomonas_azotoformans_S4_4018	GenProp0046	NO	PGPR
Pseudomonas_azotoformans_S4_4018	GenProp0047	NO	PGPR
Pseudomonas_azotoformans_S4_4018	GenProp0048	NO	PGPR
Pseudomonas_azotoformans_S4_4018	GenProp0049	NO	PGPR
Pseudomonas_azotoformans_S4_4018	GenProp0051	PARTIAL	PGPR
Pseudomonas_azotoformans_S4_4018	GenProp0052	PARTIAL	PGPR
Pseudomonas_azotoformans_S4_4018	GenProp0053	PARTIAL	PGPR
Pseudomonas_azotoformans_S4_4018	GenProp0055	PARTIAL	PGPR
Pseudomonas_azotoformans_S4_4018	GenProp0057	PARTIAL	PGPR
Pseudomonas_azotoformans_S4_4018	GenProp0058	NO	PGPR
Pseudomonas_azotoformans_S4_4018	GenProp0059	YES	PGPR
Pseudomonas_azotoformans_S4_4018	GenProp0061	PARTIAL	PGPR
Pseudomonas_azotoformans_S4_4018	GenProp0063	PARTIAL	PGPR
Pseudomonas_azotoformans_S4_4018	GenProp0064	NO	PGPR
Pseudomonas_azotoformans_S4_4018	GenProp0065	PARTIAL	PGPR
Pseudomonas_azotoformans_S4_4018	GenProp0066	PARTIAL	PGPR
Pseudomonas_azotoformans_S4_4018	GenProp0069	PARTIAL	PGPR
Pseudomonas_azotoformans_S4_4018	GenProp0070	PARTIAL	PGPR
Pseudomonas_azotoformans_S4_4018	GenProp0071	PARTIAL	PGPR
Pseudomonas_azotoformans_S4_4018	GenProp0072	PARTIAL	PGPR
Pseudomonas_azotoformans_S4_4018	GenProp0073	PARTIAL	PGPR
Pseudomonas_azotoformans_S4_4018	GenProp0074	PARTIAL	PGPR
Pseudomonas_azotoformans_S4_4018	GenProp0075	PARTIAL	PGPR
Pseudomonas_azotoformans_S4_4018	GenProp0076	PARTIAL	PGPR
Pseudomonas_azotoformans_S4_4018	GenProp0077	PARTIAL	PGPR
Pseudomonas_azotoformans_S4_4018	GenProp0109	PARTIAL	PGPR
Pseudomonas_azotoformans_S4_4018	GenProp0110	NO	PGPR
Pseudomonas_azotoformans_S4_4018	GenProp0111	NO	PGPR
Pseudomonas_azotoformans_S4_4018	GenProp0114	PARTIAL	PGPR
Pseudomonas_azotoformans_S4_4018	GenProp0115	PARTIAL	PGPR
Pseudomonas_azotoformans_S4_4018	GenProp0116	PARTIAL	PGPR
Pseudomonas_azotoformans_S4_4018	GenProp0117	NO	PGPR
Pseudomonas_azotoformans_S4_4018	GenProp0118	PARTIAL	PGPR
Pseudomonas_azotoformans_S4_4018	GenProp0119	YES	PGPR
Pseudomonas_azotoformans_S4_4018	GenProp0120	NO	PGPR
Pseudomonas_azotoformans_S4_4018	GenProp0124	PARTIAL	PGPR
Pseudomonas_azotoformans_S4_4018	GenProp0125	PARTIAL	PGPR
Pseudomonas_azotoformans_S4_4018	GenProp0126	PARTIAL	PGPR
Pseudomonas_azotoformans_S4_4018	GenProp0127	PARTIAL	PGPR
Pseudomonas_azotoformans_S4_4018	GenProp0128	YES	PGPR
Pseudomonas_azotoformans_S4_4018	GenProp0129	NO	PGPR
Pseudomonas_azotoformans_S4_4018	GenProp0130	NO	PGPR
Pseudomonas_azotoformans_S4_4018	GenProp0131	PARTIAL	PGPR
Pseudomonas_azotoformans_S4_4018	GenProp0132	NO	PGPR
Pseudomonas_azotoformans_S4_4018	GenProp0133	PARTIAL	PGPR
Pseudomonas_azotoformans_S4_4018	GenProp0135	PARTIAL	PGPR
Pseudomonas_azotoformans_S4_4018	GenProp0136	NO	PGPR
Pseudomonas_azotoformans_S4_4018	GenProp0137	NO	PGPR
Pseudomonas_azotoformans_S4_4018	GenProp0138	PARTIAL	PGPR
Pseudomonas_azotoformans_S4_4018	GenProp0139	PARTIAL	PGPR
Pseudomonas_azotoformans_S4_4018	GenProp0140	PARTIAL	PGPR
Pseudomonas_azotoformans_S4_4018	GenProp0141	NO	PGPR
Pseudomonas_azotoformans_S4_4018	GenProp0142	PARTIAL	PGPR
Pseudomonas_azotoformans_S4_4018	GenProp0143	NO	PGPR
Pseudomonas_azotoformans_S4_4018	GenProp0144	NO	PGPR
Pseudomonas_azotoformans_S4_4018	GenProp0146	NO	PGPR
Pseudomonas_azotoformans_S4_4018	GenProp0147	YES	PGPR
Pseudomonas_azotoformans_S4_4018	GenProp0150	NO	PGPR
Pseudomonas_azotoformans_S4_4018	GenProp0151	PARTIAL	PGPR
Pseudomonas_azotoformans_S4_4018	GenProp0155	NO	PGPR
Pseudomonas_azotoformans_S4_4018	GenProp0156	NO	PGPR
Pseudomonas_azotoformans_S4_4018	GenProp0157	PARTIAL	PGPR
Pseudomonas_azotoformans_S4_4018	GenProp0159	PARTIAL	PGPR
Pseudomonas_azotoformans_S4_4018	GenProp0160	PARTIAL	PGPR
Pseudomonas_azotoformans_S4_4018	GenProp0162	PARTIAL	PGPR
Pseudomonas_azotoformans_S4_4018	GenProp0163	PARTIAL	PGPR
Pseudomonas_azotoformans_S4_4018	GenProp0164	PARTIAL	PGPR
Pseudomonas_azotoformans_S4_4018	GenProp0165	YES	PGPR
Pseudomonas_azotoformans_S4_4018	GenProp0166	YES	PGPR
Pseudomonas_azotoformans_S4_4018	GenProp0167	PARTIAL	PGPR
Pseudomonas_azotoformans_S4_4018	GenProp0168	NO	PGPR
Pseudomonas_azotoformans_S4_4018	GenProp0170	PARTIAL	PGPR
Pseudomonas_azotoformans_S4_4018	GenProp0171	PARTIAL	PGPR
Pseudomonas_azotoformans_S4_4018	GenProp0172	YES	PGPR
Pseudomonas_azotoformans_S4_4018	GenProp0176	YES	PGPR
Pseudomonas_azotoformans_S4_4018	GenProp0178	PARTIAL	PGPR
Pseudomonas_azotoformans_S4_4018	GenProp0179	PARTIAL	PGPR
Pseudomonas_azotoformans_S4_4018	GenProp0180	PARTIAL	PGPR
Pseudomonas_azotoformans_S4_4018	GenProp0182	YES	PGPR
Pseudomonas_azotoformans_S4_4018	GenProp0183	YES	PGPR
Pseudomonas_azotoformans_S4_4018	GenProp0184	PARTIAL	PGPR
Pseudomonas_azotoformans_S4_4018	GenProp0185	PARTIAL	PGPR
Pseudomonas_azotoformans_S4_4018	GenProp0186	PARTIAL	PGPR
Pseudomonas_azotoformans_S4_4018	GenProp0187	NO	PGPR
Pseudomonas_azotoformans_S4_4018	GenProp0188	YES	PGPR
Pseudomonas_azotoformans_S4_4018	GenProp0189	YES	PGPR
Pseudomonas_azotoformans_S4_4018	GenProp0190	YES	PGPR
Pseudomonas_azotoformans_S4_4018	GenProp0191	YES	PGPR
Pseudomonas_azotoformans_S4_4018	GenProp0192	YES	PGPR
Pseudomonas_azotoformans_S4_4018	GenProp0193	NO	PGPR
Pseudomonas_azotoformans_S4_4018	GenProp0196	PARTIAL	PGPR
Pseudomonas_azotoformans_S4_4018	GenProp0197	PARTIAL	PGPR
Pseudomonas_azotoformans_S4_4018	GenProp0198	YES	PGPR
Pseudomonas_azotoformans_S4_4018	GenProp0199	NO	PGPR
Pseudomonas_azotoformans_S4_4018	GenProp0201	PARTIAL	PGPR
Pseudomonas_azotoformans_S4_4018	GenProp0202	NO	PGPR
Pseudomonas_azotoformans_S4_4018	GenProp0203	PARTIAL	PGPR
Pseudomonas_azotoformans_S4_4018	GenProp0204	PARTIAL	PGPR
Pseudomonas_azotoformans_S4_4018	GenProp0207	PARTIAL	PGPR
Pseudomonas_azotoformans_S4_4018	GenProp0208	NO	PGPR
Pseudomonas_azotoformans_S4_4018	GenProp0209	NO	PGPR
Pseudomonas_azotoformans_S4_4018	GenProp0213	PARTIAL	PGPR
Pseudomonas_azotoformans_S4_4018	GenProp0214	PARTIAL	PGPR
Pseudomonas_azotoformans_S4_4018	GenProp0215	PARTIAL	PGPR
Pseudomonas_azotoformans_S4_4018	GenProp0216	YES	PGPR
Pseudomonas_azotoformans_S4_4018	GenProp0217	NO	PGPR
Pseudomonas_azotoformans_S4_4018	GenProp0218	PARTIAL	PGPR
Pseudomonas_azotoformans_S4_4018	GenProp0219	PARTIAL	PGPR
Pseudomonas_azotoformans_S4_4018	GenProp0220	YES	PGPR
Pseudomonas_azotoformans_S4_4018	GenProp0221	PARTIAL	PGPR
Pseudomonas_azotoformans_S4_4018	GenProp0222	YES	PGPR
Pseudomonas_azotoformans_S4_4018	GenProp0223	NO	PGPR
Pseudomonas_azotoformans_S4_4018	GenProp0225	PARTIAL	PGPR
Pseudomonas_azotoformans_S4_4018	GenProp0226	NO	PGPR
Pseudomonas_azotoformans_S4_4018	GenProp0231	PARTIAL	PGPR
Pseudomonas_azotoformans_S4_4018	GenProp0232	PARTIAL	PGPR
Pseudomonas_azotoformans_S4_4018	GenProp0233	PARTIAL	PGPR
Pseudomonas_azotoformans_S4_4018	GenProp0236	YES	PGPR
Pseudomonas_azotoformans_S4_4018	GenProp0238	YES	PGPR
Pseudomonas_azotoformans_S4_4018	GenProp0239	YES	PGPR
Pseudomonas_azotoformans_S4_4018	GenProp0240	YES	PGPR
Pseudomonas_azotoformans_S4_4018	GenProp0241	NO	PGPR
Pseudomonas_azotoformans_S4_4018	GenProp0242	PARTIAL	PGPR
Pseudomonas_azotoformans_S4_4018	GenProp0243	PARTIAL	PGPR
Pseudomonas_azotoformans_S4_4018	GenProp0244	YES	PGPR
Pseudomonas_azotoformans_S4_4018	GenProp0245	YES	PGPR
Pseudomonas_azotoformans_S4_4018	GenProp0246	NO	PGPR
Pseudomonas_azotoformans_S4_4018	GenProp0247	PARTIAL	PGPR
Pseudomonas_azotoformans_S4_4018	GenProp0248	PARTIAL	PGPR
Pseudomonas_azotoformans_S4_4018	GenProp0250	PARTIAL	PGPR
Pseudomonas_azotoformans_S4_4018	GenProp0251	YES	PGPR
Pseudomonas_azotoformans_S4_4018	GenProp0252	NO	PGPR
Pseudomonas_azotoformans_S4_4018	GenProp0253	NO	PGPR
Pseudomonas_azotoformans_S4_4018	GenProp0254	PARTIAL	PGPR
Pseudomonas_azotoformans_S4_4018	GenProp0255	NO	PGPR
Pseudomonas_azotoformans_S4_4018	GenProp0258	PARTIAL	PGPR
Pseudomonas_azotoformans_S4_4018	GenProp0259	NO	PGPR
Pseudomonas_azotoformans_S4_4018	GenProp0261	PARTIAL	PGPR
Pseudomonas_azotoformans_S4_4018	GenProp0262	PARTIAL	PGPR
Pseudomonas_azotoformans_S4_4018	GenProp0263	PARTIAL	PGPR
Pseudomonas_azotoformans_S4_4018	GenProp0264	NO	PGPR
Pseudomonas_azotoformans_S4_4018	GenProp0265	NO	PGPR
Pseudomonas_azotoformans_S4_4018	GenProp0266	YES	PGPR
Pseudomonas_azotoformans_S4_4018	GenProp0267	PARTIAL	PGPR
Pseudomonas_azotoformans_S4_4018	GenProp0268	NO	PGPR
Pseudomonas_azotoformans_S4_4018	GenProp0269	PARTIAL	PGPR
Pseudomonas_azotoformans_S4_4018	GenProp0271	PARTIAL	PGPR
Pseudomonas_azotoformans_S4_4018	GenProp0272	NO	PGPR
Pseudomonas_azotoformans_S4_4018	GenProp0273	YES	PGPR
Pseudomonas_azotoformans_S4_4018	GenProp0275	NO	PGPR
Pseudomonas_azotoformans_S4_4018	GenProp0277	NO	PGPR
Pseudomonas_azotoformans_S4_4018	GenProp0281	NO	PGPR
Pseudomonas_azotoformans_S4_4018	GenProp0283	PARTIAL	PGPR
Pseudomonas_azotoformans_S4_4018	GenProp0287	PARTIAL	PGPR
Pseudomonas_azotoformans_S4_4018	GenProp0288	NO	PGPR
Pseudomonas_azotoformans_S4_4018	GenProp0289	YES	PGPR
Pseudomonas_azotoformans_S4_4018	GenProp0290	NO	PGPR
Pseudomonas_azotoformans_S4_4018	GenProp0291	NO	PGPR
Pseudomonas_azotoformans_S4_4018	GenProp0292	NO	PGPR
Pseudomonas_azotoformans_S4_4018	GenProp0294	YES	PGPR
Pseudomonas_azotoformans_S4_4018	GenProp0295	YES	PGPR
Pseudomonas_azotoformans_S4_4018	GenProp0297	YES	PGPR
Pseudomonas_azotoformans_S4_4018	GenProp0298	PARTIAL	PGPR
Pseudomonas_azotoformans_S4_4018	GenProp0299	PARTIAL	PGPR
Pseudomonas_azotoformans_S4_4018	GenProp0300	NO	PGPR
Pseudomonas_azotoformans_S4_4018	GenProp0301	PARTIAL	PGPR
Pseudomonas_azotoformans_S4_4018	GenProp0302	YES	PGPR
Pseudomonas_azotoformans_S4_4018	GenProp0303	PARTIAL	PGPR
Pseudomonas_azotoformans_S4_4018	GenProp0304	NO	PGPR
Pseudomonas_azotoformans_S4_4018	GenProp0305	NO	PGPR
Pseudomonas_azotoformans_S4_4018	GenProp0309	PARTIAL	PGPR
Pseudomonas_azotoformans_S4_4018	GenProp0310	NO	PGPR
Pseudomonas_azotoformans_S4_4018	GenProp0311	PARTIAL	PGPR
Pseudomonas_azotoformans_S4_4018	GenProp0313	NO	PGPR
Pseudomonas_azotoformans_S4_4018	GenProp0314	NO	PGPR
Pseudomonas_azotoformans_S4_4018	GenProp0315	NO	PGPR
Pseudomonas_azotoformans_S4_4018	GenProp0316	NO	PGPR
Pseudomonas_azotoformans_S4_4018	GenProp0317	NO	PGPR
Pseudomonas_azotoformans_S4_4018	GenProp0318	NO	PGPR
Pseudomonas_azotoformans_S4_4018	GenProp0319	NO	PGPR
Pseudomonas_azotoformans_S4_4018	GenProp0320	NO	PGPR
Pseudomonas_azotoformans_S4_4018	GenProp0321	YES	PGPR
Pseudomonas_azotoformans_S4_4018	GenProp0322	PARTIAL	PGPR
Pseudomonas_azotoformans_S4_4018	GenProp0323	PARTIAL	PGPR
Pseudomonas_azotoformans_S4_4018	GenProp0324	YES	PGPR
Pseudomonas_azotoformans_S4_4018	GenProp0326	NO	PGPR
Pseudomonas_azotoformans_S4_4018	GenProp0455	NO	PGPR
Pseudomonas_azotoformans_S4_4018	GenProp0456	NO	PGPR
Pseudomonas_azotoformans_S4_4018	GenProp0457	NO	PGPR
Pseudomonas_azotoformans_S4_4018	GenProp0458	NO	PGPR
Pseudomonas_azotoformans_S4_4018	GenProp0460	NO	PGPR
Pseudomonas_azotoformans_S4_4018	GenProp0462	PARTIAL	PGPR
Pseudomonas_azotoformans_S4_4018	GenProp0465	NO	PGPR
Pseudomonas_azotoformans_S4_4018	GenProp0466	PARTIAL	PGPR
Pseudomonas_azotoformans_S4_4018	GenProp0468	PARTIAL	PGPR
Pseudomonas_azotoformans_S4_4018	GenProp0469	NO	PGPR
Pseudomonas_azotoformans_S4_4018	GenProp0470	NO	PGPR
Pseudomonas_azotoformans_S4_4018	GenProp0471	YES	PGPR
Pseudomonas_azotoformans_S4_4018	GenProp0472	NO	PGPR
Pseudomonas_azotoformans_S4_4018	GenProp0473	NO	PGPR
Pseudomonas_azotoformans_S4_4018	GenProp0474	PARTIAL	PGPR
Pseudomonas_azotoformans_S4_4018	GenProp0475	PARTIAL	PGPR
Pseudomonas_azotoformans_S4_4018	GenProp0476	NO	PGPR
Pseudomonas_azotoformans_S4_4018	GenProp0478	NO	PGPR
Pseudomonas_azotoformans_S4_4018	GenProp0479	PARTIAL	PGPR
Pseudomonas_azotoformans_S4_4018	GenProp0480	YES	PGPR
Pseudomonas_azotoformans_S4_4018	GenProp0481	NO	PGPR
Pseudomonas_azotoformans_S4_4018	GenProp0483	PARTIAL	PGPR
Pseudomonas_azotoformans_S4_4018	GenProp0484	NO	PGPR
Pseudomonas_azotoformans_S4_4018	GenProp0485	NO	PGPR
Pseudomonas_azotoformans_S4_4018	GenProp0487	NO	PGPR
Pseudomonas_azotoformans_S4_4018	GenProp0488	NO	PGPR
Pseudomonas_azotoformans_S4_4018	GenProp0489	NO	PGPR
Pseudomonas_azotoformans_S4_4018	GenProp0490	NO	PGPR
Pseudomonas_azotoformans_S4_4018	GenProp0491	PARTIAL	PGPR
Pseudomonas_azotoformans_S4_4018	GenProp0492	YES	PGPR
Pseudomonas_azotoformans_S4_4018	GenProp0493	NO	PGPR
Pseudomonas_azotoformans_S4_4018	GenProp0494	NO	PGPR
Pseudomonas_azotoformans_S4_4018	GenProp0542	YES	PGPR
Pseudomonas_azotoformans_S4_4018	GenProp0543	YES	PGPR
Pseudomonas_azotoformans_S4_4018	GenProp0551	PARTIAL	PGPR
Pseudomonas_azotoformans_S4_4018	GenProp0562	YES	PGPR
Pseudomonas_azotoformans_S4_4018	GenProp0603	NO	PGPR
Pseudomonas_azotoformans_S4_4018	GenProp0610	NO	PGPR
Pseudomonas_azotoformans_S4_4018	GenProp0611	NO	PGPR
Pseudomonas_azotoformans_S4_4018	GenProp0612	NO	PGPR
Pseudomonas_azotoformans_S4_4018	GenProp0613	YES	PGPR
Pseudomonas_azotoformans_S4_4018	GenProp0614	PARTIAL	PGPR
Pseudomonas_azotoformans_S4_4018	GenProp0615	PARTIAL	PGPR
Pseudomonas_azotoformans_S4_4018	GenProp0616	NO	PGPR
Pseudomonas_azotoformans_S4_4018	GenProp0617	YES	PGPR
Pseudomonas_azotoformans_S4_4018	GenProp0618	YES	PGPR
Pseudomonas_azotoformans_S4_4018	GenProp0620	NO	PGPR
Pseudomonas_azotoformans_S4_4018	GenProp0624	NO	PGPR
Pseudomonas_azotoformans_S4_4018	GenProp0626	NO	PGPR
Pseudomonas_azotoformans_S4_4018	GenProp0629	NO	PGPR
Pseudomonas_azotoformans_S4_4018	GenProp0630	YES	PGPR
Pseudomonas_azotoformans_S4_4018	GenProp0631	NO	PGPR
Pseudomonas_azotoformans_S4_4018	GenProp0632	NO	PGPR
Pseudomonas_azotoformans_S4_4018	GenProp0633	NO	PGPR
Pseudomonas_azotoformans_S4_4018	GenProp0634	PARTIAL	PGPR
Pseudomonas_azotoformans_S4_4018	GenProp0636	NO	PGPR
Pseudomonas_azotoformans_S4_4018	GenProp0637	NO	PGPR
Pseudomonas_azotoformans_S4_4018	GenProp0639	YES	PGPR
Pseudomonas_azotoformans_S4_4018	GenProp0640	YES	PGPR
Pseudomonas_azotoformans_S4_4018	GenProp0641	NO	PGPR
Pseudomonas_azotoformans_S4_4018	GenProp0642	PARTIAL	PGPR
Pseudomonas_azotoformans_S4_4018	GenProp0643	NO	PGPR
Pseudomonas_azotoformans_S4_4018	GenProp0644	PARTIAL	PGPR
Pseudomonas_azotoformans_S4_4018	GenProp0645	NO	PGPR
Pseudomonas_azotoformans_S4_4018	GenProp0648	NO	PGPR
Pseudomonas_azotoformans_S4_4018	GenProp0649	NO	PGPR
Pseudomonas_azotoformans_S4_4018	GenProp0651	NO	PGPR
Pseudomonas_azotoformans_S4_4018	GenProp0652	NO	PGPR
Pseudomonas_azotoformans_S4_4018	GenProp0653	NO	PGPR
Pseudomonas_azotoformans_S4_4018	GenProp0654	YES	PGPR
Pseudomonas_azotoformans_S4_4018	GenProp0655	PARTIAL	PGPR
Pseudomonas_azotoformans_S4_4018	GenProp0658	YES	PGPR
Pseudomonas_azotoformans_S4_4018	GenProp0659	YES	PGPR
Pseudomonas_azotoformans_S4_4018	GenProp0660	NO	PGPR
Pseudomonas_azotoformans_S4_4018	GenProp0661	NO	PGPR
Pseudomonas_azotoformans_S4_4018	GenProp0662	NO	PGPR
Pseudomonas_azotoformans_S4_4018	GenProp0663	NO	PGPR
Pseudomonas_azotoformans_S4_4018	GenProp0664	NO	PGPR
Pseudomonas_azotoformans_S4_4018	GenProp0665	NO	PGPR
Pseudomonas_azotoformans_S4_4018	GenProp0666	NO	PGPR
Pseudomonas_azotoformans_S4_4018	GenProp0668	YES	PGPR
Pseudomonas_azotoformans_S4_4018	GenProp0669	NO	PGPR
Pseudomonas_azotoformans_S4_4018	GenProp0670	NO	PGPR
Pseudomonas_azotoformans_S4_4018	GenProp0671	PARTIAL	PGPR
Pseudomonas_azotoformans_S4_4018	GenProp0672	NO	PGPR
Pseudomonas_azotoformans_S4_4018	GenProp0673	NO	PGPR
Pseudomonas_azotoformans_S4_4018	GenProp0674	YES	PGPR
Pseudomonas_azotoformans_S4_4018	GenProp0676	YES	PGPR
Pseudomonas_azotoformans_S4_4018	GenProp0677	PARTIAL	PGPR
Pseudomonas_azotoformans_S4_4018	GenProp0678	YES	PGPR
Pseudomonas_azotoformans_S4_4018	GenProp0680	NO	PGPR
Pseudomonas_azotoformans_S4_4018	GenProp0681	PARTIAL	PGPR
Pseudomonas_azotoformans_S4_4018	GenProp0682	NO	PGPR
Pseudomonas_azotoformans_S4_4018	GenProp0683	NO	PGPR
Pseudomonas_azotoformans_S4_4018	GenProp0684	PARTIAL	PGPR
Pseudomonas_azotoformans_S4_4018	GenProp0685	NO	PGPR
Pseudomonas_azotoformans_S4_4018	GenProp0686	PARTIAL	PGPR
Pseudomonas_azotoformans_S4_4018	GenProp0687	NO	PGPR
Pseudomonas_azotoformans_S4_4018	GenProp0688	PARTIAL	PGPR
Pseudomonas_azotoformans_S4_4018	GenProp0689	PARTIAL	PGPR
Pseudomonas_azotoformans_S4_4018	GenProp0691	PARTIAL	PGPR
Pseudomonas_azotoformans_S4_4018	GenProp0692	YES	PGPR
Pseudomonas_azotoformans_S4_4018	GenProp0693	PARTIAL	PGPR
Pseudomonas_azotoformans_S4_4018	GenProp0694	PARTIAL	PGPR
Pseudomonas_azotoformans_S4_4018	GenProp0695	NO	PGPR
Pseudomonas_azotoformans_S4_4018	GenProp0696	PARTIAL	PGPR
Pseudomonas_azotoformans_S4_4018	GenProp0697	YES	PGPR
Pseudomonas_azotoformans_S4_4018	GenProp0698	YES	PGPR
Pseudomonas_azotoformans_S4_4018	GenProp0699	PARTIAL	PGPR
Pseudomonas_azotoformans_S4_4018	GenProp0700	PARTIAL	PGPR
Pseudomonas_azotoformans_S4_4018	GenProp0701	PARTIAL	PGPR
Pseudomonas_azotoformans_S4_4018	GenProp0702	NO	PGPR
Pseudomonas_azotoformans_S4_4018	GenProp0703	NO	PGPR
Pseudomonas_azotoformans_S4_4018	GenProp0704	PARTIAL	PGPR
Pseudomonas_azotoformans_S4_4018	GenProp0705	NO	PGPR
Pseudomonas_azotoformans_S4_4018	GenProp0706	NO	PGPR
Pseudomonas_azotoformans_S4_4018	GenProp0707	NO	PGPR
Pseudomonas_azotoformans_S4_4018	GenProp0708	PARTIAL	PGPR
Pseudomonas_azotoformans_S4_4018	GenProp0709	NO	PGPR
Pseudomonas_azotoformans_S4_4018	GenProp0710	YES	PGPR
Pseudomonas_azotoformans_S4_4018	GenProp0711	PARTIAL	PGPR
Pseudomonas_azotoformans_S4_4018	GenProp0712	NO	PGPR
Pseudomonas_azotoformans_S4_4018	GenProp0713	NO	PGPR
Pseudomonas_azotoformans_S4_4018	GenProp0714	NO	PGPR
Pseudomonas_azotoformans_S4_4018	GenProp0715	YES	PGPR
Pseudomonas_azotoformans_S4_4018	GenProp0716	NO	PGPR
Pseudomonas_azotoformans_S4_4018	GenProp0717	PARTIAL	PGPR
Pseudomonas_azotoformans_S4_4018	GenProp0718	NO	PGPR
Pseudomonas_azotoformans_S4_4018	GenProp0719	NO	PGPR
Pseudomonas_azotoformans_S4_4018	GenProp0720	NO	PGPR
Pseudomonas_azotoformans_S4_4018	GenProp0721	YES	PGPR
Pseudomonas_azotoformans_S4_4018	GenProp0722	NO	PGPR
Pseudomonas_azotoformans_S4_4018	GenProp0723	NO	PGPR
Pseudomonas_azotoformans_S4_4018	GenProp0724	NO	PGPR
Pseudomonas_azotoformans_S4_4018	GenProp0725	PARTIAL	PGPR
Pseudomonas_azotoformans_S4_4018	GenProp0726	NO	PGPR
Pseudomonas_azotoformans_S4_4018	GenProp0728	NO	PGPR
Pseudomonas_azotoformans_S4_4018	GenProp0729	PARTIAL	PGPR
Pseudomonas_azotoformans_S4_4018	GenProp0730	NO	PGPR
Pseudomonas_azotoformans_S4_4018	GenProp0731	PARTIAL	PGPR
Pseudomonas_azotoformans_S4_4018	GenProp0732	NO	PGPR
Pseudomonas_azotoformans_S4_4018	GenProp0733	PARTIAL	PGPR
Pseudomonas_azotoformans_S4_4018	GenProp0734	PARTIAL	PGPR
Pseudomonas_azotoformans_S4_4018	GenProp0735	PARTIAL	PGPR
Pseudomonas_azotoformans_S4_4018	GenProp0736	PARTIAL	PGPR
Pseudomonas_azotoformans_S4_4018	GenProp0737	NO	PGPR
Pseudomonas_azotoformans_S4_4018	GenProp0738	PARTIAL	PGPR
Pseudomonas_azotoformans_S4_4018	GenProp0739	NO	PGPR
Pseudomonas_azotoformans_S4_4018	GenProp0740	PARTIAL	PGPR
Pseudomonas_azotoformans_S4_4018	GenProp0741	PARTIAL	PGPR
Pseudomonas_azotoformans_S4_4018	GenProp0742	NO	PGPR
Pseudomonas_azotoformans_S4_4018	GenProp0743	PARTIAL	PGPR
Pseudomonas_azotoformans_S4_4018	GenProp0744	PARTIAL	PGPR
Pseudomonas_azotoformans_S4_4018	GenProp0745	YES	PGPR
Pseudomonas_azotoformans_S4_4018	GenProp0746	PARTIAL	PGPR
Pseudomonas_azotoformans_S4_4018	GenProp0747	PARTIAL	PGPR
Pseudomonas_azotoformans_S4_4018	GenProp0748	YES	PGPR
Pseudomonas_azotoformans_S4_4018	GenProp0749	PARTIAL	PGPR
Pseudomonas_azotoformans_S4_4018	GenProp0750	PARTIAL	PGPR
Pseudomonas_azotoformans_S4_4018	GenProp0751	NO	PGPR
Pseudomonas_azotoformans_S4_4018	GenProp0752	NO	PGPR
Pseudomonas_azotoformans_S4_4018	GenProp0753	NO	PGPR
Pseudomonas_azotoformans_S4_4018	GenProp0754	NO	PGPR
Pseudomonas_azotoformans_S4_4018	GenProp0756	NO	PGPR
Pseudomonas_azotoformans_S4_4018	GenProp0757	NO	PGPR
Pseudomonas_azotoformans_S4_4018	GenProp0758	NO	PGPR
Pseudomonas_azotoformans_S4_4018	GenProp0759	PARTIAL	PGPR
Pseudomonas_azotoformans_S4_4018	GenProp0764	NO	PGPR
Pseudomonas_azotoformans_S4_4018	GenProp0766	PARTIAL	PGPR
Pseudomonas_azotoformans_S4_4018	GenProp0767	PARTIAL	PGPR
Pseudomonas_azotoformans_S4_4018	GenProp0768	NO	PGPR
Pseudomonas_azotoformans_S4_4018	GenProp0778	NO	PGPR
Pseudomonas_azotoformans_S4_4018	GenProp0781	NO	PGPR
Pseudomonas_azotoformans_S4_4018	GenProp0786	PARTIAL	PGPR
Pseudomonas_azotoformans_S4_4018	GenProp0787	NO	PGPR
Pseudomonas_azotoformans_S4_4018	GenProp0788	NO	PGPR
Pseudomonas_azotoformans_S4_4018	GenProp0789	NO	PGPR
Pseudomonas_azotoformans_S4_4018	GenProp0790	NO	PGPR
Pseudomonas_azotoformans_S4_4018	GenProp0791	NO	PGPR
Pseudomonas_azotoformans_S4_4018	GenProp0792	NO	PGPR
Pseudomonas_azotoformans_S4_4018	GenProp0793	PARTIAL	PGPR
Pseudomonas_azotoformans_S4_4018	GenProp0794	PARTIAL	PGPR
Pseudomonas_azotoformans_S4_4018	GenProp0795	PARTIAL	PGPR
Pseudomonas_azotoformans_S4_4018	GenProp0796	NO	PGPR
Pseudomonas_azotoformans_S4_4018	GenProp0797	NO	PGPR
Pseudomonas_azotoformans_S4_4018	GenProp0798	NO	PGPR
Pseudomonas_azotoformans_S4_4018	GenProp0802	PARTIAL	PGPR
Pseudomonas_azotoformans_S4_4018	GenProp0806	PARTIAL	PGPR
Pseudomonas_azotoformans_S4_4018	GenProp0809	NO	PGPR
Pseudomonas_azotoformans_S4_4018	GenProp0810	NO	PGPR
Pseudomonas_azotoformans_S4_4018	GenProp0811	NO	PGPR
Pseudomonas_azotoformans_S4_4018	GenProp0812	PARTIAL	PGPR
Pseudomonas_azotoformans_S4_4018	GenProp0813	NO	PGPR
Pseudomonas_azotoformans_S4_4018	GenProp0814	NO	PGPR
Pseudomonas_azotoformans_S4_4018	GenProp0816	NO	PGPR
Pseudomonas_azotoformans_S4_4018	GenProp0817	PARTIAL	PGPR
Pseudomonas_azotoformans_S4_4018	GenProp0819	PARTIAL	PGPR
Pseudomonas_azotoformans_S4_4018	GenProp0820	PARTIAL	PGPR
Pseudomonas_azotoformans_S4_4018	GenProp0821	NO	PGPR
Pseudomonas_azotoformans_S4_4018	GenProp0822	NO	PGPR
Pseudomonas_azotoformans_S4_4018	GenProp0828	PARTIAL	PGPR
Pseudomonas_azotoformans_S4_4018	GenProp0829	NO	PGPR
Pseudomonas_azotoformans_S4_4018	GenProp0830	NO	PGPR
Pseudomonas_azotoformans_S4_4018	GenProp0833	NO	PGPR
Pseudomonas_azotoformans_S4_4018	GenProp0834	NO	PGPR
Pseudomonas_azotoformans_S4_4018	GenProp0835	YES	PGPR
Pseudomonas_azotoformans_S4_4018	GenProp0836	NO	PGPR
Pseudomonas_azotoformans_S4_4018	GenProp0837	PARTIAL	PGPR
Pseudomonas_azotoformans_S4_4018	GenProp0838	PARTIAL	PGPR
Pseudomonas_azotoformans_S4_4018	GenProp0839	NO	PGPR
Pseudomonas_azotoformans_S4_4018	GenProp0840	PARTIAL	PGPR
Pseudomonas_azotoformans_S4_4018	GenProp0841	NO	PGPR
Pseudomonas_azotoformans_S4_4018	GenProp0842	NO	PGPR
Pseudomonas_azotoformans_S4_4018	GenProp0845	NO	PGPR
Pseudomonas_azotoformans_S4_4018	GenProp0847	NO	PGPR
Pseudomonas_azotoformans_S4_4018	GenProp0853	NO	PGPR
Pseudomonas_azotoformans_S4_4018	GenProp0854	NO	PGPR
Pseudomonas_azotoformans_S4_4018	GenProp0855	PARTIAL	PGPR
Pseudomonas_azotoformans_S4_4018	GenProp0857	NO	PGPR
Pseudomonas_azotoformans_S4_4018	GenProp0858	NO	PGPR
Pseudomonas_azotoformans_S4_4018	GenProp0859	NO	PGPR
Pseudomonas_azotoformans_S4_4018	GenProp0860	NO	PGPR
Pseudomonas_azotoformans_S4_4018	GenProp0861	NO	PGPR
Pseudomonas_azotoformans_S4_4018	GenProp0862	PARTIAL	PGPR
Pseudomonas_azotoformans_S4_4018	GenProp0864	PARTIAL	PGPR
Pseudomonas_azotoformans_S4_4018	GenProp0866	PARTIAL	PGPR
Pseudomonas_azotoformans_S4_4018	GenProp0867	NO	PGPR
Pseudomonas_azotoformans_S4_4018	GenProp0871	NO	PGPR
Pseudomonas_azotoformans_S4_4018	GenProp0872	NO	PGPR
Pseudomonas_azotoformans_S4_4018	GenProp0873	PARTIAL	PGPR
Pseudomonas_azotoformans_S4_4018	GenProp0874	NO	PGPR
Pseudomonas_azotoformans_S4_4018	GenProp0877	YES	PGPR
Pseudomonas_azotoformans_S4_4018	GenProp0878	NO	PGPR
Pseudomonas_azotoformans_S4_4018	GenProp0879	PARTIAL	PGPR
Pseudomonas_azotoformans_S4_4018	GenProp0880	PARTIAL	PGPR
Pseudomonas_azotoformans_S4_4018	GenProp0881	PARTIAL	PGPR
Pseudomonas_azotoformans_S4_4018	GenProp0882	YES	PGPR
Pseudomonas_azotoformans_S4_4018	GenProp0883	YES	PGPR
Pseudomonas_azotoformans_S4_4018	GenProp0885	YES	PGPR
Pseudomonas_azotoformans_S4_4018	GenProp0886	PARTIAL	PGPR
Pseudomonas_azotoformans_S4_4018	GenProp0891	NO	PGPR
Pseudomonas_azotoformans_S4_4018	GenProp0893	NO	PGPR
Pseudomonas_azotoformans_S4_4018	GenProp0894	NO	PGPR
Pseudomonas_azotoformans_S4_4018	GenProp0895	NO	PGPR
Pseudomonas_azotoformans_S4_4018	GenProp0896	NO	PGPR
Pseudomonas_azotoformans_S4_4018	GenProp0898	NO	PGPR
Pseudomonas_azotoformans_S4_4018	GenProp0899	NO	PGPR
Pseudomonas_azotoformans_S4_4018	GenProp0901	NO	PGPR
Pseudomonas_azotoformans_S4_4018	GenProp0902	NO	PGPR
Pseudomonas_azotoformans_S4_4018	GenProp0903	YES	PGPR
Pseudomonas_azotoformans_S4_4018	GenProp0904	NO	PGPR
Pseudomonas_azotoformans_S4_4018	GenProp0905	NO	PGPR
Pseudomonas_azotoformans_S4_4018	GenProp0907	YES	PGPR
Pseudomonas_azotoformans_S4_4018	GenProp0908	NO	PGPR
Pseudomonas_azotoformans_S4_4018	GenProp0909	NO	PGPR
Pseudomonas_azotoformans_S4_4018	GenProp0910	NO	PGPR
Pseudomonas_azotoformans_S4_4018	GenProp0911	NO	PGPR
Pseudomonas_azotoformans_S4_4018	GenProp0914	NO	PGPR
Pseudomonas_azotoformans_S4_4018	GenProp0915	NO	PGPR
Pseudomonas_azotoformans_S4_4018	GenProp0916	NO	PGPR
Pseudomonas_azotoformans_S4_4018	GenProp0917	NO	PGPR
Pseudomonas_azotoformans_S4_4018	GenProp0918	PARTIAL	PGPR
Pseudomonas_azotoformans_S4_4018	GenProp0919	NO	PGPR
Pseudomonas_azotoformans_S4_4018	GenProp0920	NO	PGPR
Pseudomonas_azotoformans_S4_4018	GenProp0921	NO	PGPR
Pseudomonas_azotoformans_S4_4018	GenProp0922	NO	PGPR
Pseudomonas_azotoformans_S4_4018	GenProp0923	NO	PGPR
Pseudomonas_azotoformans_S4_4018	GenProp0927	NO	PGPR
Pseudomonas_azotoformans_S4_4018	GenProp0928	PARTIAL	PGPR
Pseudomonas_azotoformans_S4_4018	GenProp0930	YES	PGPR
Pseudomonas_azotoformans_S4_4018	GenProp0933	NO	PGPR
Pseudomonas_azotoformans_S4_4018	GenProp0934	PARTIAL	PGPR
Pseudomonas_azotoformans_S4_4018	GenProp0935	NO	PGPR
Pseudomonas_azotoformans_S4_4018	GenProp0936	NO	PGPR
Pseudomonas_azotoformans_S4_4018	GenProp0938	NO	PGPR
Pseudomonas_azotoformans_S4_4018	GenProp0939	NO	PGPR
Pseudomonas_azotoformans_S4_4018	GenProp0940	NO	PGPR
Pseudomonas_azotoformans_S4_4018	GenProp0941	NO	PGPR
Pseudomonas_azotoformans_S4_4018	GenProp0942	NO	PGPR
Pseudomonas_azotoformans_S4_4018	GenProp0943	NO	PGPR
Pseudomonas_azotoformans_S4_4018	GenProp0944	NO	PGPR
Pseudomonas_azotoformans_S4_4018	GenProp0945	NO	PGPR
Pseudomonas_azotoformans_S4_4018	GenProp0948	NO	PGPR
Pseudomonas_azotoformans_S4_4018	GenProp0950	YES	PGPR
Pseudomonas_azotoformans_S4_4018	GenProp0954	NO	PGPR
Pseudomonas_azotoformans_S4_4018	GenProp0955	NO	PGPR
Pseudomonas_azotoformans_S4_4018	GenProp0956	NO	PGPR
Pseudomonas_azotoformans_S4_4018	GenProp0957	NO	PGPR
Pseudomonas_azotoformans_S4_4018	GenProp0958	NO	PGPR
Pseudomonas_azotoformans_S4_4018	GenProp0961	NO	PGPR
Pseudomonas_azotoformans_S4_4018	GenProp0962	NO	PGPR
Pseudomonas_azotoformans_S4_4018	GenProp0967	NO	PGPR
Pseudomonas_azotoformans_S4_4018	GenProp0969	PARTIAL	PGPR
Pseudomonas_azotoformans_S4_4018	GenProp0970	PARTIAL	PGPR
Pseudomonas_azotoformans_S4_4018	GenProp0971	PARTIAL	PGPR
Pseudomonas_azotoformans_S4_4018	GenProp0972	PARTIAL	PGPR
Pseudomonas_azotoformans_S4_4018	GenProp0975	PARTIAL	PGPR
Pseudomonas_azotoformans_S4_4018	GenProp0977	PARTIAL	PGPR
Pseudomonas_azotoformans_S4_4018	GenProp0978	NO	PGPR
Pseudomonas_azotoformans_S4_4018	GenProp0979	NO	PGPR
Pseudomonas_azotoformans_S4_4018	GenProp0980	NO	PGPR
Pseudomonas_azotoformans_S4_4018	GenProp0981	NO	PGPR
Pseudomonas_azotoformans_S4_4018	GenProp0982	NO	PGPR
Pseudomonas_azotoformans_S4_4018	GenProp0983	NO	PGPR
Pseudomonas_azotoformans_S4_4018	GenProp0984	NO	PGPR
Pseudomonas_azotoformans_S4_4018	GenProp0985	NO	PGPR
Pseudomonas_azotoformans_S4_4018	GenProp0987	NO	PGPR
Pseudomonas_azotoformans_S4_4018	GenProp0988	NO	PGPR
Pseudomonas_azotoformans_S4_4018	GenProp0989	NO	PGPR
Pseudomonas_azotoformans_S4_4018	GenProp0991	NO	PGPR
Pseudomonas_azotoformans_S4_4018	GenProp0992	NO	PGPR
Pseudomonas_azotoformans_S4_4018	GenProp0993	NO	PGPR
Pseudomonas_azotoformans_S4_4018	GenProp0996	NO	PGPR
Pseudomonas_azotoformans_S4_4018	GenProp0999	NO	PGPR
Pseudomonas_azotoformans_S4_4018	GenProp1000	NO	PGPR
Pseudomonas_azotoformans_S4_4018	GenProp1002	NO	PGPR
Pseudomonas_azotoformans_S4_4018	GenProp1003	NO	PGPR
Pseudomonas_azotoformans_S4_4018	GenProp1004	NO	PGPR
Pseudomonas_azotoformans_S4_4018	GenProp1005	NO	PGPR
Pseudomonas_azotoformans_S4_4018	GenProp1006	NO	PGPR
Pseudomonas_azotoformans_S4_4018	GenProp1007	NO	PGPR
Pseudomonas_azotoformans_S4_4018	GenProp1009	NO	PGPR
Pseudomonas_azotoformans_S4_4018	GenProp1010	NO	PGPR
Pseudomonas_azotoformans_S4_4018	GenProp1011	NO	PGPR
Pseudomonas_azotoformans_S4_4018	GenProp1012	NO	PGPR
Pseudomonas_azotoformans_S4_4018	GenProp1013	NO	PGPR
Pseudomonas_azotoformans_S4_4018	GenProp1016	NO	PGPR
Pseudomonas_azotoformans_S4_4018	GenProp1017	PARTIAL	PGPR
Pseudomonas_azotoformans_S4_4018	GenProp1026	NO	PGPR
Pseudomonas_azotoformans_S4_4018	GenProp1032	YES	PGPR
Pseudomonas_azotoformans_S4_4018	GenProp1034	NO	PGPR
Pseudomonas_azotoformans_S4_4018	GenProp1037	NO	PGPR
Pseudomonas_azotoformans_S4_4018	GenProp1048	PARTIAL	PGPR
Pseudomonas_azotoformans_S4_4018	GenProp1052	NO	PGPR
Pseudomonas_azotoformans_S4_4018	GenProp1053	NO	PGPR
Pseudomonas_azotoformans_S4_4018	GenProp1054	NO	PGPR
Pseudomonas_azotoformans_S4_4018	GenProp1055	NO	PGPR
Pseudomonas_azotoformans_S4_4018	GenProp1057	NO	PGPR
Pseudomonas_azotoformans_S4_4018	GenProp1058	NO	PGPR
Pseudomonas_azotoformans_S4_4018	GenProp1060	PARTIAL	PGPR
Pseudomonas_azotoformans_S4_4018	GenProp1061	NO	PGPR
Pseudomonas_azotoformans_S4_4018	GenProp1062	NO	PGPR
Pseudomonas_azotoformans_S4_4018	GenProp1063	NO	PGPR
Pseudomonas_azotoformans_S4_4018	GenProp1064	NO	PGPR
Pseudomonas_azotoformans_S4_4018	GenProp1065	NO	PGPR
Pseudomonas_azotoformans_S4_4018	GenProp1067	PARTIAL	PGPR
Pseudomonas_azotoformans_S4_4018	GenProp1069	NO	PGPR
Pseudomonas_azotoformans_S4_4018	GenProp1070	NO	PGPR
Pseudomonas_azotoformans_S4_4018	GenProp1071	PARTIAL	PGPR
Pseudomonas_azotoformans_S4_4018	GenProp1072	YES	PGPR
Pseudomonas_azotoformans_S4_4018	GenProp1074	NO	PGPR
Pseudomonas_azotoformans_S4_4018	GenProp1075	NO	PGPR
Pseudomonas_azotoformans_S4_4018	GenProp1076	NO	PGPR
Pseudomonas_azotoformans_S4_4018	GenProp1077	YES	PGPR
Pseudomonas_azotoformans_S4_4018	GenProp1078	NO	PGPR
Pseudomonas_azotoformans_S4_4018	GenProp1079	PARTIAL	PGPR
Pseudomonas_azotoformans_S4_4018	GenProp1080	PARTIAL	PGPR
Pseudomonas_azotoformans_S4_4018	GenProp1081	PARTIAL	PGPR
Pseudomonas_azotoformans_S4_4018	GenProp1082	YES	PGPR
Pseudomonas_azotoformans_S4_4018	GenProp1083	NO	PGPR
Pseudomonas_azotoformans_S4_4018	GenProp1084	NO	PGPR
Pseudomonas_azotoformans_S4_4018	GenProp1085	NO	PGPR
Pseudomonas_azotoformans_S4_4018	GenProp1087	NO	PGPR
Pseudomonas_azotoformans_S4_4018	GenProp1088	NO	PGPR
Pseudomonas_azotoformans_S4_4018	GenProp1089	NO	PGPR
Pseudomonas_azotoformans_S4_4018	GenProp1090	NO	PGPR
Pseudomonas_azotoformans_S4_4018	GenProp1091	NO	PGPR
Pseudomonas_azotoformans_S4_4018	GenProp1092	NO	PGPR
Pseudomonas_azotoformans_S4_4018	GenProp1093	NO	PGPR
Pseudomonas_azotoformans_S4_4018	GenProp1094	NO	PGPR
Pseudomonas_azotoformans_S4_4018	GenProp1095	PARTIAL	PGPR
Pseudomonas_azotoformans_S4_4018	GenProp1098	NO	PGPR
Pseudomonas_azotoformans_S4_4018	GenProp1099	PARTIAL	PGPR
Pseudomonas_azotoformans_S4_4018	GenProp1100	NO	PGPR
Pseudomonas_azotoformans_S4_4018	GenProp1101	PARTIAL	PGPR
Pseudomonas_azotoformans_S4_4018	GenProp1102	NO	PGPR
Pseudomonas_azotoformans_S4_4018	GenProp1103	NO	PGPR
Pseudomonas_azotoformans_S4_4018	GenProp1104	PARTIAL	PGPR
Pseudomonas_azotoformans_S4_4018	GenProp1106	NO	PGPR
Pseudomonas_azotoformans_S4_4018	GenProp1107	NO	PGPR
Pseudomonas_azotoformans_S4_4018	GenProp1108	YES	PGPR
Pseudomonas_azotoformans_S4_4018	GenProp1109	NO	PGPR
Pseudomonas_azotoformans_S4_4018	GenProp1111	NO	PGPR
Pseudomonas_azotoformans_S4_4018	GenProp1112	YES	PGPR
Pseudomonas_azotoformans_S4_4018	GenProp1113	NO	PGPR
Pseudomonas_azotoformans_S4_4018	GenProp1114	NO	PGPR
Pseudomonas_azotoformans_S4_4018	GenProp1115	NO	PGPR
Pseudomonas_azotoformans_S4_4018	GenProp1116	NO	PGPR
Pseudomonas_azotoformans_S4_4018	GenProp1117	NO	PGPR
Pseudomonas_azotoformans_S4_4018	GenProp1118	NO	PGPR
Pseudomonas_azotoformans_S4_4018	GenProp1119	NO	PGPR
Pseudomonas_azotoformans_S4_4018	GenProp1120	YES	PGPR
Pseudomonas_azotoformans_S4_4018	GenProp1121	NO	PGPR
Pseudomonas_azotoformans_S4_4018	GenProp1122	NO	PGPR
Pseudomonas_azotoformans_S4_4018	GenProp1123	NO	PGPR
Pseudomonas_azotoformans_S4_4018	GenProp1124	NO	PGPR
Pseudomonas_azotoformans_S4_4018	GenProp1125	NO	PGPR
Pseudomonas_azotoformans_S4_4018	GenProp1126	YES	PGPR
Pseudomonas_azotoformans_S4_4018	GenProp1127	NO	PGPR
Pseudomonas_azotoformans_S4_4018	GenProp1129	YES	PGPR
Pseudomonas_azotoformans_S4_4018	GenProp1130	NO	PGPR
Pseudomonas_azotoformans_S4_4018	GenProp1131	NO	PGPR
Pseudomonas_azotoformans_S4_4018	GenProp1132	NO	PGPR
Pseudomonas_azotoformans_S4_4018	GenProp1133	YES	PGPR
Pseudomonas_azotoformans_S4_4018	GenProp1134	NO	PGPR
Pseudomonas_azotoformans_S4_4018	GenProp1135	NO	PGPR
Pseudomonas_azotoformans_S4_4018	GenProp1136	NO	PGPR
Pseudomonas_azotoformans_S4_4018	GenProp1137	NO	PGPR
Pseudomonas_azotoformans_S4_4018	GenProp1138	YES	PGPR
Pseudomonas_azotoformans_S4_4018	GenProp1139	YES	PGPR
Pseudomonas_azotoformans_S4_4018	GenProp1140	NO	PGPR
Pseudomonas_azotoformans_S4_4018	GenProp1141	NO	PGPR
Pseudomonas_azotoformans_S4_4018	GenProp1142	NO	PGPR
Pseudomonas_azotoformans_S4_4018	GenProp1143	NO	PGPR
Pseudomonas_azotoformans_S4_4018	GenProp1144	NO	PGPR
Pseudomonas_azotoformans_S4_4018	GenProp1146	NO	PGPR
Pseudomonas_azotoformans_S4_4018	GenProp1147	YES	PGPR
Pseudomonas_azotoformans_S4_4018	GenProp1148	NO	PGPR
Pseudomonas_azotoformans_S4_4018	GenProp1149	NO	PGPR
Pseudomonas_azotoformans_S4_4018	GenProp1150	NO	PGPR
Pseudomonas_azotoformans_S4_4018	GenProp1151	NO	PGPR
Pseudomonas_azotoformans_S4_4018	GenProp1152	NO	PGPR
Pseudomonas_azotoformans_S4_4018	GenProp1153	NO	PGPR
Pseudomonas_azotoformans_S4_4018	GenProp1154	NO	PGPR
Pseudomonas_azotoformans_S4_4018	GenProp1155	NO	PGPR
Pseudomonas_azotoformans_S4_4018	GenProp1156	NO	PGPR
Pseudomonas_azotoformans_S4_4018	GenProp1157	NO	PGPR
Pseudomonas_azotoformans_S4_4018	GenProp1158	NO	PGPR
Pseudomonas_azotoformans_S4_4018	GenProp1159	NO	PGPR
Pseudomonas_azotoformans_S4_4018	GenProp1160	NO	PGPR
Pseudomonas_azotoformans_S4_4018	GenProp1161	YES	PGPR
Pseudomonas_azotoformans_S4_4018	GenProp1162	NO	PGPR
Pseudomonas_azotoformans_S4_4018	GenProp1163	YES	PGPR
Pseudomonas_azotoformans_S4_4018	GenProp1164	YES	PGPR
Pseudomonas_azotoformans_S4_4018	GenProp1165	YES	PGPR
Pseudomonas_azotoformans_S4_4018	GenProp1166	NO	PGPR
Pseudomonas_azotoformans_S4_4018	GenProp1167	YES	PGPR
Pseudomonas_azotoformans_S4_4018	GenProp1168	NO	PGPR
Pseudomonas_azotoformans_S4_4018	GenProp1171	NO	PGPR
Pseudomonas_azotoformans_S4_4018	GenProp1172	NO	PGPR
Pseudomonas_azotoformans_S4_4018	GenProp1173	YES	PGPR
Pseudomonas_azotoformans_S4_4018	GenProp1174	NO	PGPR
Pseudomonas_azotoformans_S4_4018	GenProp1175	NO	PGPR
Pseudomonas_azotoformans_S4_4018	GenProp1176	NO	PGPR
Pseudomonas_azotoformans_S4_4018	GenProp1178	NO	PGPR
Pseudomonas_azotoformans_S4_4018	GenProp1179	NO	PGPR
Pseudomonas_azotoformans_S4_4018	GenProp1180	NO	PGPR
Pseudomonas_azotoformans_S4_4018	GenProp1181	YES	PGPR
Pseudomonas_azotoformans_S4_4018	GenProp1182	NO	PGPR
Pseudomonas_azotoformans_S4_4018	GenProp1183	YES	PGPR
Pseudomonas_azotoformans_S4_4018	GenProp1184	NO	PGPR
Pseudomonas_azotoformans_S4_4018	GenProp1186	NO	PGPR
Pseudomonas_azotoformans_S4_4018	GenProp1187	NO	PGPR
Pseudomonas_azotoformans_S4_4018	GenProp1188	YES	PGPR
Pseudomonas_azotoformans_S4_4018	GenProp1189	YES	PGPR
Pseudomonas_azotoformans_S4_4018	GenProp1190	NO	PGPR
Pseudomonas_azotoformans_S4_4018	GenProp1191	NO	PGPR
Pseudomonas_azotoformans_S4_4018	GenProp1192	NO	PGPR
Pseudomonas_azotoformans_S4_4018	GenProp1193	YES	PGPR
Pseudomonas_azotoformans_S4_4018	GenProp1194	YES	PGPR
Pseudomonas_azotoformans_S4_4018	GenProp1195	NO	PGPR
Pseudomonas_azotoformans_S4_4018	GenProp1196	NO	PGPR
Pseudomonas_azotoformans_S4_4018	GenProp1197	NO	PGPR
Pseudomonas_azotoformans_S4_4018	GenProp1198	NO	PGPR
Pseudomonas_azotoformans_S4_4018	GenProp1199	NO	PGPR
Pseudomonas_azotoformans_S4_4018	GenProp1200	NO	PGPR
Pseudomonas_azotoformans_S4_4018	GenProp1201	YES	PGPR
Pseudomonas_azotoformans_S4_4018	GenProp1202	YES	PGPR
Pseudomonas_azotoformans_S4_4018	GenProp1204	NO	PGPR
Pseudomonas_azotoformans_S4_4018	GenProp1205	NO	PGPR
Pseudomonas_azotoformans_S4_4018	GenProp1206	NO	PGPR
Pseudomonas_azotoformans_S4_4018	GenProp1207	NO	PGPR
Pseudomonas_azotoformans_S4_4018	GenProp1208	NO	PGPR
Pseudomonas_azotoformans_S4_4018	GenProp1209	NO	PGPR
Pseudomonas_azotoformans_S4_4018	GenProp1210	NO	PGPR
Pseudomonas_azotoformans_S4_4018	GenProp1211	YES	PGPR
Pseudomonas_azotoformans_S4_4018	GenProp1212	PARTIAL	PGPR
Pseudomonas_azotoformans_S4_4018	GenProp1213	YES	PGPR
Pseudomonas_azotoformans_S4_4018	GenProp1214	NO	PGPR
Pseudomonas_azotoformans_S4_4018	GenProp1215	YES	PGPR
Pseudomonas_azotoformans_S4_4018	GenProp1216	PARTIAL	PGPR
Pseudomonas_azotoformans_S4_4018	GenProp1217	NO	PGPR
Pseudomonas_azotoformans_S4_4018	GenProp1218	PARTIAL	PGPR
Pseudomonas_azotoformans_S4_4018	GenProp1219	PARTIAL	PGPR
Pseudomonas_azotoformans_S4_4018	GenProp1220	PARTIAL	PGPR
Pseudomonas_azotoformans_S4_4018	GenProp1221	NO	PGPR
Pseudomonas_azotoformans_S4_4018	GenProp1222	NO	PGPR
Pseudomonas_azotoformans_S4_4018	GenProp1223	PARTIAL	PGPR
Pseudomonas_azotoformans_S4_4018	GenProp1224	NO	PGPR
Pseudomonas_azotoformans_S4_4018	GenProp1225	NO	PGPR
Pseudomonas_azotoformans_S4_4018	GenProp1226	YES	PGPR
Pseudomonas_azotoformans_S4_4018	GenProp1227	PARTIAL	PGPR
Pseudomonas_azotoformans_S4_4018	GenProp1228	PARTIAL	PGPR
Pseudomonas_azotoformans_S4_4018	GenProp1229	NO	PGPR
Pseudomonas_azotoformans_S4_4018	GenProp1230	PARTIAL	PGPR
Pseudomonas_azotoformans_S4_4018	GenProp1231	NO	PGPR
Pseudomonas_azotoformans_S4_4018	GenProp1233	PARTIAL	PGPR
Pseudomonas_azotoformans_S4_4018	GenProp1234	PARTIAL	PGPR
Pseudomonas_azotoformans_S4_4018	GenProp1235	NO	PGPR
Pseudomonas_azotoformans_S4_4018	GenProp1236	NO	PGPR
Pseudomonas_azotoformans_S4_4018	GenProp1237	YES	PGPR
Pseudomonas_azotoformans_S4_4018	GenProp1238	PARTIAL	PGPR
Pseudomonas_azotoformans_S4_4018	GenProp1239	NO	PGPR
Pseudomonas_azotoformans_S4_4018	GenProp1240	PARTIAL	PGPR
Pseudomonas_azotoformans_S4_4018	GenProp1241	NO	PGPR
Pseudomonas_azotoformans_S4_4018	GenProp1242	NO	PGPR
Pseudomonas_azotoformans_S4_4018	GenProp1243	PARTIAL	PGPR
Pseudomonas_azotoformans_S4_4018	GenProp1244	PARTIAL	PGPR
Pseudomonas_azotoformans_S4_4018	GenProp1245	PARTIAL	PGPR
Pseudomonas_azotoformans_S4_4018	GenProp1246	NO	PGPR
Pseudomonas_azotoformans_S4_4018	GenProp1247	NO	PGPR
Pseudomonas_azotoformans_S4_4018	GenProp1248	YES	PGPR
Pseudomonas_azotoformans_S4_4018	GenProp1249	NO	PGPR
Pseudomonas_azotoformans_S4_4018	GenProp1250	NO	PGPR
Pseudomonas_azotoformans_S4_4018	GenProp1251	YES	PGPR
Pseudomonas_azotoformans_S4_4018	GenProp1252	PARTIAL	PGPR
Pseudomonas_azotoformans_S4_4018	GenProp1253	PARTIAL	PGPR
Pseudomonas_azotoformans_S4_4018	GenProp1254	PARTIAL	PGPR
Pseudomonas_azotoformans_S4_4018	GenProp1255	NO	PGPR
Pseudomonas_azotoformans_S4_4018	GenProp1256	PARTIAL	PGPR
Pseudomonas_azotoformans_S4_4018	GenProp1257	YES	PGPR
Pseudomonas_azotoformans_S4_4018	GenProp1258	NO	PGPR
Pseudomonas_azotoformans_S4_4018	GenProp1259	NO	PGPR
Pseudomonas_azotoformans_S4_4018	GenProp1260	YES	PGPR
Pseudomonas_azotoformans_S4_4018	GenProp1261	NO	PGPR
Pseudomonas_azotoformans_S4_4018	GenProp1262	NO	PGPR
Pseudomonas_azotoformans_S4_4018	GenProp1263	YES	PGPR
Pseudomonas_azotoformans_S4_4018	GenProp1264	NO	PGPR
Pseudomonas_azotoformans_S4_4018	GenProp1265	NO	PGPR
Pseudomonas_azotoformans_S4_4018	GenProp1266	YES	PGPR
Pseudomonas_azotoformans_S4_4018	GenProp1267	NO	PGPR
Pseudomonas_azotoformans_S4_4018	GenProp1268	NO	PGPR
Pseudomonas_azotoformans_S4_4018	GenProp1269	PARTIAL	PGPR
Pseudomonas_azotoformans_S4_4018	GenProp1270	NO	PGPR
Pseudomonas_azotoformans_S4_4018	GenProp1271	YES	PGPR
Pseudomonas_azotoformans_S4_4018	GenProp1272	YES	PGPR
Pseudomonas_azotoformans_S4_4018	GenProp1273	PARTIAL	PGPR
Pseudomonas_azotoformans_S4_4018	GenProp1274	YES	PGPR
Pseudomonas_azotoformans_S4_4018	GenProp1275	PARTIAL	PGPR
Pseudomonas_azotoformans_S4_4018	GenProp1276	YES	PGPR
Pseudomonas_azotoformans_S4_4018	GenProp1277	NO	PGPR
Pseudomonas_azotoformans_S4_4018	GenProp1278	NO	PGPR
Pseudomonas_azotoformans_S4_4018	GenProp1279	NO	PGPR
Pseudomonas_azotoformans_S4_4018	GenProp1280	YES	PGPR
Pseudomonas_azotoformans_S4_4018	GenProp1281	YES	PGPR
Pseudomonas_azotoformans_S4_4018	GenProp1282	PARTIAL	PGPR
Pseudomonas_azotoformans_S4_4018	GenProp1283	NO	PGPR
Pseudomonas_azotoformans_S4_4018	GenProp1284	NO	PGPR
Pseudomonas_azotoformans_S4_4018	GenProp1286	NO	PGPR
Pseudomonas_azotoformans_S4_4018	GenProp1287	NO	PGPR
Pseudomonas_azotoformans_S4_4018	GenProp1288	NO	PGPR
Pseudomonas_azotoformans_S4_4018	GenProp1289	NO	PGPR
Pseudomonas_azotoformans_S4_4018	GenProp1290	NO	PGPR
Pseudomonas_azotoformans_S4_4018	GenProp1291	NO	PGPR
Pseudomonas_azotoformans_S4_4018	GenProp1292	PARTIAL	PGPR
Pseudomonas_azotoformans_S4_4018	GenProp1293	NO	PGPR
Pseudomonas_azotoformans_S4_4018	GenProp1294	NO	PGPR
Pseudomonas_azotoformans_S4_4018	GenProp1295	NO	PGPR
Pseudomonas_azotoformans_S4_4018	GenProp1296	PARTIAL	PGPR
Pseudomonas_azotoformans_S4_4018	GenProp1297	PARTIAL	PGPR
Pseudomonas_azotoformans_S4_4018	GenProp1298	PARTIAL	PGPR
Pseudomonas_azotoformans_S4_4018	GenProp1299	PARTIAL	PGPR
Pseudomonas_azotoformans_S4_4018	GenProp1300	NO	PGPR
Pseudomonas_azotoformans_S4_4018	GenProp1301	NO	PGPR
Pseudomonas_azotoformans_S4_4018	GenProp1302	NO	PGPR
Pseudomonas_azotoformans_S4_4018	GenProp1303	PARTIAL	PGPR
Pseudomonas_azotoformans_S4_4018	GenProp1304	NO	PGPR
Pseudomonas_azotoformans_S4_4018	GenProp1305	PARTIAL	PGPR
Pseudomonas_azotoformans_S4_4018	GenProp1306	NO	PGPR
Pseudomonas_azotoformans_S4_4018	GenProp1307	PARTIAL	PGPR
Pseudomonas_azotoformans_S4_4018	GenProp1308	PARTIAL	PGPR
Pseudomonas_azotoformans_S4_4018	GenProp1309	PARTIAL	PGPR
Pseudomonas_azotoformans_S4_4018	GenProp1310	NO	PGPR
Pseudomonas_azotoformans_S4_4018	GenProp1311	NO	PGPR
Pseudomonas_azotoformans_S4_4018	GenProp1312	PARTIAL	PGPR
Pseudomonas_azotoformans_S4_4018	GenProp1313	NO	PGPR
Pseudomonas_azotoformans_S4_4018	GenProp1315	YES	PGPR
Pseudomonas_azotoformans_S4_4018	GenProp1316	NO	PGPR
Pseudomonas_azotoformans_S4_4018	GenProp1317	NO	PGPR
Pseudomonas_azotoformans_S4_4018	GenProp1318	PARTIAL	PGPR
Pseudomonas_azotoformans_S4_4018	GenProp1320	NO	PGPR
Pseudomonas_azotoformans_S4_4018	GenProp1321	NO	PGPR
Pseudomonas_azotoformans_S4_4018	GenProp1322	YES	PGPR
Pseudomonas_azotoformans_S4_4018	GenProp1323	NO	PGPR
Pseudomonas_azotoformans_S4_4018	GenProp1324	PARTIAL	PGPR
Pseudomonas_azotoformans_S4_4018	GenProp1325	NO	PGPR
Pseudomonas_azotoformans_S4_4018	GenProp1326	NO	PGPR
Pseudomonas_azotoformans_S4_4018	GenProp1327	NO	PGPR
Pseudomonas_azotoformans_S4_4018	GenProp1328	NO	PGPR
Pseudomonas_azotoformans_S4_4018	GenProp1329	NO	PGPR
Pseudomonas_azotoformans_S4_4018	GenProp1330	PARTIAL	PGPR
Pseudomonas_azotoformans_S4_4018	GenProp1331	PARTIAL	PGPR
Pseudomonas_azotoformans_S4_4018	GenProp1332	NO	PGPR
Pseudomonas_azotoformans_S4_4018	GenProp1333	NO	PGPR
Pseudomonas_azotoformans_S4_4018	GenProp1334	NO	PGPR
Pseudomonas_azotoformans_S4_4018	GenProp1335	NO	PGPR
Pseudomonas_azotoformans_S4_4018	GenProp1336	PARTIAL	PGPR
Pseudomonas_azotoformans_S4_4018	GenProp1337	NO	PGPR
Pseudomonas_azotoformans_S4_4018	GenProp1338	PARTIAL	PGPR
Pseudomonas_azotoformans_S4_4018	GenProp1339	YES	PGPR
Pseudomonas_azotoformans_S4_4018	GenProp1340	YES	PGPR
Pseudomonas_azotoformans_S4_4018	GenProp1341	PARTIAL	PGPR
Pseudomonas_azotoformans_S4_4018	GenProp1342	NO	PGPR
Pseudomonas_azotoformans_S4_4018	GenProp1343	NO	PGPR
Pseudomonas_azotoformans_S4_4018	GenProp1344	NO	PGPR
Pseudomonas_azotoformans_S4_4018	GenProp1345	PARTIAL	PGPR
Pseudomonas_azotoformans_S4_4018	GenProp1346	YES	PGPR
Pseudomonas_azotoformans_S4_4018	GenProp1347	NO	PGPR
Pseudomonas_azotoformans_S4_4018	GenProp1348	YES	PGPR
Pseudomonas_azotoformans_S4_4018	GenProp1349	PARTIAL	PGPR
Pseudomonas_azotoformans_S4_4018	GenProp1351	NO	PGPR
Pseudomonas_azotoformans_S4_4018	GenProp1352	NO	PGPR
Pseudomonas_azotoformans_S4_4018	GenProp1353	NO	PGPR
Pseudomonas_azotoformans_S4_4018	GenProp1354	PARTIAL	PGPR
Pseudomonas_azotoformans_S4_4018	GenProp1355	NO	PGPR
Pseudomonas_azotoformans_S4_4018	GenProp1356	NO	PGPR
Pseudomonas_azotoformans_S4_4018	GenProp1357	YES	PGPR
Pseudomonas_azotoformans_S4_4018	GenProp1358	NO	PGPR
Pseudomonas_azotoformans_S4_4018	GenProp1359	PARTIAL	PGPR
Pseudomonas_azotoformans_S4_4018	GenProp1360	NO	PGPR
Pseudomonas_azotoformans_S4_4018	GenProp1361	PARTIAL	PGPR
Pseudomonas_azotoformans_S4_4018	GenProp1362	PARTIAL	PGPR
Pseudomonas_azotoformans_S4_4018	GenProp1363	NO	PGPR
Pseudomonas_azotoformans_S4_4018	GenProp1364	PARTIAL	PGPR
Pseudomonas_azotoformans_S4_4018	GenProp1365	NO	PGPR
Pseudomonas_azotoformans_S4_4018	GenProp1366	PARTIAL	PGPR
Pseudomonas_azotoformans_S4_4018	GenProp1367	PARTIAL	PGPR
Pseudomonas_azotoformans_S4_4018	GenProp1368	NO	PGPR
Pseudomonas_azotoformans_S4_4018	GenProp1369	NO	PGPR
Pseudomonas_azotoformans_S4_4018	GenProp1370	PARTIAL	PGPR
Pseudomonas_azotoformans_S4_4018	GenProp1371	PARTIAL	PGPR
Pseudomonas_azotoformans_S4_4018	GenProp1372	NO	PGPR
Pseudomonas_azotoformans_S4_4018	GenProp1373	PARTIAL	PGPR
Pseudomonas_azotoformans_S4_4018	GenProp1374	NO	PGPR
Pseudomonas_azotoformans_S4_4018	GenProp1375	NO	PGPR
Pseudomonas_azotoformans_S4_4018	GenProp1376	NO	PGPR
Pseudomonas_azotoformans_S4_4018	GenProp1377	PARTIAL	PGPR
Pseudomonas_azotoformans_S4_4018	GenProp1378	PARTIAL	PGPR
Pseudomonas_azotoformans_S4_4018	GenProp1379	PARTIAL	PGPR
Pseudomonas_azotoformans_S4_4018	GenProp1380	PARTIAL	PGPR
Pseudomonas_azotoformans_S4_4018	GenProp1381	YES	PGPR
Pseudomonas_azotoformans_S4_4018	GenProp1382	NO	PGPR
Pseudomonas_azotoformans_S4_4018	GenProp1383	PARTIAL	PGPR
Pseudomonas_azotoformans_S4_4018	GenProp1384	NO	PGPR
Pseudomonas_azotoformans_S4_4018	GenProp1385	NO	PGPR
Pseudomonas_azotoformans_S4_4018	GenProp1386	PARTIAL	PGPR
Pseudomonas_azotoformans_S4_4018	GenProp1387	PARTIAL	PGPR
Pseudomonas_azotoformans_S4_4018	GenProp1388	NO	PGPR
Pseudomonas_azotoformans_S4_4018	GenProp1389	PARTIAL	PGPR
Pseudomonas_azotoformans_S4_4018	GenProp1390	YES	PGPR
Pseudomonas_azotoformans_S4_4018	GenProp1391	PARTIAL	PGPR
Pseudomonas_azotoformans_S4_4018	GenProp1392	NO	PGPR
Pseudomonas_azotoformans_S4_4018	GenProp1393	YES	PGPR
Pseudomonas_azotoformans_S4_4018	GenProp1394	PARTIAL	PGPR
Pseudomonas_azotoformans_S4_4018	GenProp1395	PARTIAL	PGPR
Pseudomonas_azotoformans_S4_4018	GenProp1396	NO	PGPR
Pseudomonas_azotoformans_S4_4018	GenProp1397	YES	PGPR
Pseudomonas_azotoformans_S4_4018	GenProp1398	NO	PGPR
Pseudomonas_azotoformans_S4_4018	GenProp1399	PARTIAL	PGPR
Pseudomonas_azotoformans_S4_4018	GenProp1400	NO	PGPR
Pseudomonas_azotoformans_S4_4018	GenProp1401	PARTIAL	PGPR
Pseudomonas_azotoformans_S4_4018	GenProp1402	PARTIAL	PGPR
Pseudomonas_azotoformans_S4_4018	GenProp1403	NO	PGPR
Pseudomonas_azotoformans_S4_4018	GenProp1404	NO	PGPR
Pseudomonas_azotoformans_S4_4018	GenProp1405	PARTIAL	PGPR
Pseudomonas_azotoformans_S4_4018	GenProp1406	NO	PGPR
Pseudomonas_azotoformans_S4_4018	GenProp1407	NO	PGPR
Pseudomonas_azotoformans_S4_4018	GenProp1408	YES	PGPR
Pseudomonas_azotoformans_S4_4018	GenProp1409	YES	PGPR
Pseudomonas_azotoformans_S4_4018	GenProp1410	NO	PGPR
Pseudomonas_azotoformans_S4_4018	GenProp1411	NO	PGPR
Pseudomonas_azotoformans_S4_4018	GenProp1412	NO	PGPR
Pseudomonas_azotoformans_S4_4018	GenProp1413	NO	PGPR
Pseudomonas_azotoformans_S4_4018	GenProp1414	PARTIAL	PGPR
Pseudomonas_azotoformans_S4_4018	GenProp1415	PARTIAL	PGPR
Pseudomonas_azotoformans_S4_4018	GenProp1416	PARTIAL	PGPR
Pseudomonas_azotoformans_S4_4018	GenProp1417	YES	PGPR
Pseudomonas_azotoformans_S4_4018	GenProp1418	NO	PGPR
Pseudomonas_azotoformans_S4_4018	GenProp1419	NO	PGPR
Pseudomonas_azotoformans_S4_4018	GenProp1420	NO	PGPR
Pseudomonas_azotoformans_S4_4018	GenProp1421	NO	PGPR
Pseudomonas_azotoformans_S4_4018	GenProp1423	NO	PGPR
Pseudomonas_azotoformans_S4_4018	GenProp1424	YES	PGPR
Pseudomonas_azotoformans_S4_4018	GenProp1425	NO	PGPR
Pseudomonas_azotoformans_S4_4018	GenProp1426	NO	PGPR
Pseudomonas_azotoformans_S4_4018	GenProp1427	NO	PGPR
Pseudomonas_azotoformans_S4_4018	GenProp1428	NO	PGPR
Pseudomonas_azotoformans_S4_4018	GenProp1429	YES	PGPR
Pseudomonas_azotoformans_S4_4018	GenProp1430	PARTIAL	PGPR
Pseudomonas_azotoformans_S4_4018	GenProp1431	PARTIAL	PGPR
Pseudomonas_azotoformans_S4_4018	GenProp1432	NO	PGPR
Pseudomonas_azotoformans_S4_4018	GenProp1433	PARTIAL	PGPR
Pseudomonas_azotoformans_S4_4018	GenProp1434	NO	PGPR
Pseudomonas_azotoformans_S4_4018	GenProp1436	YES	PGPR
Pseudomonas_azotoformans_S4_4018	GenProp1437	PARTIAL	PGPR
Pseudomonas_azotoformans_S4_4018	GenProp1438	NO	PGPR
Pseudomonas_azotoformans_S4_4018	GenProp1439	NO	PGPR
Pseudomonas_azotoformans_S4_4018	GenProp1441	YES	PGPR
Pseudomonas_azotoformans_S4_4018	GenProp1442	NO	PGPR
Pseudomonas_azotoformans_S4_4018	GenProp1443	NO	PGPR
Pseudomonas_azotoformans_S4_4018	GenProp1444	NO	PGPR
Pseudomonas_azotoformans_S4_4018	GenProp1445	PARTIAL	PGPR
Pseudomonas_azotoformans_S4_4018	GenProp1446	NO	PGPR
Pseudomonas_azotoformans_S4_4018	GenProp1447	YES	PGPR
Pseudomonas_azotoformans_S4_4018	GenProp1448	NO	PGPR
Pseudomonas_azotoformans_S4_4018	GenProp1449	NO	PGPR
Pseudomonas_azotoformans_S4_4018	GenProp1450	NO	PGPR
Pseudomonas_azotoformans_S4_4018	GenProp1451	NO	PGPR
Pseudomonas_azotoformans_S4_4018	GenProp1452	YES	PGPR
Pseudomonas_azotoformans_S4_4018	GenProp1453	YES	PGPR
Pseudomonas_azotoformans_S4_4018	GenProp1454	PARTIAL	PGPR
Pseudomonas_azotoformans_S4_4018	GenProp1455	NO	PGPR
Pseudomonas_azotoformans_S4_4018	GenProp1457	PARTIAL	PGPR
Pseudomonas_azotoformans_S4_4018	GenProp1458	NO	PGPR
Pseudomonas_azotoformans_S4_4018	GenProp1459	NO	PGPR
Pseudomonas_azotoformans_S4_4018	GenProp1460	NO	PGPR
Pseudomonas_azotoformans_S4_4018	GenProp1461	NO	PGPR
Pseudomonas_azotoformans_S4_4018	GenProp1462	YES	PGPR
Pseudomonas_azotoformans_S4_4018	GenProp1463	NO	PGPR
Pseudomonas_azotoformans_S4_4018	GenProp1464	PARTIAL	PGPR
Pseudomonas_azotoformans_S4_4018	GenProp1465	PARTIAL	PGPR
Pseudomonas_azotoformans_S4_4018	GenProp1466	NO	PGPR
Pseudomonas_azotoformans_S4_4018	GenProp1467	NO	PGPR
Pseudomonas_azotoformans_S4_4018	GenProp1468	PARTIAL	PGPR
Pseudomonas_azotoformans_S4_4018	GenProp1469	NO	PGPR
Pseudomonas_azotoformans_S4_4018	GenProp1470	NO	PGPR
Pseudomonas_azotoformans_S4_4018	GenProp1471	NO	PGPR
Pseudomonas_azotoformans_S4_4018	GenProp1472	NO	PGPR
Pseudomonas_azotoformans_S4_4018	GenProp1473	NO	PGPR
Pseudomonas_azotoformans_S4_4018	GenProp1474	PARTIAL	PGPR
Pseudomonas_azotoformans_S4_4018	GenProp1475	PARTIAL	PGPR
Pseudomonas_azotoformans_S4_4018	GenProp1476	NO	PGPR
Pseudomonas_azotoformans_S4_4018	GenProp1477	NO	PGPR
Pseudomonas_azotoformans_S4_4018	GenProp1478	NO	PGPR
Pseudomonas_azotoformans_S4_4018	GenProp1479	PARTIAL	PGPR
Pseudomonas_azotoformans_S4_4018	GenProp1480	YES	PGPR
Pseudomonas_azotoformans_S4_4018	GenProp1481	NO	PGPR
Pseudomonas_azotoformans_S4_4018	GenProp1482	NO	PGPR
Pseudomonas_azotoformans_S4_4018	GenProp1483	NO	PGPR
Pseudomonas_azotoformans_S4_4018	GenProp1484	NO	PGPR
Pseudomonas_azotoformans_S4_4018	GenProp1485	YES	PGPR
Pseudomonas_azotoformans_S4_4018	GenProp1486	PARTIAL	PGPR
Pseudomonas_azotoformans_S4_4018	GenProp1487	NO	PGPR
Pseudomonas_azotoformans_S4_4018	GenProp1488	PARTIAL	PGPR
Pseudomonas_azotoformans_S4_4018	GenProp1489	PARTIAL	PGPR
Pseudomonas_azotoformans_S4_4018	GenProp1490	NO	PGPR
Pseudomonas_azotoformans_S4_4018	GenProp1491	NO	PGPR
Pseudomonas_azotoformans_S4_4018	GenProp1492	NO	PGPR
Pseudomonas_azotoformans_S4_4018	GenProp1493	PARTIAL	PGPR
Pseudomonas_azotoformans_S4_4018	GenProp1494	NO	PGPR
Pseudomonas_azotoformans_S4_4018	GenProp1495	YES	PGPR
Pseudomonas_azotoformans_S4_4018	GenProp1496	PARTIAL	PGPR
Pseudomonas_azotoformans_S4_4018	GenProp1497	PARTIAL	PGPR
Pseudomonas_azotoformans_S4_4018	GenProp1498	NO	PGPR
Pseudomonas_azotoformans_S4_4018	GenProp1499	NO	PGPR
Pseudomonas_azotoformans_S4_4018	GenProp1501	PARTIAL	PGPR
Pseudomonas_azotoformans_S4_4018	GenProp1502	NO	PGPR
Pseudomonas_azotoformans_S4_4018	GenProp1503	NO	PGPR
Pseudomonas_azotoformans_S4_4018	GenProp1504	NO	PGPR
Pseudomonas_azotoformans_S4_4018	GenProp1505	NO	PGPR
Pseudomonas_azotoformans_S4_4018	GenProp1506	YES	PGPR
Pseudomonas_azotoformans_S4_4018	GenProp1507	PARTIAL	PGPR
Pseudomonas_azotoformans_S4_4018	GenProp1508	NO	PGPR
Pseudomonas_azotoformans_S4_4018	GenProp1509	NO	PGPR
Pseudomonas_azotoformans_S4_4018	GenProp1510	PARTIAL	PGPR
Pseudomonas_azotoformans_S4_4018	GenProp1511	NO	PGPR
Pseudomonas_azotoformans_S4_4018	GenProp1512	NO	PGPR
Pseudomonas_azotoformans_S4_4018	GenProp1513	NO	PGPR
Pseudomonas_azotoformans_S4_4018	GenProp1514	NO	PGPR
Pseudomonas_azotoformans_S4_4018	GenProp1515	PARTIAL	PGPR
Pseudomonas_azotoformans_S4_4018	GenProp1516	NO	PGPR
Pseudomonas_azotoformans_S4_4018	GenProp1517	NO	PGPR
Pseudomonas_azotoformans_S4_4018	GenProp1518	NO	PGPR
Pseudomonas_azotoformans_S4_4018	GenProp1520	NO	PGPR
Pseudomonas_azotoformans_S4_4018	GenProp1521	NO	PGPR
Pseudomonas_azotoformans_S4_4018	GenProp1522	NO	PGPR
Pseudomonas_azotoformans_S4_4018	GenProp1523	YES	PGPR
Pseudomonas_azotoformans_S4_4018	GenProp1524	NO	PGPR
Pseudomonas_azotoformans_S4_4018	GenProp1525	PARTIAL	PGPR
Pseudomonas_azotoformans_S4_4018	GenProp1526	NO	PGPR
Pseudomonas_azotoformans_S4_4018	GenProp1527	NO	PGPR
Pseudomonas_azotoformans_S4_4018	GenProp1528	NO	PGPR
Pseudomonas_azotoformans_S4_4018	GenProp1529	NO	PGPR
Pseudomonas_azotoformans_S4_4018	GenProp1530	NO	PGPR
Pseudomonas_azotoformans_S4_4018	GenProp1533	NO	PGPR
Pseudomonas_azotoformans_S4_4018	GenProp1534	PARTIAL	PGPR
Pseudomonas_azotoformans_S4_4018	GenProp1535	NO	PGPR
Pseudomonas_azotoformans_S4_4018	GenProp1536	PARTIAL	PGPR
Pseudomonas_azotoformans_S4_4018	GenProp1537	PARTIAL	PGPR
Pseudomonas_azotoformans_S4_4018	GenProp1538	NO	PGPR
Pseudomonas_azotoformans_S4_4018	GenProp1539	NO	PGPR
Pseudomonas_azotoformans_S4_4018	GenProp1540	PARTIAL	PGPR
Pseudomonas_azotoformans_S4_4018	GenProp1541	YES	PGPR
Pseudomonas_azotoformans_S4_4018	GenProp1542	PARTIAL	PGPR
Pseudomonas_azotoformans_S4_4018	GenProp1543	NO	PGPR
Pseudomonas_azotoformans_S4_4018	GenProp1544	PARTIAL	PGPR
Pseudomonas_azotoformans_S4_4018	GenProp1545	NO	PGPR
Pseudomonas_azotoformans_S4_4018	GenProp1546	YES	PGPR
Pseudomonas_azotoformans_S4_4018	GenProp1547	NO	PGPR
Pseudomonas_azotoformans_S4_4018	GenProp1548	NO	PGPR
Pseudomonas_azotoformans_S4_4018	GenProp1549	PARTIAL	PGPR
Pseudomonas_azotoformans_S4_4018	GenProp1550	PARTIAL	PGPR
Pseudomonas_azotoformans_S4_4018	GenProp1551	NO	PGPR
Pseudomonas_azotoformans_S4_4018	GenProp1552	PARTIAL	PGPR
Pseudomonas_azotoformans_S4_4018	GenProp1553	PARTIAL	PGPR
Pseudomonas_azotoformans_S4_4018	GenProp1554	NO	PGPR
Pseudomonas_azotoformans_S4_4018	GenProp1555	NO	PGPR
Pseudomonas_azotoformans_S4_4018	GenProp1556	PARTIAL	PGPR
Pseudomonas_azotoformans_S4_4018	GenProp1557	PARTIAL	PGPR
Pseudomonas_azotoformans_S4_4018	GenProp1558	NO	PGPR
Pseudomonas_azotoformans_S4_4018	GenProp1559	NO	PGPR
Pseudomonas_azotoformans_S4_4018	GenProp1560	NO	PGPR
Pseudomonas_azotoformans_S4_4018	GenProp1561	PARTIAL	PGPR
Pseudomonas_azotoformans_S4_4018	GenProp1562	NO	PGPR
Pseudomonas_azotoformans_S4_4018	GenProp1563	PARTIAL	PGPR
Pseudomonas_azotoformans_S4_4018	GenProp1564	PARTIAL	PGPR
Pseudomonas_azotoformans_S4_4018	GenProp1565	PARTIAL	PGPR
Pseudomonas_azotoformans_S4_4018	GenProp1566	YES	PGPR
Pseudomonas_azotoformans_S4_4018	GenProp1567	YES	PGPR
Pseudomonas_azotoformans_S4_4018	GenProp1568	NO	PGPR
Pseudomonas_azotoformans_S4_4018	GenProp1569	NO	PGPR
Pseudomonas_azotoformans_S4_4018	GenProp1570	PARTIAL	PGPR
Pseudomonas_azotoformans_S4_4018	GenProp1571	NO	PGPR
Pseudomonas_azotoformans_S4_4018	GenProp1572	NO	PGPR
Pseudomonas_azotoformans_S4_4018	GenProp1573	YES	PGPR
Pseudomonas_azotoformans_S4_4018	GenProp1574	NO	PGPR
Pseudomonas_azotoformans_S4_4018	GenProp1575	NO	PGPR
Pseudomonas_azotoformans_S4_4018	GenProp1576	PARTIAL	PGPR
Pseudomonas_azotoformans_S4_4018	GenProp1577	PARTIAL	PGPR
Pseudomonas_azotoformans_S4_4018	GenProp1578	NO	PGPR
Pseudomonas_azotoformans_S4_4018	GenProp1579	YES	PGPR
Pseudomonas_azotoformans_S4_4018	GenProp1580	NO	PGPR
Pseudomonas_azotoformans_S4_4018	GenProp1581	PARTIAL	PGPR
Pseudomonas_azotoformans_S4_4018	GenProp1582	NO	PGPR
Pseudomonas_azotoformans_S4_4018	GenProp1583	PARTIAL	PGPR
Pseudomonas_azotoformans_S4_4018	GenProp1584	PARTIAL	PGPR
Pseudomonas_azotoformans_S4_4018	GenProp1585	NO	PGPR
Pseudomonas_azotoformans_S4_4018	GenProp1586	PARTIAL	PGPR
Pseudomonas_azotoformans_S4_4018	GenProp1587	PARTIAL	PGPR
Pseudomonas_azotoformans_S4_4018	GenProp1588	NO	PGPR
Pseudomonas_azotoformans_S4_4018	GenProp1589	NO	PGPR
Pseudomonas_azotoformans_S4_4018	GenProp1590	PARTIAL	PGPR
Pseudomonas_azotoformans_S4_4018	GenProp1591	NO	PGPR
Pseudomonas_azotoformans_S4_4018	GenProp1592	NO	PGPR
Pseudomonas_azotoformans_S4_4018	GenProp1593	NO	PGPR
Pseudomonas_azotoformans_S4_4018	GenProp1594	NO	PGPR
Pseudomonas_azotoformans_S4_4018	GenProp1595	NO	PGPR
Pseudomonas_azotoformans_S4_4018	GenProp1596	NO	PGPR
Pseudomonas_azotoformans_S4_4018	GenProp1597	YES	PGPR
Pseudomonas_azotoformans_S4_4018	GenProp1598	PARTIAL	PGPR
Pseudomonas_azotoformans_S4_4018	GenProp1599	NO	PGPR
Pseudomonas_azotoformans_S4_4018	GenProp1600	NO	PGPR
Pseudomonas_azotoformans_S4_4018	GenProp1601	NO	PGPR
Pseudomonas_azotoformans_S4_4018	GenProp1602	NO	PGPR
Pseudomonas_azotoformans_S4_4018	GenProp1603	NO	PGPR
Pseudomonas_azotoformans_S4_4018	GenProp1604	NO	PGPR
Pseudomonas_azotoformans_S4_4018	GenProp1605	PARTIAL	PGPR
Pseudomonas_azotoformans_S4_4018	GenProp1606	NO	PGPR
Pseudomonas_azotoformans_S4_4018	GenProp1607	NO	PGPR
Pseudomonas_azotoformans_S4_4018	GenProp1608	PARTIAL	PGPR
Pseudomonas_azotoformans_S4_4018	GenProp1609	NO	PGPR
Pseudomonas_azotoformans_S4_4018	GenProp1610	NO	PGPR
Pseudomonas_azotoformans_S4_4018	GenProp1611	PARTIAL	PGPR
Pseudomonas_azotoformans_S4_4018	GenProp1612	NO	PGPR
Pseudomonas_azotoformans_S4_4018	GenProp1613	NO	PGPR
Pseudomonas_azotoformans_S4_4018	GenProp1614	NO	PGPR
Pseudomonas_azotoformans_S4_4018	GenProp1615	PARTIAL	PGPR
Pseudomonas_azotoformans_S4_4018	GenProp1616	NO	PGPR
Pseudomonas_azotoformans_S4_4018	GenProp1617	NO	PGPR
Pseudomonas_azotoformans_S4_4018	GenProp1619	PARTIAL	PGPR
Pseudomonas_azotoformans_S4_4018	GenProp1620	YES	PGPR
Pseudomonas_azotoformans_S4_4018	GenProp1621	NO	PGPR
Pseudomonas_azotoformans_S4_4018	GenProp1622	PARTIAL	PGPR
Pseudomonas_azotoformans_S4_4018	GenProp1623	NO	PGPR
Pseudomonas_azotoformans_S4_4018	GenProp1624	PARTIAL	PGPR
Pseudomonas_azotoformans_S4_4018	GenProp1625	YES	PGPR
Pseudomonas_azotoformans_S4_4018	GenProp1626	YES	PGPR
Pseudomonas_azotoformans_S4_4018	GenProp1627	PARTIAL	PGPR
Pseudomonas_azotoformans_S4_4018	GenProp1628	NO	PGPR
Pseudomonas_azotoformans_S4_4018	GenProp1629	NO	PGPR
Pseudomonas_azotoformans_S4_4018	GenProp1630	NO	PGPR
Pseudomonas_azotoformans_S4_4018	GenProp1631	NO	PGPR
Pseudomonas_azotoformans_S4_4018	GenProp1632	PARTIAL	PGPR
Pseudomonas_azotoformans_S4_4018	GenProp1633	NO	PGPR
Pseudomonas_azotoformans_S4_4018	GenProp1634	PARTIAL	PGPR
Pseudomonas_azotoformans_S4_4018	GenProp1635	NO	PGPR
Pseudomonas_azotoformans_S4_4018	GenProp1636	NO	PGPR
Pseudomonas_azotoformans_S4_4018	GenProp1637	NO	PGPR
Pseudomonas_azotoformans_S4_4018	GenProp1638	PARTIAL	PGPR
Pseudomonas_azotoformans_S4_4018	GenProp1639	NO	PGPR
Pseudomonas_azotoformans_S4_4018	GenProp1640	NO	PGPR
Pseudomonas_azotoformans_S4_4018	GenProp1641	YES	PGPR
Pseudomonas_azotoformans_S4_4018	GenProp1643	YES	PGPR
Pseudomonas_azotoformans_S4_4018	GenProp1644	YES	PGPR
Pseudomonas_azotoformans_S4_4018	GenProp1645	YES	PGPR
Pseudomonas_azotoformans_S4_4018	GenProp1646	NO	PGPR
Pseudomonas_azotoformans_S4_4018	GenProp1647	NO	PGPR
Pseudomonas_azotoformans_S4_4018	GenProp1648	NO	PGPR
Pseudomonas_azotoformans_S4_4018	GenProp1649	PARTIAL	PGPR
Pseudomonas_azotoformans_S4_4018	GenProp1650	NO	PGPR
Pseudomonas_azotoformans_S4_4018	GenProp1651	NO	PGPR
Pseudomonas_azotoformans_S4_4018	GenProp1652	PARTIAL	PGPR
Pseudomonas_azotoformans_S4_4018	GenProp1653	NO	PGPR
Pseudomonas_azotoformans_S4_4018	GenProp1654	PARTIAL	PGPR
Pseudomonas_azotoformans_S4_4018	GenProp1655	PARTIAL	PGPR
Pseudomonas_azotoformans_S4_4018	GenProp1656	PARTIAL	PGPR
Pseudomonas_azotoformans_S4_4018	GenProp1657	NO	PGPR
Pseudomonas_azotoformans_S4_4018	GenProp1658	NO	PGPR
Pseudomonas_azotoformans_S4_4018	GenProp1660	PARTIAL	PGPR
Pseudomonas_azotoformans_S4_4018	GenProp1661	NO	PGPR
Pseudomonas_azotoformans_S4_4018	GenProp1662	PARTIAL	PGPR
Pseudomonas_azotoformans_S4_4018	GenProp1663	NO	PGPR
Pseudomonas_azotoformans_S4_4018	GenProp1664	NO	PGPR
Pseudomonas_azotoformans_S4_4018	GenProp1665	PARTIAL	PGPR
Pseudomonas_azotoformans_S4_4018	GenProp1666	YES	PGPR
Pseudomonas_azotoformans_S4_4018	GenProp1667	NO	PGPR
Pseudomonas_azotoformans_S4_4018	GenProp1668	NO	PGPR
Pseudomonas_azotoformans_S4_4018	GenProp1669	PARTIAL	PGPR
Pseudomonas_azotoformans_S4_4018	GenProp1670	PARTIAL	PGPR
Pseudomonas_azotoformans_S4_4018	GenProp1671	NO	PGPR
Pseudomonas_azotoformans_S4_4018	GenProp1672	PARTIAL	PGPR
Pseudomonas_azotoformans_S4_4018	GenProp1673	NO	PGPR
Pseudomonas_azotoformans_S4_4018	GenProp1674	NO	PGPR
Pseudomonas_azotoformans_S4_4018	GenProp1675	PARTIAL	PGPR
Pseudomonas_azotoformans_S4_4018	GenProp1676	NO	PGPR
Pseudomonas_azotoformans_S4_4018	GenProp1677	NO	PGPR
Pseudomonas_azotoformans_S4_4018	GenProp1678	PARTIAL	PGPR
Pseudomonas_azotoformans_S4_4018	GenProp1679	NO	PGPR
Pseudomonas_azotoformans_S4_4018	GenProp1680	NO	PGPR
Pseudomonas_azotoformans_S4_4018	GenProp1681	YES	PGPR
Pseudomonas_azotoformans_S4_4018	GenProp1682	NO	PGPR
Pseudomonas_azotoformans_S4_4018	GenProp1683	NO	PGPR
Pseudomonas_azotoformans_S4_4018	GenProp1684	YES	PGPR
Pseudomonas_azotoformans_S4_4018	GenProp1685	PARTIAL	PGPR
Pseudomonas_azotoformans_S4_4018	GenProp1686	NO	PGPR
Pseudomonas_azotoformans_S4_4018	GenProp1687	NO	PGPR
Pseudomonas_azotoformans_S4_4018	GenProp1688	YES	PGPR
Pseudomonas_azotoformans_S4_4018	GenProp1689	NO	PGPR
Pseudomonas_azotoformans_S4_4018	GenProp1690	YES	PGPR
Pseudomonas_azotoformans_S4_4018	GenProp1691	NO	PGPR
Pseudomonas_azotoformans_S4_4018	GenProp1692	NO	PGPR
Pseudomonas_azotoformans_S4_4018	GenProp1693	NO	PGPR
Pseudomonas_azotoformans_S4_4018	GenProp1694	PARTIAL	PGPR
Pseudomonas_azotoformans_S4_4018	GenProp1695	NO	PGPR
Pseudomonas_azotoformans_S4_4018	GenProp1696	YES	PGPR
Pseudomonas_azotoformans_S4_4018	GenProp1697	NO	PGPR
Pseudomonas_azotoformans_S4_4018	GenProp1698	PARTIAL	PGPR
Pseudomonas_azotoformans_S4_4018	GenProp1699	NO	PGPR
Pseudomonas_azotoformans_S4_4018	GenProp1701	NO	PGPR
Pseudomonas_azotoformans_S4_4018	GenProp1702	NO	PGPR
Pseudomonas_azotoformans_S4_4018	GenProp1703	NO	PGPR
Pseudomonas_azotoformans_S4_4018	GenProp1704	PARTIAL	PGPR
Pseudomonas_azotoformans_S4_4018	GenProp1705	PARTIAL	PGPR
Pseudomonas_azotoformans_S4_4018	GenProp1706	NO	PGPR
Pseudomonas_azotoformans_S4_4018	GenProp1707	NO	PGPR
Pseudomonas_azotoformans_S4_4018	GenProp1708	PARTIAL	PGPR
Pseudomonas_azotoformans_S4_4018	GenProp1709	NO	PGPR
Pseudomonas_azotoformans_S4_4018	GenProp1710	PARTIAL	PGPR
Pseudomonas_azotoformans_S4_4018	GenProp1711	NO	PGPR
Pseudomonas_azotoformans_S4_4018	GenProp1712	NO	PGPR
Pseudomonas_azotoformans_S4_4018	GenProp1713	YES	PGPR
Pseudomonas_azotoformans_S4_4018	GenProp1715	PARTIAL	PGPR
Pseudomonas_azotoformans_S4_4018	GenProp1716	PARTIAL	PGPR
Pseudomonas_azotoformans_S4_4018	GenProp1717	PARTIAL	PGPR
Pseudomonas_azotoformans_S4_4018	GenProp1718	NO	PGPR
Pseudomonas_azotoformans_S4_4018	GenProp1719	YES	PGPR
Pseudomonas_azotoformans_S4_4018	GenProp1720	PARTIAL	PGPR
Pseudomonas_azotoformans_S4_4018	GenProp1721	PARTIAL	PGPR
Pseudomonas_azotoformans_S4_4018	GenProp1722	NO	PGPR
Pseudomonas_azotoformans_S4_4018	GenProp1723	NO	PGPR
Pseudomonas_azotoformans_S4_4018	GenProp1724	PARTIAL	PGPR
Pseudomonas_azotoformans_S4_4018	GenProp1725	PARTIAL	PGPR
Pseudomonas_azotoformans_S4_4018	GenProp1726	NO	PGPR
Pseudomonas_azotoformans_S4_4018	GenProp1727	PARTIAL	PGPR
Pseudomonas_azotoformans_S4_4018	GenProp1728	NO	PGPR
Pseudomonas_azotoformans_S4_4018	GenProp1729	PARTIAL	PGPR
Pseudomonas_azotoformans_S4_4018	GenProp1730	NO	PGPR
Pseudomonas_azotoformans_S4_4018	GenProp1731	PARTIAL	PGPR
Pseudomonas_azotoformans_S4_4018	GenProp1732	NO	PGPR
Pseudomonas_azotoformans_S4_4018	GenProp1733	PARTIAL	PGPR
Pseudomonas_azotoformans_S4_4018	GenProp1734	NO	PGPR
Pseudomonas_azotoformans_S4_4018	GenProp1735	PARTIAL	PGPR
Pseudomonas_azotoformans_S4_4018	GenProp1736	NO	PGPR
Pseudomonas_azotoformans_S4_4018	GenProp1737	NO	PGPR
Pseudomonas_azotoformans_S4_4018	GenProp1739	NO	PGPR
Pseudomonas_azotoformans_S4_4018	GenProp1740	YES	PGPR
Pseudomonas_azotoformans_S4_4018	GenProp1741	NO	PGPR
Pseudomonas_azotoformans_S4_4018	GenProp1742	NO	PGPR
Pseudomonas_azotoformans_S4_4018	GenProp1743	PARTIAL	PGPR
Pseudomonas_azotoformans_S4_4018	GenProp1744	NO	PGPR
Pseudomonas_azotoformans_S4_4018	GenProp1745	YES	PGPR
Pseudomonas_azotoformans_S4_4018	GenProp1746	PARTIAL	PGPR
Pseudomonas_azotoformans_S4_4018	GenProp1747	NO	PGPR
Pseudomonas_azotoformans_S4_4018	GenProp1748	NO	PGPR
Pseudomonas_azotoformans_S4_4018	GenProp1749	NO	PGPR
Pseudomonas_azotoformans_S4_4018	GenProp1750	PARTIAL	PGPR
Pseudomonas_azotoformans_S4_4018	GenProp1751	PARTIAL	PGPR
Pseudomonas_azotoformans_S4_4018	GenProp1752	NO	PGPR
Pseudomonas_azotoformans_S4_4018	GenProp1753	NO	PGPR
Pseudomonas_azotoformans_S4_4018	GenProp1754	NO	PGPR
Pseudomonas_azotoformans_S4_4018	GenProp1755	NO	PGPR
Pseudomonas_azotoformans_S4_4018	GenProp1756	NO	PGPR
Pseudomonas_azotoformans_S4_4018	GenProp1757	NO	PGPR
Pseudomonas_azotoformans_S4_4018	GenProp1758	NO	PGPR
Pseudomonas_azotoformans_S4_4018	GenProp1759	NO	PGPR
Pseudomonas_azotoformans_S4_4018	GenProp1760	PARTIAL	PGPR
Pseudomonas_azotoformans_S4_4018	GenProp1761	NO	PGPR
Pseudomonas_azotoformans_S4_4018	GenProp1762	NO	PGPR
Pseudomonas_azotoformans_S4_4018	GenProp1763	NO	PGPR
Pseudomonas_azotoformans_S4_4018	GenProp1764	YES	PGPR
Pseudomonas_azotoformans_S4_4018	GenProp1765	PARTIAL	PGPR
Pseudomonas_azotoformans_S4_4018	GenProp1766	PARTIAL	PGPR
Pseudomonas_azotoformans_S4_4018	GenProp1767	PARTIAL	PGPR
Pseudomonas_azotoformans_S4_4018	GenProp1768	PARTIAL	PGPR
Pseudomonas_azotoformans_S4_4018	GenProp1769	PARTIAL	PGPR
Pseudomonas_azotoformans_S4_4018	GenProp1770	PARTIAL	PGPR
Pseudomonas_azotoformans_S4_4018	GenProp1771	PARTIAL	PGPR
Pseudomonas_azotoformans_S4_4018	GenProp1772	YES	PGPR
Pseudomonas_azotoformans_S4_4018	GenProp1773	PARTIAL	PGPR
Pseudomonas_azotoformans_S4_4018	GenProp1774	PARTIAL	PGPR
Pseudomonas_azotoformans_S4_4018	GenProp1775	PARTIAL	PGPR
Pseudomonas_azotoformans_S4_4018	GenProp1776	PARTIAL	PGPR
Pseudomonas_azotoformans_S4_4018	GenProp1777	PARTIAL	PGPR
Pseudomonas_azotoformans_S4_4018	GenProp1778	NO	PGPR
Pseudomonas_azotoformans_S4_4018	GenProp2002	NO	PGPR
Pseudomonas_azotoformans_S4_4018	GenProp2007	NO	PGPR
Pseudomonas_azotoformans_S4_4018	GenProp2010	NO	PGPR
Pseudomonas_azotoformans_S4_4018	GenProp2011	NO	PGPR
Pseudomonas_azotoformans_S4_4018	GenProp2012	NO	PGPR
Pseudomonas_azotoformans_S4_4018	GenProp2013	NO	PGPR
Pseudomonas_azotoformans_S4_4018	GenProp2014	NO	PGPR
Pseudomonas_azotoformans_S4_4018	GenProp2015	NO	PGPR
Pseudomonas_azotoformans_S4_4018	GenProp2016	NO	PGPR
Pseudomonas_azotoformans_S4_4018	GenProp2017	NO	PGPR
Pseudomonas_azotoformans_S4_4018	GenProp2018	NO	PGPR
Pseudomonas_azotoformans_S4_4018	GenProp2019	NO	PGPR
Pseudomonas_azotoformans_S4_4018	GenProp2021	NO	PGPR
Pseudomonas_azotoformans_S4_4018	GenProp2026	NO	PGPR
Pseudomonas_azotoformans_S4_4018	GenProp2028	NO	PGPR
Pseudomonas_azotoformans_S4_4018	GenProp2029	NO	PGPR
Pseudomonas_azotoformans_S4_4018	GenProp2030	NO	PGPR
Pseudomonas_azotoformans_S4_4018	GenProp2031	NO	PGPR
Pseudomonas_azotoformans_S4_4018	GenProp2032	NO	PGPR
Pseudomonas_azotoformans_S4_4018	GenProp2033	NO	PGPR
Pseudomonas_azotoformans_S4_4018	GenProp2034	NO	PGPR
Pseudomonas_azotoformans_S4_4018	GenProp2035	NO	PGPR
Pseudomonas_azotoformans_S4_4018	GenProp2036	NO	PGPR
Pseudomonas_azotoformans_S4_4018	GenProp2037	NO	PGPR
Pseudomonas_azotoformans_S4_4018	GenProp2038	NO	PGPR
Pseudomonas_azotoformans_S4_4018	GenProp2039	NO	PGPR
Pseudomonas_azotoformans_S4_4018	GenProp2040	NO	PGPR
Pseudomonas_azotoformans_S4_4018	GenProp2043	NO	PGPR
Pseudomonas_azotoformans_S4_4018	GenProp2047	NO	PGPR
Pseudomonas_azotoformans_S4_4018	GenProp2048	NO	PGPR
Pseudomonas_azotoformans_S4_4018	GenProp2049	NO	PGPR
Pseudomonas_azotoformans_S4_4018	GenProp2050	NO	PGPR
Pseudomonas_azotoformans_S4_4018	GenProp2052	NO	PGPR
Pseudomonas_azotoformans_S4_4018	GenProp2053	NO	PGPR
Pseudomonas_azotoformans_S4_4018	GenProp2054	NO	PGPR
Pseudomonas_azotoformans_S4_4018	GenProp2055	NO	PGPR
Pseudomonas_azotoformans_S4_4018	GenProp2057	NO	PGPR
Pseudomonas_azotoformans_S4_4018	GenProp2059	NO	PGPR
Pseudomonas_azotoformans_S4_4018	GenProp2060	NO	PGPR
Pseudomonas_azotoformans_S4_4018	GenProp2063	NO	PGPR
Pseudomonas_azotoformans_S4_4018	GenProp2064	NO	PGPR
Pseudomonas_azotoformans_S4_4018	GenProp2066	NO	PGPR
Pseudomonas_azotoformans_S4_4018	GenProp2067	NO	PGPR
Pseudomonas_azotoformans_S4_4018	GenProp2069	NO	PGPR
Pseudomonas_azotoformans_S4_4018	GenProp2080	NO	PGPR
Pseudomonas_azotoformans_S4_4018	GenProp2081	NO	PGPR
Pseudomonas_azotoformans_S4_4018	GenProp2084	NO	PGPR
Pseudomonas_azotoformans_S4_4018	GenProp2085	NO	PGPR
Pseudomonas_azotoformans_S4_4018	GenProp2086	NO	PGPR
Pseudomonas_azotoformans_S4_4018	GenProp2087	NO	PGPR
Pseudomonas_azotoformans_S4_4018	GenProp2088	NO	PGPR
Pseudomonas_azotoformans_S4_4018	GenProp2089	NO	PGPR
Pseudomonas_azotoformans_S4_4018	GenProp2090	NO	PGPR
Pseudomonas_azotoformans_S4_4018	GenProp2092	NO	PGPR
Pseudomonas_azotoformans_S4_4018	GenProp2093	NO	PGPR
Pseudomonas_azotoformans_S4_4018	GenProp2094	NO	PGPR
Pseudomonas_azotoformans_S4_4018	GenProp2095	NO	PGPR
Pseudomonas_azotoformans_S4_4018	GenProp2096	NO	PGPR
Pseudomonas_azotoformans_S4_4018	GenProp2097	NO	PGPR
Pseudomonas_azotoformans_S4_4018	GenProp2098	NO	PGPR
Pseudomonas_azotoformans_S4_4018	GenProp2099	NO	PGPR
Pseudomonas_brassicacearum_DF41_2913	GenProp0001	NO	PGPR
Pseudomonas_brassicacearum_DF41_2913	GenProp0002	NO	PGPR
Pseudomonas_brassicacearum_DF41_2913	GenProp0007	PARTIAL	PGPR
Pseudomonas_brassicacearum_DF41_2913	GenProp0010	NO	PGPR
Pseudomonas_brassicacearum_DF41_2913	GenProp0011	NO	PGPR
Pseudomonas_brassicacearum_DF41_2913	GenProp0017	PARTIAL	PGPR
Pseudomonas_brassicacearum_DF41_2913	GenProp0021	NO	PGPR
Pseudomonas_brassicacearum_DF41_2913	GenProp0023	PARTIAL	PGPR
Pseudomonas_brassicacearum_DF41_2913	GenProp0027	NO	PGPR
Pseudomonas_brassicacearum_DF41_2913	GenProp0029	NO	PGPR
Pseudomonas_brassicacearum_DF41_2913	GenProp0030	PARTIAL	PGPR
Pseudomonas_brassicacearum_DF41_2913	GenProp0033	NO	PGPR
Pseudomonas_brassicacearum_DF41_2913	GenProp0036	PARTIAL	PGPR
Pseudomonas_brassicacearum_DF41_2913	GenProp0037	PARTIAL	PGPR
Pseudomonas_brassicacearum_DF41_2913	GenProp0038	NO	PGPR
Pseudomonas_brassicacearum_DF41_2913	GenProp0046	NO	PGPR
Pseudomonas_brassicacearum_DF41_2913	GenProp0047	NO	PGPR
Pseudomonas_brassicacearum_DF41_2913	GenProp0048	NO	PGPR
Pseudomonas_brassicacearum_DF41_2913	GenProp0049	NO	PGPR
Pseudomonas_brassicacearum_DF41_2913	GenProp0051	YES	PGPR
Pseudomonas_brassicacearum_DF41_2913	GenProp0052	PARTIAL	PGPR
Pseudomonas_brassicacearum_DF41_2913	GenProp0053	PARTIAL	PGPR
Pseudomonas_brassicacearum_DF41_2913	GenProp0055	PARTIAL	PGPR
Pseudomonas_brassicacearum_DF41_2913	GenProp0057	PARTIAL	PGPR
Pseudomonas_brassicacearum_DF41_2913	GenProp0058	NO	PGPR
Pseudomonas_brassicacearum_DF41_2913	GenProp0059	YES	PGPR
Pseudomonas_brassicacearum_DF41_2913	GenProp0061	PARTIAL	PGPR
Pseudomonas_brassicacearum_DF41_2913	GenProp0063	PARTIAL	PGPR
Pseudomonas_brassicacearum_DF41_2913	GenProp0064	NO	PGPR
Pseudomonas_brassicacearum_DF41_2913	GenProp0065	PARTIAL	PGPR
Pseudomonas_brassicacearum_DF41_2913	GenProp0066	PARTIAL	PGPR
Pseudomonas_brassicacearum_DF41_2913	GenProp0069	PARTIAL	PGPR
Pseudomonas_brassicacearum_DF41_2913	GenProp0070	PARTIAL	PGPR
Pseudomonas_brassicacearum_DF41_2913	GenProp0071	PARTIAL	PGPR
Pseudomonas_brassicacearum_DF41_2913	GenProp0072	PARTIAL	PGPR
Pseudomonas_brassicacearum_DF41_2913	GenProp0073	PARTIAL	PGPR
Pseudomonas_brassicacearum_DF41_2913	GenProp0074	PARTIAL	PGPR
Pseudomonas_brassicacearum_DF41_2913	GenProp0075	PARTIAL	PGPR
Pseudomonas_brassicacearum_DF41_2913	GenProp0076	PARTIAL	PGPR
Pseudomonas_brassicacearum_DF41_2913	GenProp0077	PARTIAL	PGPR
Pseudomonas_brassicacearum_DF41_2913	GenProp0109	PARTIAL	PGPR
Pseudomonas_brassicacearum_DF41_2913	GenProp0110	NO	PGPR
Pseudomonas_brassicacearum_DF41_2913	GenProp0111	NO	PGPR
Pseudomonas_brassicacearum_DF41_2913	GenProp0114	PARTIAL	PGPR
Pseudomonas_brassicacearum_DF41_2913	GenProp0115	PARTIAL	PGPR
Pseudomonas_brassicacearum_DF41_2913	GenProp0116	PARTIAL	PGPR
Pseudomonas_brassicacearum_DF41_2913	GenProp0117	NO	PGPR
Pseudomonas_brassicacearum_DF41_2913	GenProp0118	PARTIAL	PGPR
Pseudomonas_brassicacearum_DF41_2913	GenProp0119	YES	PGPR
Pseudomonas_brassicacearum_DF41_2913	GenProp0120	NO	PGPR
Pseudomonas_brassicacearum_DF41_2913	GenProp0124	YES	PGPR
Pseudomonas_brassicacearum_DF41_2913	GenProp0125	PARTIAL	PGPR
Pseudomonas_brassicacearum_DF41_2913	GenProp0126	PARTIAL	PGPR
Pseudomonas_brassicacearum_DF41_2913	GenProp0127	PARTIAL	PGPR
Pseudomonas_brassicacearum_DF41_2913	GenProp0128	YES	PGPR
Pseudomonas_brassicacearum_DF41_2913	GenProp0129	NO	PGPR
Pseudomonas_brassicacearum_DF41_2913	GenProp0130	PARTIAL	PGPR
Pseudomonas_brassicacearum_DF41_2913	GenProp0131	PARTIAL	PGPR
Pseudomonas_brassicacearum_DF41_2913	GenProp0132	NO	PGPR
Pseudomonas_brassicacearum_DF41_2913	GenProp0133	PARTIAL	PGPR
Pseudomonas_brassicacearum_DF41_2913	GenProp0135	PARTIAL	PGPR
Pseudomonas_brassicacearum_DF41_2913	GenProp0136	NO	PGPR
Pseudomonas_brassicacearum_DF41_2913	GenProp0137	NO	PGPR
Pseudomonas_brassicacearum_DF41_2913	GenProp0138	PARTIAL	PGPR
Pseudomonas_brassicacearum_DF41_2913	GenProp0139	PARTIAL	PGPR
Pseudomonas_brassicacearum_DF41_2913	GenProp0140	PARTIAL	PGPR
Pseudomonas_brassicacearum_DF41_2913	GenProp0141	NO	PGPR
Pseudomonas_brassicacearum_DF41_2913	GenProp0142	PARTIAL	PGPR
Pseudomonas_brassicacearum_DF41_2913	GenProp0143	NO	PGPR
Pseudomonas_brassicacearum_DF41_2913	GenProp0144	NO	PGPR
Pseudomonas_brassicacearum_DF41_2913	GenProp0146	NO	PGPR
Pseudomonas_brassicacearum_DF41_2913	GenProp0147	YES	PGPR
Pseudomonas_brassicacearum_DF41_2913	GenProp0150	NO	PGPR
Pseudomonas_brassicacearum_DF41_2913	GenProp0151	NO	PGPR
Pseudomonas_brassicacearum_DF41_2913	GenProp0155	NO	PGPR
Pseudomonas_brassicacearum_DF41_2913	GenProp0156	NO	PGPR
Pseudomonas_brassicacearum_DF41_2913	GenProp0157	PARTIAL	PGPR
Pseudomonas_brassicacearum_DF41_2913	GenProp0159	PARTIAL	PGPR
Pseudomonas_brassicacearum_DF41_2913	GenProp0160	PARTIAL	PGPR
Pseudomonas_brassicacearum_DF41_2913	GenProp0162	PARTIAL	PGPR
Pseudomonas_brassicacearum_DF41_2913	GenProp0163	PARTIAL	PGPR
Pseudomonas_brassicacearum_DF41_2913	GenProp0164	PARTIAL	PGPR
Pseudomonas_brassicacearum_DF41_2913	GenProp0165	YES	PGPR
Pseudomonas_brassicacearum_DF41_2913	GenProp0166	YES	PGPR
Pseudomonas_brassicacearum_DF41_2913	GenProp0167	PARTIAL	PGPR
Pseudomonas_brassicacearum_DF41_2913	GenProp0168	NO	PGPR
Pseudomonas_brassicacearum_DF41_2913	GenProp0170	PARTIAL	PGPR
Pseudomonas_brassicacearum_DF41_2913	GenProp0171	PARTIAL	PGPR
Pseudomonas_brassicacearum_DF41_2913	GenProp0172	YES	PGPR
Pseudomonas_brassicacearum_DF41_2913	GenProp0176	YES	PGPR
Pseudomonas_brassicacearum_DF41_2913	GenProp0178	PARTIAL	PGPR
Pseudomonas_brassicacearum_DF41_2913	GenProp0179	PARTIAL	PGPR
Pseudomonas_brassicacearum_DF41_2913	GenProp0180	PARTIAL	PGPR
Pseudomonas_brassicacearum_DF41_2913	GenProp0182	PARTIAL	PGPR
Pseudomonas_brassicacearum_DF41_2913	GenProp0183	YES	PGPR
Pseudomonas_brassicacearum_DF41_2913	GenProp0184	PARTIAL	PGPR
Pseudomonas_brassicacearum_DF41_2913	GenProp0185	PARTIAL	PGPR
Pseudomonas_brassicacearum_DF41_2913	GenProp0186	PARTIAL	PGPR
Pseudomonas_brassicacearum_DF41_2913	GenProp0187	NO	PGPR
Pseudomonas_brassicacearum_DF41_2913	GenProp0188	YES	PGPR
Pseudomonas_brassicacearum_DF41_2913	GenProp0189	YES	PGPR
Pseudomonas_brassicacearum_DF41_2913	GenProp0190	YES	PGPR
Pseudomonas_brassicacearum_DF41_2913	GenProp0191	YES	PGPR
Pseudomonas_brassicacearum_DF41_2913	GenProp0192	YES	PGPR
Pseudomonas_brassicacearum_DF41_2913	GenProp0193	NO	PGPR
Pseudomonas_brassicacearum_DF41_2913	GenProp0196	PARTIAL	PGPR
Pseudomonas_brassicacearum_DF41_2913	GenProp0197	PARTIAL	PGPR
Pseudomonas_brassicacearum_DF41_2913	GenProp0198	YES	PGPR
Pseudomonas_brassicacearum_DF41_2913	GenProp0199	NO	PGPR
Pseudomonas_brassicacearum_DF41_2913	GenProp0201	PARTIAL	PGPR
Pseudomonas_brassicacearum_DF41_2913	GenProp0202	NO	PGPR
Pseudomonas_brassicacearum_DF41_2913	GenProp0203	PARTIAL	PGPR
Pseudomonas_brassicacearum_DF41_2913	GenProp0204	PARTIAL	PGPR
Pseudomonas_brassicacearum_DF41_2913	GenProp0207	PARTIAL	PGPR
Pseudomonas_brassicacearum_DF41_2913	GenProp0208	NO	PGPR
Pseudomonas_brassicacearum_DF41_2913	GenProp0209	NO	PGPR
Pseudomonas_brassicacearum_DF41_2913	GenProp0213	PARTIAL	PGPR
Pseudomonas_brassicacearum_DF41_2913	GenProp0214	PARTIAL	PGPR
Pseudomonas_brassicacearum_DF41_2913	GenProp0215	PARTIAL	PGPR
Pseudomonas_brassicacearum_DF41_2913	GenProp0216	YES	PGPR
Pseudomonas_brassicacearum_DF41_2913	GenProp0217	NO	PGPR
Pseudomonas_brassicacearum_DF41_2913	GenProp0218	PARTIAL	PGPR
Pseudomonas_brassicacearum_DF41_2913	GenProp0219	PARTIAL	PGPR
Pseudomonas_brassicacearum_DF41_2913	GenProp0220	YES	PGPR
Pseudomonas_brassicacearum_DF41_2913	GenProp0221	PARTIAL	PGPR
Pseudomonas_brassicacearum_DF41_2913	GenProp0222	YES	PGPR
Pseudomonas_brassicacearum_DF41_2913	GenProp0223	NO	PGPR
Pseudomonas_brassicacearum_DF41_2913	GenProp0225	PARTIAL	PGPR
Pseudomonas_brassicacearum_DF41_2913	GenProp0226	NO	PGPR
Pseudomonas_brassicacearum_DF41_2913	GenProp0231	PARTIAL	PGPR
Pseudomonas_brassicacearum_DF41_2913	GenProp0232	NO	PGPR
Pseudomonas_brassicacearum_DF41_2913	GenProp0233	PARTIAL	PGPR
Pseudomonas_brassicacearum_DF41_2913	GenProp0236	PARTIAL	PGPR
Pseudomonas_brassicacearum_DF41_2913	GenProp0238	NO	PGPR
Pseudomonas_brassicacearum_DF41_2913	GenProp0239	YES	PGPR
Pseudomonas_brassicacearum_DF41_2913	GenProp0240	PARTIAL	PGPR
Pseudomonas_brassicacearum_DF41_2913	GenProp0241	NO	PGPR
Pseudomonas_brassicacearum_DF41_2913	GenProp0242	PARTIAL	PGPR
Pseudomonas_brassicacearum_DF41_2913	GenProp0243	PARTIAL	PGPR
Pseudomonas_brassicacearum_DF41_2913	GenProp0244	YES	PGPR
Pseudomonas_brassicacearum_DF41_2913	GenProp0245	YES	PGPR
Pseudomonas_brassicacearum_DF41_2913	GenProp0246	NO	PGPR
Pseudomonas_brassicacearum_DF41_2913	GenProp0247	PARTIAL	PGPR
Pseudomonas_brassicacearum_DF41_2913	GenProp0248	PARTIAL	PGPR
Pseudomonas_brassicacearum_DF41_2913	GenProp0250	PARTIAL	PGPR
Pseudomonas_brassicacearum_DF41_2913	GenProp0251	YES	PGPR
Pseudomonas_brassicacearum_DF41_2913	GenProp0252	NO	PGPR
Pseudomonas_brassicacearum_DF41_2913	GenProp0253	NO	PGPR
Pseudomonas_brassicacearum_DF41_2913	GenProp0254	PARTIAL	PGPR
Pseudomonas_brassicacearum_DF41_2913	GenProp0255	NO	PGPR
Pseudomonas_brassicacearum_DF41_2913	GenProp0258	PARTIAL	PGPR
Pseudomonas_brassicacearum_DF41_2913	GenProp0259	NO	PGPR
Pseudomonas_brassicacearum_DF41_2913	GenProp0261	PARTIAL	PGPR
Pseudomonas_brassicacearum_DF41_2913	GenProp0262	PARTIAL	PGPR
Pseudomonas_brassicacearum_DF41_2913	GenProp0263	PARTIAL	PGPR
Pseudomonas_brassicacearum_DF41_2913	GenProp0264	NO	PGPR
Pseudomonas_brassicacearum_DF41_2913	GenProp0265	NO	PGPR
Pseudomonas_brassicacearum_DF41_2913	GenProp0266	YES	PGPR
Pseudomonas_brassicacearum_DF41_2913	GenProp0267	PARTIAL	PGPR
Pseudomonas_brassicacearum_DF41_2913	GenProp0268	NO	PGPR
Pseudomonas_brassicacearum_DF41_2913	GenProp0269	YES	PGPR
Pseudomonas_brassicacearum_DF41_2913	GenProp0271	PARTIAL	PGPR
Pseudomonas_brassicacearum_DF41_2913	GenProp0272	NO	PGPR
Pseudomonas_brassicacearum_DF41_2913	GenProp0273	YES	PGPR
Pseudomonas_brassicacearum_DF41_2913	GenProp0275	NO	PGPR
Pseudomonas_brassicacearum_DF41_2913	GenProp0277	NO	PGPR
Pseudomonas_brassicacearum_DF41_2913	GenProp0281	NO	PGPR
Pseudomonas_brassicacearum_DF41_2913	GenProp0283	PARTIAL	PGPR
Pseudomonas_brassicacearum_DF41_2913	GenProp0287	PARTIAL	PGPR
Pseudomonas_brassicacearum_DF41_2913	GenProp0288	NO	PGPR
Pseudomonas_brassicacearum_DF41_2913	GenProp0289	YES	PGPR
Pseudomonas_brassicacearum_DF41_2913	GenProp0290	NO	PGPR
Pseudomonas_brassicacearum_DF41_2913	GenProp0291	YES	PGPR
Pseudomonas_brassicacearum_DF41_2913	GenProp0292	NO	PGPR
Pseudomonas_brassicacearum_DF41_2913	GenProp0294	YES	PGPR
Pseudomonas_brassicacearum_DF41_2913	GenProp0295	YES	PGPR
Pseudomonas_brassicacearum_DF41_2913	GenProp0297	YES	PGPR
Pseudomonas_brassicacearum_DF41_2913	GenProp0298	PARTIAL	PGPR
Pseudomonas_brassicacearum_DF41_2913	GenProp0299	PARTIAL	PGPR
Pseudomonas_brassicacearum_DF41_2913	GenProp0300	NO	PGPR
Pseudomonas_brassicacearum_DF41_2913	GenProp0301	PARTIAL	PGPR
Pseudomonas_brassicacearum_DF41_2913	GenProp0302	YES	PGPR
Pseudomonas_brassicacearum_DF41_2913	GenProp0303	PARTIAL	PGPR
Pseudomonas_brassicacearum_DF41_2913	GenProp0304	NO	PGPR
Pseudomonas_brassicacearum_DF41_2913	GenProp0305	NO	PGPR
Pseudomonas_brassicacearum_DF41_2913	GenProp0309	YES	PGPR
Pseudomonas_brassicacearum_DF41_2913	GenProp0310	NO	PGPR
Pseudomonas_brassicacearum_DF41_2913	GenProp0311	PARTIAL	PGPR
Pseudomonas_brassicacearum_DF41_2913	GenProp0313	NO	PGPR
Pseudomonas_brassicacearum_DF41_2913	GenProp0314	NO	PGPR
Pseudomonas_brassicacearum_DF41_2913	GenProp0315	NO	PGPR
Pseudomonas_brassicacearum_DF41_2913	GenProp0316	NO	PGPR
Pseudomonas_brassicacearum_DF41_2913	GenProp0317	NO	PGPR
Pseudomonas_brassicacearum_DF41_2913	GenProp0318	NO	PGPR
Pseudomonas_brassicacearum_DF41_2913	GenProp0319	NO	PGPR
Pseudomonas_brassicacearum_DF41_2913	GenProp0320	NO	PGPR
Pseudomonas_brassicacearum_DF41_2913	GenProp0321	YES	PGPR
Pseudomonas_brassicacearum_DF41_2913	GenProp0322	YES	PGPR
Pseudomonas_brassicacearum_DF41_2913	GenProp0323	YES	PGPR
Pseudomonas_brassicacearum_DF41_2913	GenProp0324	NO	PGPR
Pseudomonas_brassicacearum_DF41_2913	GenProp0326	NO	PGPR
Pseudomonas_brassicacearum_DF41_2913	GenProp0455	YES	PGPR
Pseudomonas_brassicacearum_DF41_2913	GenProp0456	NO	PGPR
Pseudomonas_brassicacearum_DF41_2913	GenProp0457	NO	PGPR
Pseudomonas_brassicacearum_DF41_2913	GenProp0458	NO	PGPR
Pseudomonas_brassicacearum_DF41_2913	GenProp0460	NO	PGPR
Pseudomonas_brassicacearum_DF41_2913	GenProp0462	PARTIAL	PGPR
Pseudomonas_brassicacearum_DF41_2913	GenProp0465	NO	PGPR
Pseudomonas_brassicacearum_DF41_2913	GenProp0466	PARTIAL	PGPR
Pseudomonas_brassicacearum_DF41_2913	GenProp0468	PARTIAL	PGPR
Pseudomonas_brassicacearum_DF41_2913	GenProp0469	NO	PGPR
Pseudomonas_brassicacearum_DF41_2913	GenProp0470	NO	PGPR
Pseudomonas_brassicacearum_DF41_2913	GenProp0471	YES	PGPR
Pseudomonas_brassicacearum_DF41_2913	GenProp0472	NO	PGPR
Pseudomonas_brassicacearum_DF41_2913	GenProp0473	NO	PGPR
Pseudomonas_brassicacearum_DF41_2913	GenProp0474	PARTIAL	PGPR
Pseudomonas_brassicacearum_DF41_2913	GenProp0475	PARTIAL	PGPR
Pseudomonas_brassicacearum_DF41_2913	GenProp0476	NO	PGPR
Pseudomonas_brassicacearum_DF41_2913	GenProp0478	NO	PGPR
Pseudomonas_brassicacearum_DF41_2913	GenProp0479	PARTIAL	PGPR
Pseudomonas_brassicacearum_DF41_2913	GenProp0480	YES	PGPR
Pseudomonas_brassicacearum_DF41_2913	GenProp0481	YES	PGPR
Pseudomonas_brassicacearum_DF41_2913	GenProp0483	PARTIAL	PGPR
Pseudomonas_brassicacearum_DF41_2913	GenProp0484	NO	PGPR
Pseudomonas_brassicacearum_DF41_2913	GenProp0485	NO	PGPR
Pseudomonas_brassicacearum_DF41_2913	GenProp0487	NO	PGPR
Pseudomonas_brassicacearum_DF41_2913	GenProp0488	NO	PGPR
Pseudomonas_brassicacearum_DF41_2913	GenProp0489	NO	PGPR
Pseudomonas_brassicacearum_DF41_2913	GenProp0490	NO	PGPR
Pseudomonas_brassicacearum_DF41_2913	GenProp0491	PARTIAL	PGPR
Pseudomonas_brassicacearum_DF41_2913	GenProp0492	YES	PGPR
Pseudomonas_brassicacearum_DF41_2913	GenProp0493	NO	PGPR
Pseudomonas_brassicacearum_DF41_2913	GenProp0494	NO	PGPR
Pseudomonas_brassicacearum_DF41_2913	GenProp0542	YES	PGPR
Pseudomonas_brassicacearum_DF41_2913	GenProp0543	YES	PGPR
Pseudomonas_brassicacearum_DF41_2913	GenProp0551	PARTIAL	PGPR
Pseudomonas_brassicacearum_DF41_2913	GenProp0562	YES	PGPR
Pseudomonas_brassicacearum_DF41_2913	GenProp0603	NO	PGPR
Pseudomonas_brassicacearum_DF41_2913	GenProp0610	NO	PGPR
Pseudomonas_brassicacearum_DF41_2913	GenProp0611	NO	PGPR
Pseudomonas_brassicacearum_DF41_2913	GenProp0612	NO	PGPR
Pseudomonas_brassicacearum_DF41_2913	GenProp0613	YES	PGPR
Pseudomonas_brassicacearum_DF41_2913	GenProp0614	PARTIAL	PGPR
Pseudomonas_brassicacearum_DF41_2913	GenProp0615	PARTIAL	PGPR
Pseudomonas_brassicacearum_DF41_2913	GenProp0616	NO	PGPR
Pseudomonas_brassicacearum_DF41_2913	GenProp0617	YES	PGPR
Pseudomonas_brassicacearum_DF41_2913	GenProp0618	YES	PGPR
Pseudomonas_brassicacearum_DF41_2913	GenProp0620	NO	PGPR
Pseudomonas_brassicacearum_DF41_2913	GenProp0624	NO	PGPR
Pseudomonas_brassicacearum_DF41_2913	GenProp0626	NO	PGPR
Pseudomonas_brassicacearum_DF41_2913	GenProp0629	NO	PGPR
Pseudomonas_brassicacearum_DF41_2913	GenProp0630	YES	PGPR
Pseudomonas_brassicacearum_DF41_2913	GenProp0631	NO	PGPR
Pseudomonas_brassicacearum_DF41_2913	GenProp0632	NO	PGPR
Pseudomonas_brassicacearum_DF41_2913	GenProp0633	NO	PGPR
Pseudomonas_brassicacearum_DF41_2913	GenProp0634	PARTIAL	PGPR
Pseudomonas_brassicacearum_DF41_2913	GenProp0636	YES	PGPR
Pseudomonas_brassicacearum_DF41_2913	GenProp0637	NO	PGPR
Pseudomonas_brassicacearum_DF41_2913	GenProp0639	YES	PGPR
Pseudomonas_brassicacearum_DF41_2913	GenProp0640	YES	PGPR
Pseudomonas_brassicacearum_DF41_2913	GenProp0641	PARTIAL	PGPR
Pseudomonas_brassicacearum_DF41_2913	GenProp0642	PARTIAL	PGPR
Pseudomonas_brassicacearum_DF41_2913	GenProp0643	NO	PGPR
Pseudomonas_brassicacearum_DF41_2913	GenProp0644	PARTIAL	PGPR
Pseudomonas_brassicacearum_DF41_2913	GenProp0645	NO	PGPR
Pseudomonas_brassicacearum_DF41_2913	GenProp0648	NO	PGPR
Pseudomonas_brassicacearum_DF41_2913	GenProp0649	NO	PGPR
Pseudomonas_brassicacearum_DF41_2913	GenProp0651	YES	PGPR
Pseudomonas_brassicacearum_DF41_2913	GenProp0652	NO	PGPR
Pseudomonas_brassicacearum_DF41_2913	GenProp0653	PARTIAL	PGPR
Pseudomonas_brassicacearum_DF41_2913	GenProp0654	YES	PGPR
Pseudomonas_brassicacearum_DF41_2913	GenProp0655	NO	PGPR
Pseudomonas_brassicacearum_DF41_2913	GenProp0658	NO	PGPR
Pseudomonas_brassicacearum_DF41_2913	GenProp0659	NO	PGPR
Pseudomonas_brassicacearum_DF41_2913	GenProp0660	NO	PGPR
Pseudomonas_brassicacearum_DF41_2913	GenProp0661	NO	PGPR
Pseudomonas_brassicacearum_DF41_2913	GenProp0662	NO	PGPR
Pseudomonas_brassicacearum_DF41_2913	GenProp0663	NO	PGPR
Pseudomonas_brassicacearum_DF41_2913	GenProp0664	NO	PGPR
Pseudomonas_brassicacearum_DF41_2913	GenProp0665	NO	PGPR
Pseudomonas_brassicacearum_DF41_2913	GenProp0666	NO	PGPR
Pseudomonas_brassicacearum_DF41_2913	GenProp0668	YES	PGPR
Pseudomonas_brassicacearum_DF41_2913	GenProp0669	NO	PGPR
Pseudomonas_brassicacearum_DF41_2913	GenProp0670	NO	PGPR
Pseudomonas_brassicacearum_DF41_2913	GenProp0671	NO	PGPR
Pseudomonas_brassicacearum_DF41_2913	GenProp0672	NO	PGPR
Pseudomonas_brassicacearum_DF41_2913	GenProp0673	NO	PGPR
Pseudomonas_brassicacearum_DF41_2913	GenProp0674	YES	PGPR
Pseudomonas_brassicacearum_DF41_2913	GenProp0676	YES	PGPR
Pseudomonas_brassicacearum_DF41_2913	GenProp0677	PARTIAL	PGPR
Pseudomonas_brassicacearum_DF41_2913	GenProp0678	YES	PGPR
Pseudomonas_brassicacearum_DF41_2913	GenProp0680	NO	PGPR
Pseudomonas_brassicacearum_DF41_2913	GenProp0681	PARTIAL	PGPR
Pseudomonas_brassicacearum_DF41_2913	GenProp0682	NO	PGPR
Pseudomonas_brassicacearum_DF41_2913	GenProp0683	NO	PGPR
Pseudomonas_brassicacearum_DF41_2913	GenProp0684	PARTIAL	PGPR
Pseudomonas_brassicacearum_DF41_2913	GenProp0685	NO	PGPR
Pseudomonas_brassicacearum_DF41_2913	GenProp0686	PARTIAL	PGPR
Pseudomonas_brassicacearum_DF41_2913	GenProp0687	NO	PGPR
Pseudomonas_brassicacearum_DF41_2913	GenProp0688	PARTIAL	PGPR
Pseudomonas_brassicacearum_DF41_2913	GenProp0689	PARTIAL	PGPR
Pseudomonas_brassicacearum_DF41_2913	GenProp0691	PARTIAL	PGPR
Pseudomonas_brassicacearum_DF41_2913	GenProp0692	YES	PGPR
Pseudomonas_brassicacearum_DF41_2913	GenProp0693	PARTIAL	PGPR
Pseudomonas_brassicacearum_DF41_2913	GenProp0694	PARTIAL	PGPR
Pseudomonas_brassicacearum_DF41_2913	GenProp0695	NO	PGPR
Pseudomonas_brassicacearum_DF41_2913	GenProp0696	PARTIAL	PGPR
Pseudomonas_brassicacearum_DF41_2913	GenProp0697	YES	PGPR
Pseudomonas_brassicacearum_DF41_2913	GenProp0698	YES	PGPR
Pseudomonas_brassicacearum_DF41_2913	GenProp0699	PARTIAL	PGPR
Pseudomonas_brassicacearum_DF41_2913	GenProp0700	PARTIAL	PGPR
Pseudomonas_brassicacearum_DF41_2913	GenProp0701	NO	PGPR
Pseudomonas_brassicacearum_DF41_2913	GenProp0702	NO	PGPR
Pseudomonas_brassicacearum_DF41_2913	GenProp0703	NO	PGPR
Pseudomonas_brassicacearum_DF41_2913	GenProp0704	PARTIAL	PGPR
Pseudomonas_brassicacearum_DF41_2913	GenProp0705	NO	PGPR
Pseudomonas_brassicacearum_DF41_2913	GenProp0706	NO	PGPR
Pseudomonas_brassicacearum_DF41_2913	GenProp0707	NO	PGPR
Pseudomonas_brassicacearum_DF41_2913	GenProp0708	PARTIAL	PGPR
Pseudomonas_brassicacearum_DF41_2913	GenProp0709	NO	PGPR
Pseudomonas_brassicacearum_DF41_2913	GenProp0710	PARTIAL	PGPR
Pseudomonas_brassicacearum_DF41_2913	GenProp0711	NO	PGPR
Pseudomonas_brassicacearum_DF41_2913	GenProp0712	NO	PGPR
Pseudomonas_brassicacearum_DF41_2913	GenProp0713	NO	PGPR
Pseudomonas_brassicacearum_DF41_2913	GenProp0714	NO	PGPR
Pseudomonas_brassicacearum_DF41_2913	GenProp0715	YES	PGPR
Pseudomonas_brassicacearum_DF41_2913	GenProp0716	NO	PGPR
Pseudomonas_brassicacearum_DF41_2913	GenProp0717	PARTIAL	PGPR
Pseudomonas_brassicacearum_DF41_2913	GenProp0718	NO	PGPR
Pseudomonas_brassicacearum_DF41_2913	GenProp0719	NO	PGPR
Pseudomonas_brassicacearum_DF41_2913	GenProp0720	NO	PGPR
Pseudomonas_brassicacearum_DF41_2913	GenProp0721	NO	PGPR
Pseudomonas_brassicacearum_DF41_2913	GenProp0722	NO	PGPR
Pseudomonas_brassicacearum_DF41_2913	GenProp0723	NO	PGPR
Pseudomonas_brassicacearum_DF41_2913	GenProp0724	NO	PGPR
Pseudomonas_brassicacearum_DF41_2913	GenProp0725	PARTIAL	PGPR
Pseudomonas_brassicacearum_DF41_2913	GenProp0726	NO	PGPR
Pseudomonas_brassicacearum_DF41_2913	GenProp0728	NO	PGPR
Pseudomonas_brassicacearum_DF41_2913	GenProp0729	PARTIAL	PGPR
Pseudomonas_brassicacearum_DF41_2913	GenProp0730	NO	PGPR
Pseudomonas_brassicacearum_DF41_2913	GenProp0731	PARTIAL	PGPR
Pseudomonas_brassicacearum_DF41_2913	GenProp0732	NO	PGPR
Pseudomonas_brassicacearum_DF41_2913	GenProp0733	PARTIAL	PGPR
Pseudomonas_brassicacearum_DF41_2913	GenProp0734	PARTIAL	PGPR
Pseudomonas_brassicacearum_DF41_2913	GenProp0735	PARTIAL	PGPR
Pseudomonas_brassicacearum_DF41_2913	GenProp0736	NO	PGPR
Pseudomonas_brassicacearum_DF41_2913	GenProp0737	NO	PGPR
Pseudomonas_brassicacearum_DF41_2913	GenProp0738	PARTIAL	PGPR
Pseudomonas_brassicacearum_DF41_2913	GenProp0739	NO	PGPR
Pseudomonas_brassicacearum_DF41_2913	GenProp0740	PARTIAL	PGPR
Pseudomonas_brassicacearum_DF41_2913	GenProp0741	PARTIAL	PGPR
Pseudomonas_brassicacearum_DF41_2913	GenProp0742	NO	PGPR
Pseudomonas_brassicacearum_DF41_2913	GenProp0743	PARTIAL	PGPR
Pseudomonas_brassicacearum_DF41_2913	GenProp0744	PARTIAL	PGPR
Pseudomonas_brassicacearum_DF41_2913	GenProp0745	YES	PGPR
Pseudomonas_brassicacearum_DF41_2913	GenProp0746	PARTIAL	PGPR
Pseudomonas_brassicacearum_DF41_2913	GenProp0747	PARTIAL	PGPR
Pseudomonas_brassicacearum_DF41_2913	GenProp0748	YES	PGPR
Pseudomonas_brassicacearum_DF41_2913	GenProp0749	PARTIAL	PGPR
Pseudomonas_brassicacearum_DF41_2913	GenProp0750	PARTIAL	PGPR
Pseudomonas_brassicacearum_DF41_2913	GenProp0751	PARTIAL	PGPR
Pseudomonas_brassicacearum_DF41_2913	GenProp0752	NO	PGPR
Pseudomonas_brassicacearum_DF41_2913	GenProp0753	NO	PGPR
Pseudomonas_brassicacearum_DF41_2913	GenProp0754	NO	PGPR
Pseudomonas_brassicacearum_DF41_2913	GenProp0756	NO	PGPR
Pseudomonas_brassicacearum_DF41_2913	GenProp0757	NO	PGPR
Pseudomonas_brassicacearum_DF41_2913	GenProp0758	NO	PGPR
Pseudomonas_brassicacearum_DF41_2913	GenProp0759	PARTIAL	PGPR
Pseudomonas_brassicacearum_DF41_2913	GenProp0764	NO	PGPR
Pseudomonas_brassicacearum_DF41_2913	GenProp0766	PARTIAL	PGPR
Pseudomonas_brassicacearum_DF41_2913	GenProp0767	NO	PGPR
Pseudomonas_brassicacearum_DF41_2913	GenProp0768	NO	PGPR
Pseudomonas_brassicacearum_DF41_2913	GenProp0778	NO	PGPR
Pseudomonas_brassicacearum_DF41_2913	GenProp0781	NO	PGPR
Pseudomonas_brassicacearum_DF41_2913	GenProp0786	PARTIAL	PGPR
Pseudomonas_brassicacearum_DF41_2913	GenProp0787	NO	PGPR
Pseudomonas_brassicacearum_DF41_2913	GenProp0788	NO	PGPR
Pseudomonas_brassicacearum_DF41_2913	GenProp0789	NO	PGPR
Pseudomonas_brassicacearum_DF41_2913	GenProp0790	NO	PGPR
Pseudomonas_brassicacearum_DF41_2913	GenProp0791	NO	PGPR
Pseudomonas_brassicacearum_DF41_2913	GenProp0792	NO	PGPR
Pseudomonas_brassicacearum_DF41_2913	GenProp0793	PARTIAL	PGPR
Pseudomonas_brassicacearum_DF41_2913	GenProp0794	PARTIAL	PGPR
Pseudomonas_brassicacearum_DF41_2913	GenProp0795	PARTIAL	PGPR
Pseudomonas_brassicacearum_DF41_2913	GenProp0796	PARTIAL	PGPR
Pseudomonas_brassicacearum_DF41_2913	GenProp0797	NO	PGPR
Pseudomonas_brassicacearum_DF41_2913	GenProp0798	NO	PGPR
Pseudomonas_brassicacearum_DF41_2913	GenProp0802	PARTIAL	PGPR
Pseudomonas_brassicacearum_DF41_2913	GenProp0806	PARTIAL	PGPR
Pseudomonas_brassicacearum_DF41_2913	GenProp0809	NO	PGPR
Pseudomonas_brassicacearum_DF41_2913	GenProp0810	NO	PGPR
Pseudomonas_brassicacearum_DF41_2913	GenProp0811	NO	PGPR
Pseudomonas_brassicacearum_DF41_2913	GenProp0812	PARTIAL	PGPR
Pseudomonas_brassicacearum_DF41_2913	GenProp0813	NO	PGPR
Pseudomonas_brassicacearum_DF41_2913	GenProp0814	NO	PGPR
Pseudomonas_brassicacearum_DF41_2913	GenProp0816	NO	PGPR
Pseudomonas_brassicacearum_DF41_2913	GenProp0817	PARTIAL	PGPR
Pseudomonas_brassicacearum_DF41_2913	GenProp0819	PARTIAL	PGPR
Pseudomonas_brassicacearum_DF41_2913	GenProp0820	PARTIAL	PGPR
Pseudomonas_brassicacearum_DF41_2913	GenProp0821	NO	PGPR
Pseudomonas_brassicacearum_DF41_2913	GenProp0822	NO	PGPR
Pseudomonas_brassicacearum_DF41_2913	GenProp0828	PARTIAL	PGPR
Pseudomonas_brassicacearum_DF41_2913	GenProp0829	NO	PGPR
Pseudomonas_brassicacearum_DF41_2913	GenProp0830	NO	PGPR
Pseudomonas_brassicacearum_DF41_2913	GenProp0833	NO	PGPR
Pseudomonas_brassicacearum_DF41_2913	GenProp0834	NO	PGPR
Pseudomonas_brassicacearum_DF41_2913	GenProp0835	YES	PGPR
Pseudomonas_brassicacearum_DF41_2913	GenProp0836	NO	PGPR
Pseudomonas_brassicacearum_DF41_2913	GenProp0837	PARTIAL	PGPR
Pseudomonas_brassicacearum_DF41_2913	GenProp0838	PARTIAL	PGPR
Pseudomonas_brassicacearum_DF41_2913	GenProp0839	NO	PGPR
Pseudomonas_brassicacearum_DF41_2913	GenProp0840	PARTIAL	PGPR
Pseudomonas_brassicacearum_DF41_2913	GenProp0841	NO	PGPR
Pseudomonas_brassicacearum_DF41_2913	GenProp0842	NO	PGPR
Pseudomonas_brassicacearum_DF41_2913	GenProp0845	NO	PGPR
Pseudomonas_brassicacearum_DF41_2913	GenProp0847	NO	PGPR
Pseudomonas_brassicacearum_DF41_2913	GenProp0853	NO	PGPR
Pseudomonas_brassicacearum_DF41_2913	GenProp0854	NO	PGPR
Pseudomonas_brassicacearum_DF41_2913	GenProp0855	PARTIAL	PGPR
Pseudomonas_brassicacearum_DF41_2913	GenProp0857	NO	PGPR
Pseudomonas_brassicacearum_DF41_2913	GenProp0858	NO	PGPR
Pseudomonas_brassicacearum_DF41_2913	GenProp0859	NO	PGPR
Pseudomonas_brassicacearum_DF41_2913	GenProp0860	NO	PGPR
Pseudomonas_brassicacearum_DF41_2913	GenProp0861	NO	PGPR
Pseudomonas_brassicacearum_DF41_2913	GenProp0862	PARTIAL	PGPR
Pseudomonas_brassicacearum_DF41_2913	GenProp0864	PARTIAL	PGPR
Pseudomonas_brassicacearum_DF41_2913	GenProp0866	PARTIAL	PGPR
Pseudomonas_brassicacearum_DF41_2913	GenProp0867	NO	PGPR
Pseudomonas_brassicacearum_DF41_2913	GenProp0871	NO	PGPR
Pseudomonas_brassicacearum_DF41_2913	GenProp0872	NO	PGPR
Pseudomonas_brassicacearum_DF41_2913	GenProp0873	PARTIAL	PGPR
Pseudomonas_brassicacearum_DF41_2913	GenProp0874	NO	PGPR
Pseudomonas_brassicacearum_DF41_2913	GenProp0877	YES	PGPR
Pseudomonas_brassicacearum_DF41_2913	GenProp0878	NO	PGPR
Pseudomonas_brassicacearum_DF41_2913	GenProp0879	PARTIAL	PGPR
Pseudomonas_brassicacearum_DF41_2913	GenProp0880	PARTIAL	PGPR
Pseudomonas_brassicacearum_DF41_2913	GenProp0881	PARTIAL	PGPR
Pseudomonas_brassicacearum_DF41_2913	GenProp0882	PARTIAL	PGPR
Pseudomonas_brassicacearum_DF41_2913	GenProp0883	YES	PGPR
Pseudomonas_brassicacearum_DF41_2913	GenProp0885	YES	PGPR
Pseudomonas_brassicacearum_DF41_2913	GenProp0886	YES	PGPR
Pseudomonas_brassicacearum_DF41_2913	GenProp0891	NO	PGPR
Pseudomonas_brassicacearum_DF41_2913	GenProp0893	NO	PGPR
Pseudomonas_brassicacearum_DF41_2913	GenProp0894	NO	PGPR
Pseudomonas_brassicacearum_DF41_2913	GenProp0895	YES	PGPR
Pseudomonas_brassicacearum_DF41_2913	GenProp0896	NO	PGPR
Pseudomonas_brassicacearum_DF41_2913	GenProp0898	NO	PGPR
Pseudomonas_brassicacearum_DF41_2913	GenProp0899	NO	PGPR
Pseudomonas_brassicacearum_DF41_2913	GenProp0901	NO	PGPR
Pseudomonas_brassicacearum_DF41_2913	GenProp0902	NO	PGPR
Pseudomonas_brassicacearum_DF41_2913	GenProp0903	YES	PGPR
Pseudomonas_brassicacearum_DF41_2913	GenProp0904	NO	PGPR
Pseudomonas_brassicacearum_DF41_2913	GenProp0905	NO	PGPR
Pseudomonas_brassicacearum_DF41_2913	GenProp0907	YES	PGPR
Pseudomonas_brassicacearum_DF41_2913	GenProp0908	NO	PGPR
Pseudomonas_brassicacearum_DF41_2913	GenProp0909	NO	PGPR
Pseudomonas_brassicacearum_DF41_2913	GenProp0910	NO	PGPR
Pseudomonas_brassicacearum_DF41_2913	GenProp0911	NO	PGPR
Pseudomonas_brassicacearum_DF41_2913	GenProp0914	NO	PGPR
Pseudomonas_brassicacearum_DF41_2913	GenProp0915	NO	PGPR
Pseudomonas_brassicacearum_DF41_2913	GenProp0916	NO	PGPR
Pseudomonas_brassicacearum_DF41_2913	GenProp0917	NO	PGPR
Pseudomonas_brassicacearum_DF41_2913	GenProp0918	PARTIAL	PGPR
Pseudomonas_brassicacearum_DF41_2913	GenProp0919	NO	PGPR
Pseudomonas_brassicacearum_DF41_2913	GenProp0920	NO	PGPR
Pseudomonas_brassicacearum_DF41_2913	GenProp0921	NO	PGPR
Pseudomonas_brassicacearum_DF41_2913	GenProp0922	NO	PGPR
Pseudomonas_brassicacearum_DF41_2913	GenProp0923	NO	PGPR
Pseudomonas_brassicacearum_DF41_2913	GenProp0927	NO	PGPR
Pseudomonas_brassicacearum_DF41_2913	GenProp0928	PARTIAL	PGPR
Pseudomonas_brassicacearum_DF41_2913	GenProp0930	PARTIAL	PGPR
Pseudomonas_brassicacearum_DF41_2913	GenProp0933	NO	PGPR
Pseudomonas_brassicacearum_DF41_2913	GenProp0934	PARTIAL	PGPR
Pseudomonas_brassicacearum_DF41_2913	GenProp0935	NO	PGPR
Pseudomonas_brassicacearum_DF41_2913	GenProp0936	NO	PGPR
Pseudomonas_brassicacearum_DF41_2913	GenProp0938	NO	PGPR
Pseudomonas_brassicacearum_DF41_2913	GenProp0939	NO	PGPR
Pseudomonas_brassicacearum_DF41_2913	GenProp0940	NO	PGPR
Pseudomonas_brassicacearum_DF41_2913	GenProp0941	NO	PGPR
Pseudomonas_brassicacearum_DF41_2913	GenProp0942	NO	PGPR
Pseudomonas_brassicacearum_DF41_2913	GenProp0943	NO	PGPR
Pseudomonas_brassicacearum_DF41_2913	GenProp0944	NO	PGPR
Pseudomonas_brassicacearum_DF41_2913	GenProp0945	NO	PGPR
Pseudomonas_brassicacearum_DF41_2913	GenProp0948	NO	PGPR
Pseudomonas_brassicacearum_DF41_2913	GenProp0950	YES	PGPR
Pseudomonas_brassicacearum_DF41_2913	GenProp0954	NO	PGPR
Pseudomonas_brassicacearum_DF41_2913	GenProp0955	NO	PGPR
Pseudomonas_brassicacearum_DF41_2913	GenProp0956	NO	PGPR
Pseudomonas_brassicacearum_DF41_2913	GenProp0957	NO	PGPR
Pseudomonas_brassicacearum_DF41_2913	GenProp0958	NO	PGPR
Pseudomonas_brassicacearum_DF41_2913	GenProp0961	NO	PGPR
Pseudomonas_brassicacearum_DF41_2913	GenProp0962	NO	PGPR
Pseudomonas_brassicacearum_DF41_2913	GenProp0967	NO	PGPR
Pseudomonas_brassicacearum_DF41_2913	GenProp0969	YES	PGPR
Pseudomonas_brassicacearum_DF41_2913	GenProp0970	PARTIAL	PGPR
Pseudomonas_brassicacearum_DF41_2913	GenProp0971	PARTIAL	PGPR
Pseudomonas_brassicacearum_DF41_2913	GenProp0972	PARTIAL	PGPR
Pseudomonas_brassicacearum_DF41_2913	GenProp0975	PARTIAL	PGPR
Pseudomonas_brassicacearum_DF41_2913	GenProp0977	YES	PGPR
Pseudomonas_brassicacearum_DF41_2913	GenProp0978	NO	PGPR
Pseudomonas_brassicacearum_DF41_2913	GenProp0979	NO	PGPR
Pseudomonas_brassicacearum_DF41_2913	GenProp0980	NO	PGPR
Pseudomonas_brassicacearum_DF41_2913	GenProp0981	NO	PGPR
Pseudomonas_brassicacearum_DF41_2913	GenProp0982	NO	PGPR
Pseudomonas_brassicacearum_DF41_2913	GenProp0983	NO	PGPR
Pseudomonas_brassicacearum_DF41_2913	GenProp0984	NO	PGPR
Pseudomonas_brassicacearum_DF41_2913	GenProp0985	NO	PGPR
Pseudomonas_brassicacearum_DF41_2913	GenProp0987	NO	PGPR
Pseudomonas_brassicacearum_DF41_2913	GenProp0988	NO	PGPR
Pseudomonas_brassicacearum_DF41_2913	GenProp0989	NO	PGPR
Pseudomonas_brassicacearum_DF41_2913	GenProp0991	NO	PGPR
Pseudomonas_brassicacearum_DF41_2913	GenProp0992	NO	PGPR
Pseudomonas_brassicacearum_DF41_2913	GenProp0993	NO	PGPR
Pseudomonas_brassicacearum_DF41_2913	GenProp0996	NO	PGPR
Pseudomonas_brassicacearum_DF41_2913	GenProp0999	NO	PGPR
Pseudomonas_brassicacearum_DF41_2913	GenProp1000	NO	PGPR
Pseudomonas_brassicacearum_DF41_2913	GenProp1002	NO	PGPR
Pseudomonas_brassicacearum_DF41_2913	GenProp1003	NO	PGPR
Pseudomonas_brassicacearum_DF41_2913	GenProp1004	NO	PGPR
Pseudomonas_brassicacearum_DF41_2913	GenProp1005	NO	PGPR
Pseudomonas_brassicacearum_DF41_2913	GenProp1006	NO	PGPR
Pseudomonas_brassicacearum_DF41_2913	GenProp1007	NO	PGPR
Pseudomonas_brassicacearum_DF41_2913	GenProp1009	NO	PGPR
Pseudomonas_brassicacearum_DF41_2913	GenProp1010	NO	PGPR
Pseudomonas_brassicacearum_DF41_2913	GenProp1011	NO	PGPR
Pseudomonas_brassicacearum_DF41_2913	GenProp1012	NO	PGPR
Pseudomonas_brassicacearum_DF41_2913	GenProp1013	NO	PGPR
Pseudomonas_brassicacearum_DF41_2913	GenProp1016	NO	PGPR
Pseudomonas_brassicacearum_DF41_2913	GenProp1017	PARTIAL	PGPR
Pseudomonas_brassicacearum_DF41_2913	GenProp1026	NO	PGPR
Pseudomonas_brassicacearum_DF41_2913	GenProp1032	YES	PGPR
Pseudomonas_brassicacearum_DF41_2913	GenProp1034	NO	PGPR
Pseudomonas_brassicacearum_DF41_2913	GenProp1037	NO	PGPR
Pseudomonas_brassicacearum_DF41_2913	GenProp1048	NO	PGPR
Pseudomonas_brassicacearum_DF41_2913	GenProp1052	NO	PGPR
Pseudomonas_brassicacearum_DF41_2913	GenProp1053	NO	PGPR
Pseudomonas_brassicacearum_DF41_2913	GenProp1054	NO	PGPR
Pseudomonas_brassicacearum_DF41_2913	GenProp1055	NO	PGPR
Pseudomonas_brassicacearum_DF41_2913	GenProp1057	NO	PGPR
Pseudomonas_brassicacearum_DF41_2913	GenProp1058	NO	PGPR
Pseudomonas_brassicacearum_DF41_2913	GenProp1060	PARTIAL	PGPR
Pseudomonas_brassicacearum_DF41_2913	GenProp1061	NO	PGPR
Pseudomonas_brassicacearum_DF41_2913	GenProp1062	NO	PGPR
Pseudomonas_brassicacearum_DF41_2913	GenProp1063	PARTIAL	PGPR
Pseudomonas_brassicacearum_DF41_2913	GenProp1064	NO	PGPR
Pseudomonas_brassicacearum_DF41_2913	GenProp1065	NO	PGPR
Pseudomonas_brassicacearum_DF41_2913	GenProp1067	PARTIAL	PGPR
Pseudomonas_brassicacearum_DF41_2913	GenProp1069	NO	PGPR
Pseudomonas_brassicacearum_DF41_2913	GenProp1070	NO	PGPR
Pseudomonas_brassicacearum_DF41_2913	GenProp1071	PARTIAL	PGPR
Pseudomonas_brassicacearum_DF41_2913	GenProp1072	NO	PGPR
Pseudomonas_brassicacearum_DF41_2913	GenProp1074	NO	PGPR
Pseudomonas_brassicacearum_DF41_2913	GenProp1075	NO	PGPR
Pseudomonas_brassicacearum_DF41_2913	GenProp1076	NO	PGPR
Pseudomonas_brassicacearum_DF41_2913	GenProp1077	YES	PGPR
Pseudomonas_brassicacearum_DF41_2913	GenProp1078	NO	PGPR
Pseudomonas_brassicacearum_DF41_2913	GenProp1079	PARTIAL	PGPR
Pseudomonas_brassicacearum_DF41_2913	GenProp1080	NO	PGPR
Pseudomonas_brassicacearum_DF41_2913	GenProp1081	PARTIAL	PGPR
Pseudomonas_brassicacearum_DF41_2913	GenProp1082	YES	PGPR
Pseudomonas_brassicacearum_DF41_2913	GenProp1083	NO	PGPR
Pseudomonas_brassicacearum_DF41_2913	GenProp1084	NO	PGPR
Pseudomonas_brassicacearum_DF41_2913	GenProp1085	NO	PGPR
Pseudomonas_brassicacearum_DF41_2913	GenProp1087	NO	PGPR
Pseudomonas_brassicacearum_DF41_2913	GenProp1088	NO	PGPR
Pseudomonas_brassicacearum_DF41_2913	GenProp1089	NO	PGPR
Pseudomonas_brassicacearum_DF41_2913	GenProp1090	NO	PGPR
Pseudomonas_brassicacearum_DF41_2913	GenProp1091	NO	PGPR
Pseudomonas_brassicacearum_DF41_2913	GenProp1092	NO	PGPR
Pseudomonas_brassicacearum_DF41_2913	GenProp1093	NO	PGPR
Pseudomonas_brassicacearum_DF41_2913	GenProp1094	NO	PGPR
Pseudomonas_brassicacearum_DF41_2913	GenProp1095	PARTIAL	PGPR
Pseudomonas_brassicacearum_DF41_2913	GenProp1098	NO	PGPR
Pseudomonas_brassicacearum_DF41_2913	GenProp1099	PARTIAL	PGPR
Pseudomonas_brassicacearum_DF41_2913	GenProp1100	NO	PGPR
Pseudomonas_brassicacearum_DF41_2913	GenProp1101	PARTIAL	PGPR
Pseudomonas_brassicacearum_DF41_2913	GenProp1102	NO	PGPR
Pseudomonas_brassicacearum_DF41_2913	GenProp1103	NO	PGPR
Pseudomonas_brassicacearum_DF41_2913	GenProp1104	PARTIAL	PGPR
Pseudomonas_brassicacearum_DF41_2913	GenProp1106	NO	PGPR
Pseudomonas_brassicacearum_DF41_2913	GenProp1107	NO	PGPR
Pseudomonas_brassicacearum_DF41_2913	GenProp1108	YES	PGPR
Pseudomonas_brassicacearum_DF41_2913	GenProp1109	NO	PGPR
Pseudomonas_brassicacearum_DF41_2913	GenProp1111	NO	PGPR
Pseudomonas_brassicacearum_DF41_2913	GenProp1112	YES	PGPR
Pseudomonas_brassicacearum_DF41_2913	GenProp1113	NO	PGPR
Pseudomonas_brassicacearum_DF41_2913	GenProp1114	NO	PGPR
Pseudomonas_brassicacearum_DF41_2913	GenProp1115	NO	PGPR
Pseudomonas_brassicacearum_DF41_2913	GenProp1116	NO	PGPR
Pseudomonas_brassicacearum_DF41_2913	GenProp1117	NO	PGPR
Pseudomonas_brassicacearum_DF41_2913	GenProp1118	NO	PGPR
Pseudomonas_brassicacearum_DF41_2913	GenProp1119	NO	PGPR
Pseudomonas_brassicacearum_DF41_2913	GenProp1120	NO	PGPR
Pseudomonas_brassicacearum_DF41_2913	GenProp1121	NO	PGPR
Pseudomonas_brassicacearum_DF41_2913	GenProp1122	YES	PGPR
Pseudomonas_brassicacearum_DF41_2913	GenProp1123	NO	PGPR
Pseudomonas_brassicacearum_DF41_2913	GenProp1124	NO	PGPR
Pseudomonas_brassicacearum_DF41_2913	GenProp1125	NO	PGPR
Pseudomonas_brassicacearum_DF41_2913	GenProp1126	YES	PGPR
Pseudomonas_brassicacearum_DF41_2913	GenProp1127	NO	PGPR
Pseudomonas_brassicacearum_DF41_2913	GenProp1129	YES	PGPR
Pseudomonas_brassicacearum_DF41_2913	GenProp1130	NO	PGPR
Pseudomonas_brassicacearum_DF41_2913	GenProp1131	NO	PGPR
Pseudomonas_brassicacearum_DF41_2913	GenProp1132	NO	PGPR
Pseudomonas_brassicacearum_DF41_2913	GenProp1133	NO	PGPR
Pseudomonas_brassicacearum_DF41_2913	GenProp1134	NO	PGPR
Pseudomonas_brassicacearum_DF41_2913	GenProp1135	NO	PGPR
Pseudomonas_brassicacearum_DF41_2913	GenProp1136	NO	PGPR
Pseudomonas_brassicacearum_DF41_2913	GenProp1137	NO	PGPR
Pseudomonas_brassicacearum_DF41_2913	GenProp1138	NO	PGPR
Pseudomonas_brassicacearum_DF41_2913	GenProp1139	YES	PGPR
Pseudomonas_brassicacearum_DF41_2913	GenProp1140	NO	PGPR
Pseudomonas_brassicacearum_DF41_2913	GenProp1141	YES	PGPR
Pseudomonas_brassicacearum_DF41_2913	GenProp1142	NO	PGPR
Pseudomonas_brassicacearum_DF41_2913	GenProp1143	NO	PGPR
Pseudomonas_brassicacearum_DF41_2913	GenProp1144	NO	PGPR
Pseudomonas_brassicacearum_DF41_2913	GenProp1146	NO	PGPR
Pseudomonas_brassicacearum_DF41_2913	GenProp1147	YES	PGPR
Pseudomonas_brassicacearum_DF41_2913	GenProp1148	NO	PGPR
Pseudomonas_brassicacearum_DF41_2913	GenProp1149	NO	PGPR
Pseudomonas_brassicacearum_DF41_2913	GenProp1150	NO	PGPR
Pseudomonas_brassicacearum_DF41_2913	GenProp1151	NO	PGPR
Pseudomonas_brassicacearum_DF41_2913	GenProp1152	NO	PGPR
Pseudomonas_brassicacearum_DF41_2913	GenProp1153	NO	PGPR
Pseudomonas_brassicacearum_DF41_2913	GenProp1154	NO	PGPR
Pseudomonas_brassicacearum_DF41_2913	GenProp1155	NO	PGPR
Pseudomonas_brassicacearum_DF41_2913	GenProp1156	NO	PGPR
Pseudomonas_brassicacearum_DF41_2913	GenProp1157	NO	PGPR
Pseudomonas_brassicacearum_DF41_2913	GenProp1158	NO	PGPR
Pseudomonas_brassicacearum_DF41_2913	GenProp1159	NO	PGPR
Pseudomonas_brassicacearum_DF41_2913	GenProp1160	NO	PGPR
Pseudomonas_brassicacearum_DF41_2913	GenProp1161	YES	PGPR
Pseudomonas_brassicacearum_DF41_2913	GenProp1162	NO	PGPR
Pseudomonas_brassicacearum_DF41_2913	GenProp1163	YES	PGPR
Pseudomonas_brassicacearum_DF41_2913	GenProp1164	YES	PGPR
Pseudomonas_brassicacearum_DF41_2913	GenProp1165	NO	PGPR
Pseudomonas_brassicacearum_DF41_2913	GenProp1166	NO	PGPR
Pseudomonas_brassicacearum_DF41_2913	GenProp1167	YES	PGPR
Pseudomonas_brassicacearum_DF41_2913	GenProp1168	NO	PGPR
Pseudomonas_brassicacearum_DF41_2913	GenProp1171	NO	PGPR
Pseudomonas_brassicacearum_DF41_2913	GenProp1172	NO	PGPR
Pseudomonas_brassicacearum_DF41_2913	GenProp1173	YES	PGPR
Pseudomonas_brassicacearum_DF41_2913	GenProp1174	NO	PGPR
Pseudomonas_brassicacearum_DF41_2913	GenProp1175	NO	PGPR
Pseudomonas_brassicacearum_DF41_2913	GenProp1176	NO	PGPR
Pseudomonas_brassicacearum_DF41_2913	GenProp1178	NO	PGPR
Pseudomonas_brassicacearum_DF41_2913	GenProp1179	NO	PGPR
Pseudomonas_brassicacearum_DF41_2913	GenProp1180	NO	PGPR
Pseudomonas_brassicacearum_DF41_2913	GenProp1181	YES	PGPR
Pseudomonas_brassicacearum_DF41_2913	GenProp1182	NO	PGPR
Pseudomonas_brassicacearum_DF41_2913	GenProp1183	NO	PGPR
Pseudomonas_brassicacearum_DF41_2913	GenProp1184	NO	PGPR
Pseudomonas_brassicacearum_DF41_2913	GenProp1186	NO	PGPR
Pseudomonas_brassicacearum_DF41_2913	GenProp1187	NO	PGPR
Pseudomonas_brassicacearum_DF41_2913	GenProp1188	YES	PGPR
Pseudomonas_brassicacearum_DF41_2913	GenProp1189	NO	PGPR
Pseudomonas_brassicacearum_DF41_2913	GenProp1190	NO	PGPR
Pseudomonas_brassicacearum_DF41_2913	GenProp1191	NO	PGPR
Pseudomonas_brassicacearum_DF41_2913	GenProp1192	NO	PGPR
Pseudomonas_brassicacearum_DF41_2913	GenProp1193	NO	PGPR
Pseudomonas_brassicacearum_DF41_2913	GenProp1194	NO	PGPR
Pseudomonas_brassicacearum_DF41_2913	GenProp1195	NO	PGPR
Pseudomonas_brassicacearum_DF41_2913	GenProp1196	NO	PGPR
Pseudomonas_brassicacearum_DF41_2913	GenProp1197	NO	PGPR
Pseudomonas_brassicacearum_DF41_2913	GenProp1198	NO	PGPR
Pseudomonas_brassicacearum_DF41_2913	GenProp1199	NO	PGPR
Pseudomonas_brassicacearum_DF41_2913	GenProp1200	NO	PGPR
Pseudomonas_brassicacearum_DF41_2913	GenProp1201	YES	PGPR
Pseudomonas_brassicacearum_DF41_2913	GenProp1202	YES	PGPR
Pseudomonas_brassicacearum_DF41_2913	GenProp1204	NO	PGPR
Pseudomonas_brassicacearum_DF41_2913	GenProp1205	NO	PGPR
Pseudomonas_brassicacearum_DF41_2913	GenProp1206	NO	PGPR
Pseudomonas_brassicacearum_DF41_2913	GenProp1207	NO	PGPR
Pseudomonas_brassicacearum_DF41_2913	GenProp1208	NO	PGPR
Pseudomonas_brassicacearum_DF41_2913	GenProp1209	NO	PGPR
Pseudomonas_brassicacearum_DF41_2913	GenProp1210	NO	PGPR
Pseudomonas_brassicacearum_DF41_2913	GenProp1211	YES	PGPR
Pseudomonas_brassicacearum_DF41_2913	GenProp1212	PARTIAL	PGPR
Pseudomonas_brassicacearum_DF41_2913	GenProp1213	YES	PGPR
Pseudomonas_brassicacearum_DF41_2913	GenProp1214	NO	PGPR
Pseudomonas_brassicacearum_DF41_2913	GenProp1215	YES	PGPR
Pseudomonas_brassicacearum_DF41_2913	GenProp1216	PARTIAL	PGPR
Pseudomonas_brassicacearum_DF41_2913	GenProp1217	NO	PGPR
Pseudomonas_brassicacearum_DF41_2913	GenProp1218	PARTIAL	PGPR
Pseudomonas_brassicacearum_DF41_2913	GenProp1219	PARTIAL	PGPR
Pseudomonas_brassicacearum_DF41_2913	GenProp1220	PARTIAL	PGPR
Pseudomonas_brassicacearum_DF41_2913	GenProp1221	NO	PGPR
Pseudomonas_brassicacearum_DF41_2913	GenProp1222	NO	PGPR
Pseudomonas_brassicacearum_DF41_2913	GenProp1223	PARTIAL	PGPR
Pseudomonas_brassicacearum_DF41_2913	GenProp1224	NO	PGPR
Pseudomonas_brassicacearum_DF41_2913	GenProp1225	NO	PGPR
Pseudomonas_brassicacearum_DF41_2913	GenProp1226	YES	PGPR
Pseudomonas_brassicacearum_DF41_2913	GenProp1227	PARTIAL	PGPR
Pseudomonas_brassicacearum_DF41_2913	GenProp1228	PARTIAL	PGPR
Pseudomonas_brassicacearum_DF41_2913	GenProp1229	NO	PGPR
Pseudomonas_brassicacearum_DF41_2913	GenProp1230	PARTIAL	PGPR
Pseudomonas_brassicacearum_DF41_2913	GenProp1231	NO	PGPR
Pseudomonas_brassicacearum_DF41_2913	GenProp1233	PARTIAL	PGPR
Pseudomonas_brassicacearum_DF41_2913	GenProp1234	PARTIAL	PGPR
Pseudomonas_brassicacearum_DF41_2913	GenProp1235	NO	PGPR
Pseudomonas_brassicacearum_DF41_2913	GenProp1236	NO	PGPR
Pseudomonas_brassicacearum_DF41_2913	GenProp1237	YES	PGPR
Pseudomonas_brassicacearum_DF41_2913	GenProp1238	PARTIAL	PGPR
Pseudomonas_brassicacearum_DF41_2913	GenProp1239	NO	PGPR
Pseudomonas_brassicacearum_DF41_2913	GenProp1240	PARTIAL	PGPR
Pseudomonas_brassicacearum_DF41_2913	GenProp1241	NO	PGPR
Pseudomonas_brassicacearum_DF41_2913	GenProp1242	NO	PGPR
Pseudomonas_brassicacearum_DF41_2913	GenProp1243	PARTIAL	PGPR
Pseudomonas_brassicacearum_DF41_2913	GenProp1244	PARTIAL	PGPR
Pseudomonas_brassicacearum_DF41_2913	GenProp1245	PARTIAL	PGPR
Pseudomonas_brassicacearum_DF41_2913	GenProp1246	NO	PGPR
Pseudomonas_brassicacearum_DF41_2913	GenProp1247	NO	PGPR
Pseudomonas_brassicacearum_DF41_2913	GenProp1248	YES	PGPR
[truncated: 115,027 more rows]

## Sheet: GP-SND (synteny-nondirectional)
Strains	GenProp	Status	Classification
Pseudomonas_azotoformans_S4_4018	GenProp0001	NO	PGPR
Pseudomonas_azotoformans_S4_4018	GenProp0002	NO	PGPR
Pseudomonas_azotoformans_S4_4018	GenProp0007	PARTIAL	PGPR
Pseudomonas_azotoformans_S4_4018	GenProp0010	NO	PGPR
Pseudomonas_azotoformans_S4_4018	GenProp0011	NO	PGPR
Pseudomonas_azotoformans_S4_4018	GenProp0017	PARTIAL	PGPR
Pseudomonas_azotoformans_S4_4018	GenProp0021	NO	PGPR
Pseudomonas_azotoformans_S4_4018	GenProp0023	PARTIAL	PGPR
Pseudomonas_azotoformans_S4_4018	GenProp0027	NO	PGPR
Pseudomonas_azotoformans_S4_4018	GenProp0029	NO	PGPR
Pseudomonas_azotoformans_S4_4018	GenProp0030	PARTIAL	PGPR
Pseudomonas_azotoformans_S4_4018	GenProp0033	NO	PGPR
Pseudomonas_azotoformans_S4_4018	GenProp0036	PARTIAL	PGPR
Pseudomonas_azotoformans_S4_4018	GenProp0037	PARTIAL	PGPR
Pseudomonas_azotoformans_S4_4018	GenProp0038	NO	PGPR
Pseudomonas_azotoformans_S4_4018	GenProp0046	NO	PGPR
Pseudomonas_azotoformans_S4_4018	GenProp0047	NO	PGPR
Pseudomonas_azotoformans_S4_4018	GenProp0048	NO	PGPR
Pseudomonas_azotoformans_S4_4018	GenProp0049	NO	PGPR
Pseudomonas_azotoformans_S4_4018	GenProp0051	PARTIAL	PGPR
Pseudomonas_azotoformans_S4_4018	GenProp0052	PARTIAL	PGPR
Pseudomonas_azotoformans_S4_4018	GenProp0053	PARTIAL	PGPR
Pseudomonas_azotoformans_S4_4018	GenProp0055	PARTIAL	PGPR
Pseudomonas_azotoformans_S4_4018	GenProp0057	PARTIAL	PGPR
Pseudomonas_azotoformans_S4_4018	GenProp0058	NO	PGPR
Pseudomonas_azotoformans_S4_4018	GenProp0059	YES	PGPR
Pseudomonas_azotoformans_S4_4018	GenProp0061	PARTIAL	PGPR
Pseudomonas_azotoformans_S4_4018	GenProp0063	PARTIAL	PGPR
Pseudomonas_azotoformans_S4_4018	GenProp0064	NO	PGPR
Pseudomonas_azotoformans_S4_4018	GenProp0065	PARTIAL	PGPR
Pseudomonas_azotoformans_S4_4018	GenProp0066	PARTIAL	PGPR
Pseudomonas_azotoformans_S4_4018	GenProp0069	PARTIAL	PGPR
Pseudomonas_azotoformans_S4_4018	GenProp0070	PARTIAL	PGPR
Pseudomonas_azotoformans_S4_4018	GenProp0071	PARTIAL	PGPR
Pseudomonas_azotoformans_S4_4018	GenProp0072	PARTIAL	PGPR
Pseudomonas_azotoformans_S4_4018	GenProp0073	PARTIAL	PGPR
Pseudomonas_azotoformans_S4_4018	GenProp0074	PARTIAL	PGPR
Pseudomonas_azotoformans_S4_4018	GenProp0075	PARTIAL	PGPR
Pseudomonas_azotoformans_S4_4018	GenProp0076	PARTIAL	PGPR
Pseudomonas_azotoformans_S4_4018	GenProp0077	PARTIAL	PGPR
Pseudomonas_azotoformans_S4_4018	GenProp0109	PARTIAL	PGPR
Pseudomonas_azotoformans_S4_4018	GenProp0110	NO	PGPR
Pseudomonas_azotoformans_S4_4018	GenProp0111	NO	PGPR
Pseudomonas_azotoformans_S4_4018	GenProp0114	PARTIAL	PGPR
Pseudomonas_azotoformans_S4_4018	GenProp0115	PARTIAL	PGPR
Pseudomonas_azotoformans_S4_4018	GenProp0116	PARTIAL	PGPR
Pseudomonas_azotoformans_S4_4018	GenProp0117	PARTIAL	PGPR
Pseudomonas_azotoformans_S4_4018	GenProp0118	PARTIAL	PGPR
Pseudomonas_azotoformans_S4_4018	GenProp0119	YES	PGPR
Pseudomonas_azotoformans_S4_4018	GenProp0120	NO	PGPR
Pseudomonas_azotoformans_S4_4018	GenProp0124	PARTIAL	PGPR
Pseudomonas_azotoformans_S4_4018	GenProp0125	PARTIAL	PGPR
Pseudomonas_azotoformans_S4_4018	GenProp0126	PARTIAL	PGPR
Pseudomonas_azotoformans_S4_4018	GenProp0127	PARTIAL	PGPR
Pseudomonas_azotoformans_S4_4018	GenProp0128	YES	PGPR
Pseudomonas_azotoformans_S4_4018	GenProp0129	NO	PGPR
Pseudomonas_azotoformans_S4_4018	GenProp0130	NO	PGPR
Pseudomonas_azotoformans_S4_4018	GenProp0131	PARTIAL	PGPR
Pseudomonas_azotoformans_S4_4018	GenProp0132	NO	PGPR
Pseudomonas_azotoformans_S4_4018	GenProp0133	PARTIAL	PGPR
Pseudomonas_azotoformans_S4_4018	GenProp0135	PARTIAL	PGPR
Pseudomonas_azotoformans_S4_4018	GenProp0136	NO	PGPR
Pseudomonas_azotoformans_S4_4018	GenProp0137	NO	PGPR
Pseudomonas_azotoformans_S4_4018	GenProp0138	PARTIAL	PGPR
Pseudomonas_azotoformans_S4_4018	GenProp0139	PARTIAL	PGPR
Pseudomonas_azotoformans_S4_4018	GenProp0140	PARTIAL	PGPR
Pseudomonas_azotoformans_S4_4018	GenProp0141	NO	PGPR
Pseudomonas_azotoformans_S4_4018	GenProp0142	PARTIAL	PGPR
Pseudomonas_azotoformans_S4_4018	GenProp0143	NO	PGPR
Pseudomonas_azotoformans_S4_4018	GenProp0144	NO	PGPR
Pseudomonas_azotoformans_S4_4018	GenProp0146	NO	PGPR
Pseudomonas_azotoformans_S4_4018	GenProp0147	YES	PGPR
Pseudomonas_azotoformans_S4_4018	GenProp0150	NO	PGPR
Pseudomonas_azotoformans_S4_4018	GenProp0151	YES	PGPR
Pseudomonas_azotoformans_S4_4018	GenProp0155	NO	PGPR
Pseudomonas_azotoformans_S4_4018	GenProp0156	NO	PGPR
Pseudomonas_azotoformans_S4_4018	GenProp0157	PARTIAL	PGPR
Pseudomonas_azotoformans_S4_4018	GenProp0159	PARTIAL	PGPR
Pseudomonas_azotoformans_S4_4018	GenProp0160	PARTIAL	PGPR
Pseudomonas_azotoformans_S4_4018	GenProp0162	PARTIAL	PGPR
Pseudomonas_azotoformans_S4_4018	GenProp0163	PARTIAL	PGPR
Pseudomonas_azotoformans_S4_4018	GenProp0164	PARTIAL	PGPR
Pseudomonas_azotoformans_S4_4018	GenProp0165	YES	PGPR
Pseudomonas_azotoformans_S4_4018	GenProp0166	YES	PGPR
Pseudomonas_azotoformans_S4_4018	GenProp0167	PARTIAL	PGPR
Pseudomonas_azotoformans_S4_4018	GenProp0168	NO	PGPR
Pseudomonas_azotoformans_S4_4018	GenProp0170	PARTIAL	PGPR
Pseudomonas_azotoformans_S4_4018	GenProp0171	PARTIAL	PGPR
Pseudomonas_azotoformans_S4_4018	GenProp0172	YES	PGPR
Pseudomonas_azotoformans_S4_4018	GenProp0176	YES	PGPR
Pseudomonas_azotoformans_S4_4018	GenProp0178	PARTIAL	PGPR
Pseudomonas_azotoformans_S4_4018	GenProp0179	PARTIAL	PGPR
Pseudomonas_azotoformans_S4_4018	GenProp0180	PARTIAL	PGPR
Pseudomonas_azotoformans_S4_4018	GenProp0182	YES	PGPR
Pseudomonas_azotoformans_S4_4018	GenProp0183	YES	PGPR
Pseudomonas_azotoformans_S4_4018	GenProp0184	PARTIAL	PGPR
Pseudomonas_azotoformans_S4_4018	GenProp0185	PARTIAL	PGPR
Pseudomonas_azotoformans_S4_4018	GenProp0186	PARTIAL	PGPR
Pseudomonas_azotoformans_S4_4018	GenProp0187	NO	PGPR
Pseudomonas_azotoformans_S4_4018	GenProp0188	YES	PGPR
Pseudomonas_azotoformans_S4_4018	GenProp0189	YES	PGPR
Pseudomonas_azotoformans_S4_4018	GenProp0190	YES	PGPR
Pseudomonas_azotoformans_S4_4018	GenProp0191	YES	PGPR
Pseudomonas_azotoformans_S4_4018	GenProp0192	YES	PGPR
Pseudomonas_azotoformans_S4_4018	GenProp0193	NO	PGPR
Pseudomonas_azotoformans_S4_4018	GenProp0196	PARTIAL	PGPR
Pseudomonas_azotoformans_S4_4018	GenProp0197	PARTIAL	PGPR
Pseudomonas_azotoformans_S4_4018	GenProp0198	YES	PGPR
Pseudomonas_azotoformans_S4_4018	GenProp0199	NO	PGPR
Pseudomonas_azotoformans_S4_4018	GenProp0201	PARTIAL	PGPR
Pseudomonas_azotoformans_S4_4018	GenProp0202	NO	PGPR
Pseudomonas_azotoformans_S4_4018	GenProp0203	PARTIAL	PGPR
Pseudomonas_azotoformans_S4_4018	GenProp0204	PARTIAL	PGPR
Pseudomonas_azotoformans_S4_4018	GenProp0207	PARTIAL	PGPR
Pseudomonas_azotoformans_S4_4018	GenProp0208	NO	PGPR
Pseudomonas_azotoformans_S4_4018	GenProp0209	NO	PGPR
Pseudomonas_azotoformans_S4_4018	GenProp0213	PARTIAL	PGPR
Pseudomonas_azotoformans_S4_4018	GenProp0214	PARTIAL	PGPR
Pseudomonas_azotoformans_S4_4018	GenProp0215	PARTIAL	PGPR
Pseudomonas_azotoformans_S4_4018	GenProp0216	YES	PGPR
Pseudomonas_azotoformans_S4_4018	GenProp0217	NO	PGPR
Pseudomonas_azotoformans_S4_4018	GenProp0218	PARTIAL	PGPR
Pseudomonas_azotoformans_S4_4018	GenProp0219	PARTIAL	PGPR
Pseudomonas_azotoformans_S4_4018	GenProp0220	PARTIAL	PGPR
Pseudomonas_azotoformans_S4_4018	GenProp0221	PARTIAL	PGPR
Pseudomonas_azotoformans_S4_4018	GenProp0222	YES	PGPR
Pseudomonas_azotoformans_S4_4018	GenProp0223	NO	PGPR
Pseudomonas_azotoformans_S4_4018	GenProp0225	PARTIAL	PGPR
Pseudomonas_azotoformans_S4_4018	GenProp0226	NO	PGPR
Pseudomonas_azotoformans_S4_4018	GenProp0231	PARTIAL	PGPR
Pseudomonas_azotoformans_S4_4018	GenProp0232	PARTIAL	PGPR
Pseudomonas_azotoformans_S4_4018	GenProp0233	PARTIAL	PGPR
Pseudomonas_azotoformans_S4_4018	GenProp0236	YES	PGPR
Pseudomonas_azotoformans_S4_4018	GenProp0238	YES	PGPR
Pseudomonas_azotoformans_S4_4018	GenProp0239	YES	PGPR
Pseudomonas_azotoformans_S4_4018	GenProp0240	YES	PGPR
Pseudomonas_azotoformans_S4_4018	GenProp0241	NO	PGPR
Pseudomonas_azotoformans_S4_4018	GenProp0242	PARTIAL	PGPR
Pseudomonas_azotoformans_S4_4018	GenProp0243	PARTIAL	PGPR
Pseudomonas_azotoformans_S4_4018	GenProp0244	YES	PGPR
Pseudomonas_azotoformans_S4_4018	GenProp0245	YES	PGPR
Pseudomonas_azotoformans_S4_4018	GenProp0246	NO	PGPR
Pseudomonas_azotoformans_S4_4018	GenProp0247	PARTIAL	PGPR
Pseudomonas_azotoformans_S4_4018	GenProp0248	PARTIAL	PGPR
Pseudomonas_azotoformans_S4_4018	GenProp0250	PARTIAL	PGPR
Pseudomonas_azotoformans_S4_4018	GenProp0251	YES	PGPR
Pseudomonas_azotoformans_S4_4018	GenProp0252	NO	PGPR
Pseudomonas_azotoformans_S4_4018	GenProp0253	NO	PGPR
Pseudomonas_azotoformans_S4_4018	GenProp0254	PARTIAL	PGPR
Pseudomonas_azotoformans_S4_4018	GenProp0255	NO	PGPR
Pseudomonas_azotoformans_S4_4018	GenProp0258	PARTIAL	PGPR
Pseudomonas_azotoformans_S4_4018	GenProp0259	NO	PGPR
Pseudomonas_azotoformans_S4_4018	GenProp0261	PARTIAL	PGPR
Pseudomonas_azotoformans_S4_4018	GenProp0262	PARTIAL	PGPR
Pseudomonas_azotoformans_S4_4018	GenProp0263	PARTIAL	PGPR
Pseudomonas_azotoformans_S4_4018	GenProp0264	NO	PGPR
Pseudomonas_azotoformans_S4_4018	GenProp0265	NO	PGPR
Pseudomonas_azotoformans_S4_4018	GenProp0266	YES	PGPR
Pseudomonas_azotoformans_S4_4018	GenProp0267	PARTIAL	PGPR
Pseudomonas_azotoformans_S4_4018	GenProp0268	NO	PGPR
Pseudomonas_azotoformans_S4_4018	GenProp0269	PARTIAL	PGPR
Pseudomonas_azotoformans_S4_4018	GenProp0271	YES	PGPR
Pseudomonas_azotoformans_S4_4018	GenProp0272	NO	PGPR
Pseudomonas_azotoformans_S4_4018	GenProp0273	YES	PGPR
Pseudomonas_azotoformans_S4_4018	GenProp0275	PARTIAL	PGPR
Pseudomonas_azotoformans_S4_4018	GenProp0277	NO	PGPR
Pseudomonas_azotoformans_S4_4018	GenProp0281	NO	PGPR
Pseudomonas_azotoformans_S4_4018	GenProp0283	PARTIAL	PGPR
Pseudomonas_azotoformans_S4_4018	GenProp0287	PARTIAL	PGPR
Pseudomonas_azotoformans_S4_4018	GenProp0288	NO	PGPR
Pseudomonas_azotoformans_S4_4018	GenProp0289	PARTIAL	PGPR
Pseudomonas_azotoformans_S4_4018	GenProp0290	NO	PGPR
Pseudomonas_azotoformans_S4_4018	GenProp0291	NO	PGPR
Pseudomonas_azotoformans_S4_4018	GenProp0292	NO	PGPR
Pseudomonas_azotoformans_S4_4018	GenProp0294	YES	PGPR
Pseudomonas_azotoformans_S4_4018	GenProp0295	YES	PGPR
Pseudomonas_azotoformans_S4_4018	GenProp0297	YES	PGPR
Pseudomonas_azotoformans_S4_4018	GenProp0298	PARTIAL	PGPR
Pseudomonas_azotoformans_S4_4018	GenProp0299	PARTIAL	PGPR
Pseudomonas_azotoformans_S4_4018	GenProp0300	NO	PGPR
Pseudomonas_azotoformans_S4_4018	GenProp0301	PARTIAL	PGPR
Pseudomonas_azotoformans_S4_4018	GenProp0302	YES	PGPR
Pseudomonas_azotoformans_S4_4018	GenProp0303	PARTIAL	PGPR
Pseudomonas_azotoformans_S4_4018	GenProp0304	NO	PGPR
Pseudomonas_azotoformans_S4_4018	GenProp0305	NO	PGPR
Pseudomonas_azotoformans_S4_4018	GenProp0309	PARTIAL	PGPR
Pseudomonas_azotoformans_S4_4018	GenProp0310	NO	PGPR
Pseudomonas_azotoformans_S4_4018	GenProp0311	PARTIAL	PGPR
Pseudomonas_azotoformans_S4_4018	GenProp0313	NO	PGPR
Pseudomonas_azotoformans_S4_4018	GenProp0314	NO	PGPR
Pseudomonas_azotoformans_S4_4018	GenProp0315	NO	PGPR
Pseudomonas_azotoformans_S4_4018	GenProp0316	NO	PGPR
Pseudomonas_azotoformans_S4_4018	GenProp0317	NO	PGPR
Pseudomonas_azotoformans_S4_4018	GenProp0318	NO	PGPR
Pseudomonas_azotoformans_S4_4018	GenProp0319	NO	PGPR
Pseudomonas_azotoformans_S4_4018	GenProp0320	NO	PGPR
Pseudomonas_azotoformans_S4_4018	GenProp0321	YES	PGPR
Pseudomonas_azotoformans_S4_4018	GenProp0322	PARTIAL	PGPR
Pseudomonas_azotoformans_S4_4018	GenProp0323	PARTIAL	PGPR
Pseudomonas_azotoformans_S4_4018	GenProp0324	YES	PGPR
Pseudomonas_azotoformans_S4_4018	GenProp0326	NO	PGPR
Pseudomonas_azotoformans_S4_4018	GenProp0455	NO	PGPR
Pseudomonas_azotoformans_S4_4018	GenProp0456	NO	PGPR
Pseudomonas_azotoformans_S4_4018	GenProp0457	NO	PGPR
Pseudomonas_azotoformans_S4_4018	GenProp0458	NO	PGPR
Pseudomonas_azotoformans_S4_4018	GenProp0460	NO	PGPR
Pseudomonas_azotoformans_S4_4018	GenProp0462	PARTIAL	PGPR
Pseudomonas_azotoformans_S4_4018	GenProp0465	NO	PGPR
Pseudomonas_azotoformans_S4_4018	GenProp0466	PARTIAL	PGPR
Pseudomonas_azotoformans_S4_4018	GenProp0468	PARTIAL	PGPR
Pseudomonas_azotoformans_S4_4018	GenProp0469	NO	PGPR
Pseudomonas_azotoformans_S4_4018	GenProp0470	NO	PGPR
Pseudomonas_azotoformans_S4_4018	GenProp0471	YES	PGPR
Pseudomonas_azotoformans_S4_4018	GenProp0472	NO	PGPR
Pseudomonas_azotoformans_S4_4018	GenProp0473	NO	PGPR
Pseudomonas_azotoformans_S4_4018	GenProp0474	PARTIAL	PGPR
Pseudomonas_azotoformans_S4_4018	GenProp0475	PARTIAL	PGPR
Pseudomonas_azotoformans_S4_4018	GenProp0476	NO	PGPR
Pseudomonas_azotoformans_S4_4018	GenProp0478	NO	PGPR
Pseudomonas_azotoformans_S4_4018	GenProp0479	PARTIAL	PGPR
Pseudomonas_azotoformans_S4_4018	GenProp0480	YES	PGPR
Pseudomonas_azotoformans_S4_4018	GenProp0481	NO	PGPR
Pseudomonas_azotoformans_S4_4018	GenProp0483	PARTIAL	PGPR
Pseudomonas_azotoformans_S4_4018	GenProp0484	NO	PGPR
Pseudomonas_azotoformans_S4_4018	GenProp0485	NO	PGPR
Pseudomonas_azotoformans_S4_4018	GenProp0487	NO	PGPR
Pseudomonas_azotoformans_S4_4018	GenProp0488	NO	PGPR
Pseudomonas_azotoformans_S4_4018	GenProp0489	NO	PGPR
Pseudomonas_azotoformans_S4_4018	GenProp0490	NO	PGPR
Pseudomonas_azotoformans_S4_4018	GenProp0491	PARTIAL	PGPR
Pseudomonas_azotoformans_S4_4018	GenProp0492	YES	PGPR
Pseudomonas_azotoformans_S4_4018	GenProp0493	NO	PGPR
Pseudomonas_azotoformans_S4_4018	GenProp0494	NO	PGPR
Pseudomonas_azotoformans_S4_4018	GenProp0542	YES	PGPR
Pseudomonas_azotoformans_S4_4018	GenProp0543	YES	PGPR
Pseudomonas_azotoformans_S4_4018	GenProp0551	PARTIAL	PGPR
Pseudomonas_azotoformans_S4_4018	GenProp0562	YES	PGPR
Pseudomonas_azotoformans_S4_4018	GenProp0603	NO	PGPR
Pseudomonas_azotoformans_S4_4018	GenProp0610	NO	PGPR
Pseudomonas_azotoformans_S4_4018	GenProp0611	NO	PGPR
Pseudomonas_azotoformans_S4_4018	GenProp0612	NO	PGPR
Pseudomonas_azotoformans_S4_4018	GenProp0613	YES	PGPR
Pseudomonas_azotoformans_S4_4018	GenProp0614	PARTIAL	PGPR
Pseudomonas_azotoformans_S4_4018	GenProp0615	PARTIAL	PGPR
Pseudomonas_azotoformans_S4_4018	GenProp0616	NO	PGPR
Pseudomonas_azotoformans_S4_4018	GenProp0617	YES	PGPR
Pseudomonas_azotoformans_S4_4018	GenProp0618	YES	PGPR
Pseudomonas_azotoformans_S4_4018	GenProp0620	NO	PGPR
Pseudomonas_azotoformans_S4_4018	GenProp0624	NO	PGPR
Pseudomonas_azotoformans_S4_4018	GenProp0626	NO	PGPR
Pseudomonas_azotoformans_S4_4018	GenProp0629	NO	PGPR
Pseudomonas_azotoformans_S4_4018	GenProp0630	YES	PGPR
Pseudomonas_azotoformans_S4_4018	GenProp0631	NO	PGPR
Pseudomonas_azotoformans_S4_4018	GenProp0632	NO	PGPR
Pseudomonas_azotoformans_S4_4018	GenProp0633	NO	PGPR
Pseudomonas_azotoformans_S4_4018	GenProp0634	PARTIAL	PGPR
Pseudomonas_azotoformans_S4_4018	GenProp0636	NO	PGPR
Pseudomonas_azotoformans_S4_4018	GenProp0637	NO	PGPR
Pseudomonas_azotoformans_S4_4018	GenProp0639	YES	PGPR
Pseudomonas_azotoformans_S4_4018	GenProp0640	YES	PGPR
Pseudomonas_azotoformans_S4_4018	GenProp0641	NO	PGPR
Pseudomonas_azotoformans_S4_4018	GenProp0642	PARTIAL	PGPR
Pseudomonas_azotoformans_S4_4018	GenProp0643	NO	PGPR
Pseudomonas_azotoformans_S4_4018	GenProp0644	PARTIAL	PGPR
Pseudomonas_azotoformans_S4_4018	GenProp0645	NO	PGPR
Pseudomonas_azotoformans_S4_4018	GenProp0648	NO	PGPR
Pseudomonas_azotoformans_S4_4018	GenProp0649	NO	PGPR
Pseudomonas_azotoformans_S4_4018	GenProp0651	NO	PGPR
Pseudomonas_azotoformans_S4_4018	GenProp0652	NO	PGPR
Pseudomonas_azotoformans_S4_4018	GenProp0653	NO	PGPR
Pseudomonas_azotoformans_S4_4018	GenProp0654	YES	PGPR
Pseudomonas_azotoformans_S4_4018	GenProp0655	PARTIAL	PGPR
Pseudomonas_azotoformans_S4_4018	GenProp0658	YES	PGPR
Pseudomonas_azotoformans_S4_4018	GenProp0659	PARTIAL	PGPR
Pseudomonas_azotoformans_S4_4018	GenProp0660	NO	PGPR
Pseudomonas_azotoformans_S4_4018	GenProp0661	NO	PGPR
Pseudomonas_azotoformans_S4_4018	GenProp0662	NO	PGPR
Pseudomonas_azotoformans_S4_4018	GenProp0663	NO	PGPR
Pseudomonas_azotoformans_S4_4018	GenProp0664	NO	PGPR
Pseudomonas_azotoformans_S4_4018	GenProp0665	NO	PGPR
Pseudomonas_azotoformans_S4_4018	GenProp0666	NO	PGPR
Pseudomonas_azotoformans_S4_4018	GenProp0668	YES	PGPR
Pseudomonas_azotoformans_S4_4018	GenProp0669	NO	PGPR
Pseudomonas_azotoformans_S4_4018	GenProp0670	NO	PGPR
Pseudomonas_azotoformans_S4_4018	GenProp0671	PARTIAL	PGPR
Pseudomonas_azotoformans_S4_4018	GenProp0672	NO	PGPR
Pseudomonas_azotoformans_S4_4018	GenProp0673	NO	PGPR
Pseudomonas_azotoformans_S4_4018	GenProp0674	YES	PGPR
Pseudomonas_azotoformans_S4_4018	GenProp0676	YES	PGPR
Pseudomonas_azotoformans_S4_4018	GenProp0677	PARTIAL	PGPR
Pseudomonas_azotoformans_S4_4018	GenProp0678	YES	PGPR
Pseudomonas_azotoformans_S4_4018	GenProp0680	NO	PGPR
Pseudomonas_azotoformans_S4_4018	GenProp0681	PARTIAL	PGPR
Pseudomonas_azotoformans_S4_4018	GenProp0682	NO	PGPR
Pseudomonas_azotoformans_S4_4018	GenProp0683	NO	PGPR
Pseudomonas_azotoformans_S4_4018	GenProp0684	PARTIAL	PGPR
Pseudomonas_azotoformans_S4_4018	GenProp0685	NO	PGPR
Pseudomonas_azotoformans_S4_4018	GenProp0686	PARTIAL	PGPR
Pseudomonas_azotoformans_S4_4018	GenProp0687	NO	PGPR
Pseudomonas_azotoformans_S4_4018	GenProp0688	PARTIAL	PGPR
Pseudomonas_azotoformans_S4_4018	GenProp0689	PARTIAL	PGPR
Pseudomonas_azotoformans_S4_4018	GenProp0691	PARTIAL	PGPR
Pseudomonas_azotoformans_S4_4018	GenProp0692	YES	PGPR
Pseudomonas_azotoformans_S4_4018	GenProp0693	PARTIAL	PGPR
Pseudomonas_azotoformans_S4_4018	GenProp0694	PARTIAL	PGPR
Pseudomonas_azotoformans_S4_4018	GenProp0695	NO	PGPR
Pseudomonas_azotoformans_S4_4018	GenProp0696	PARTIAL	PGPR
Pseudomonas_azotoformans_S4_4018	GenProp0697	YES	PGPR
Pseudomonas_azotoformans_S4_4018	GenProp0698	YES	PGPR
Pseudomonas_azotoformans_S4_4018	GenProp0699	PARTIAL	PGPR
Pseudomonas_azotoformans_S4_4018	GenProp0700	PARTIAL	PGPR
Pseudomonas_azotoformans_S4_4018	GenProp0701	PARTIAL	PGPR
Pseudomonas_azotoformans_S4_4018	GenProp0702	NO	PGPR
Pseudomonas_azotoformans_S4_4018	GenProp0703	NO	PGPR
Pseudomonas_azotoformans_S4_4018	GenProp0704	PARTIAL	PGPR
Pseudomonas_azotoformans_S4_4018	GenProp0705	NO	PGPR
Pseudomonas_azotoformans_S4_4018	GenProp0706	NO	PGPR
Pseudomonas_azotoformans_S4_4018	GenProp0707	NO	PGPR
Pseudomonas_azotoformans_S4_4018	GenProp0708	PARTIAL	PGPR
Pseudomonas_azotoformans_S4_4018	GenProp0709	NO	PGPR
Pseudomonas_azotoformans_S4_4018	GenProp0710	YES	PGPR
Pseudomonas_azotoformans_S4_4018	GenProp0711	PARTIAL	PGPR
Pseudomonas_azotoformans_S4_4018	GenProp0712	NO	PGPR
Pseudomonas_azotoformans_S4_4018	GenProp0713	NO	PGPR
Pseudomonas_azotoformans_S4_4018	GenProp0714	NO	PGPR
Pseudomonas_azotoformans_S4_4018	GenProp0715	YES	PGPR
Pseudomonas_azotoformans_S4_4018	GenProp0716	NO	PGPR
Pseudomonas_azotoformans_S4_4018	GenProp0717	PARTIAL	PGPR
Pseudomonas_azotoformans_S4_4018	GenProp0718	NO	PGPR
Pseudomonas_azotoformans_S4_4018	GenProp0719	NO	PGPR
Pseudomonas_azotoformans_S4_4018	GenProp0720	NO	PGPR
Pseudomonas_azotoformans_S4_4018	GenProp0721	YES	PGPR
Pseudomonas_azotoformans_S4_4018	GenProp0722	NO	PGPR
Pseudomonas_azotoformans_S4_4018	GenProp0723	NO	PGPR
Pseudomonas_azotoformans_S4_4018	GenProp0724	NO	PGPR
Pseudomonas_azotoformans_S4_4018	GenProp0725	PARTIAL	PGPR
Pseudomonas_azotoformans_S4_4018	GenProp0726	NO	PGPR
Pseudomonas_azotoformans_S4_4018	GenProp0728	NO	PGPR
Pseudomonas_azotoformans_S4_4018	GenProp0729	PARTIAL	PGPR
Pseudomonas_azotoformans_S4_4018	GenProp0730	NO	PGPR
Pseudomonas_azotoformans_S4_4018	GenProp0731	PARTIAL	PGPR
Pseudomonas_azotoformans_S4_4018	GenProp0732	NO	PGPR
Pseudomonas_azotoformans_S4_4018	GenProp0733	PARTIAL	PGPR
Pseudomonas_azotoformans_S4_4018	GenProp0734	PARTIAL	PGPR
Pseudomonas_azotoformans_S4_4018	GenProp0735	PARTIAL	PGPR
Pseudomonas_azotoformans_S4_4018	GenProp0736	PARTIAL	PGPR
Pseudomonas_azotoformans_S4_4018	GenProp0737	NO	PGPR
Pseudomonas_azotoformans_S4_4018	GenProp0738	PARTIAL	PGPR
Pseudomonas_azotoformans_S4_4018	GenProp0739	NO	PGPR
Pseudomonas_azotoformans_S4_4018	GenProp0740	PARTIAL	PGPR
Pseudomonas_azotoformans_S4_4018	GenProp0741	PARTIAL	PGPR
Pseudomonas_azotoformans_S4_4018	GenProp0742	NO	PGPR
Pseudomonas_azotoformans_S4_4018	GenProp0743	PARTIAL	PGPR
Pseudomonas_azotoformans_S4_4018	GenProp0744	PARTIAL	PGPR
Pseudomonas_azotoformans_S4_4018	GenProp0745	YES	PGPR
Pseudomonas_azotoformans_S4_4018	GenProp0746	PARTIAL	PGPR
Pseudomonas_azotoformans_S4_4018	GenProp0747	PARTIAL	PGPR
Pseudomonas_azotoformans_S4_4018	GenProp0748	YES	PGPR
Pseudomonas_azotoformans_S4_4018	GenProp0749	YES	PGPR
Pseudomonas_azotoformans_S4_4018	GenProp0750	PARTIAL	PGPR
Pseudomonas_azotoformans_S4_4018	GenProp0751	NO	PGPR
Pseudomonas_azotoformans_S4_4018	GenProp0752	NO	PGPR
Pseudomonas_azotoformans_S4_4018	GenProp0753	NO	PGPR
Pseudomonas_azotoformans_S4_4018	GenProp0754	NO	PGPR
Pseudomonas_azotoformans_S4_4018	GenProp0756	NO	PGPR
Pseudomonas_azotoformans_S4_4018	GenProp0757	NO	PGPR
Pseudomonas_azotoformans_S4_4018	GenProp0758	NO	PGPR
Pseudomonas_azotoformans_S4_4018	GenProp0759	PARTIAL	PGPR
Pseudomonas_azotoformans_S4_4018	GenProp0764	NO	PGPR
Pseudomonas_azotoformans_S4_4018	GenProp0766	PARTIAL	PGPR
Pseudomonas_azotoformans_S4_4018	GenProp0767	PARTIAL	PGPR
Pseudomonas_azotoformans_S4_4018	GenProp0768	NO	PGPR
Pseudomonas_azotoformans_S4_4018	GenProp0778	NO	PGPR
Pseudomonas_azotoformans_S4_4018	GenProp0781	NO	PGPR
Pseudomonas_azotoformans_S4_4018	GenProp0786	PARTIAL	PGPR
Pseudomonas_azotoformans_S4_4018	GenProp0787	NO	PGPR
Pseudomonas_azotoformans_S4_4018	GenProp0788	NO	PGPR
Pseudomonas_azotoformans_S4_4018	GenProp0789	NO	PGPR
Pseudomonas_azotoformans_S4_4018	GenProp0790	NO	PGPR
Pseudomonas_azotoformans_S4_4018	GenProp0791	NO	PGPR
Pseudomonas_azotoformans_S4_4018	GenProp0792	NO	PGPR
Pseudomonas_azotoformans_S4_4018	GenProp0793	PARTIAL	PGPR
Pseudomonas_azotoformans_S4_4018	GenProp0794	PARTIAL	PGPR
Pseudomonas_azotoformans_S4_4018	GenProp0795	PARTIAL	PGPR
Pseudomonas_azotoformans_S4_4018	GenProp0796	NO	PGPR
Pseudomonas_azotoformans_S4_4018	GenProp0797	NO	PGPR
Pseudomonas_azotoformans_S4_4018	GenProp0798	NO	PGPR
Pseudomonas_azotoformans_S4_4018	GenProp0802	PARTIAL	PGPR
Pseudomonas_azotoformans_S4_4018	GenProp0806	PARTIAL	PGPR
Pseudomonas_azotoformans_S4_4018	GenProp0809	NO	PGPR
Pseudomonas_azotoformans_S4_4018	GenProp0810	NO	PGPR
Pseudomonas_azotoformans_S4_4018	GenProp0811	NO	PGPR
Pseudomonas_azotoformans_S4_4018	GenProp0812	PARTIAL	PGPR
Pseudomonas_azotoformans_S4_4018	GenProp0813	NO	PGPR
Pseudomonas_azotoformans_S4_4018	GenProp0814	NO	PGPR
Pseudomonas_azotoformans_S4_4018	GenProp0816	NO	PGPR
Pseudomonas_azotoformans_S4_4018	GenProp0817	PARTIAL	PGPR
Pseudomonas_azotoformans_S4_4018	GenProp0819	PARTIAL	PGPR
Pseudomonas_azotoformans_S4_4018	GenProp0820	PARTIAL	PGPR
Pseudomonas_azotoformans_S4_4018	GenProp0821	NO	PGPR
Pseudomonas_azotoformans_S4_4018	GenProp0822	NO	PGPR
Pseudomonas_azotoformans_S4_4018	GenProp0828	PARTIAL	PGPR
Pseudomonas_azotoformans_S4_4018	GenProp0829	NO	PGPR
Pseudomonas_azotoformans_S4_4018	GenProp0830	NO	PGPR
Pseudomonas_azotoformans_S4_4018	GenProp0833	NO	PGPR
Pseudomonas_azotoformans_S4_4018	GenProp0834	NO	PGPR
Pseudomonas_azotoformans_S4_4018	GenProp0835	YES	PGPR
Pseudomonas_azotoformans_S4_4018	GenProp0836	NO	PGPR
Pseudomonas_azotoformans_S4_4018	GenProp0837	PARTIAL	PGPR
Pseudomonas_azotoformans_S4_4018	GenProp0838	PARTIAL	PGPR
Pseudomonas_azotoformans_S4_4018	GenProp0839	NO	PGPR
Pseudomonas_azotoformans_S4_4018	GenProp0840	YES	PGPR
Pseudomonas_azotoformans_S4_4018	GenProp0841	NO	PGPR
Pseudomonas_azotoformans_S4_4018	GenProp0842	NO	PGPR
Pseudomonas_azotoformans_S4_4018	GenProp0845	NO	PGPR
Pseudomonas_azotoformans_S4_4018	GenProp0847	NO	PGPR
Pseudomonas_azotoformans_S4_4018	GenProp0853	NO	PGPR
Pseudomonas_azotoformans_S4_4018	GenProp0854	NO	PGPR
Pseudomonas_azotoformans_S4_4018	GenProp0855	PARTIAL	PGPR
Pseudomonas_azotoformans_S4_4018	GenProp0857	NO	PGPR
Pseudomonas_azotoformans_S4_4018	GenProp0858	NO	PGPR
Pseudomonas_azotoformans_S4_4018	GenProp0859	NO	PGPR
Pseudomonas_azotoformans_S4_4018	GenProp0860	NO	PGPR
Pseudomonas_azotoformans_S4_4018	GenProp0861	NO	PGPR
Pseudomonas_azotoformans_S4_4018	GenProp0862	PARTIAL	PGPR
Pseudomonas_azotoformans_S4_4018	GenProp0864	PARTIAL	PGPR
Pseudomonas_azotoformans_S4_4018	GenProp0866	PARTIAL	PGPR
Pseudomonas_azotoformans_S4_4018	GenProp0867	NO	PGPR
Pseudomonas_azotoformans_S4_4018	GenProp0871	NO	PGPR
Pseudomonas_azotoformans_S4_4018	GenProp0872	NO	PGPR
Pseudomonas_azotoformans_S4_4018	GenProp0873	PARTIAL	PGPR
Pseudomonas_azotoformans_S4_4018	GenProp0874	NO	PGPR
Pseudomonas_azotoformans_S4_4018	GenProp0877	YES	PGPR
Pseudomonas_azotoformans_S4_4018	GenProp0878	NO	PGPR
Pseudomonas_azotoformans_S4_4018	GenProp0879	PARTIAL	PGPR
Pseudomonas_azotoformans_S4_4018	GenProp0880	PARTIAL	PGPR
Pseudomonas_azotoformans_S4_4018	GenProp0881	PARTIAL	PGPR
Pseudomonas_azotoformans_S4_4018	GenProp0882	YES	PGPR
Pseudomonas_azotoformans_S4_4018	GenProp0883	YES	PGPR
Pseudomonas_azotoformans_S4_4018	GenProp0885	YES	PGPR
Pseudomonas_azotoformans_S4_4018	GenProp0886	PARTIAL	PGPR
Pseudomonas_azotoformans_S4_4018	GenProp0891	NO	PGPR
Pseudomonas_azotoformans_S4_4018	GenProp0893	NO	PGPR
Pseudomonas_azotoformans_S4_4018	GenProp0894	NO	PGPR
Pseudomonas_azotoformans_S4_4018	GenProp0895	NO	PGPR
Pseudomonas_azotoformans_S4_4018	GenProp0896	NO	PGPR
Pseudomonas_azotoformans_S4_4018	GenProp0898	NO	PGPR
Pseudomonas_azotoformans_S4_4018	GenProp0899	NO	PGPR
Pseudomonas_azotoformans_S4_4018	GenProp0901	NO	PGPR
Pseudomonas_azotoformans_S4_4018	GenProp0902	NO	PGPR
Pseudomonas_azotoformans_S4_4018	GenProp0903	YES	PGPR
Pseudomonas_azotoformans_S4_4018	GenProp0904	NO	PGPR
Pseudomonas_azotoformans_S4_4018	GenProp0905	NO	PGPR
Pseudomonas_azotoformans_S4_4018	GenProp0907	YES	PGPR
Pseudomonas_azotoformans_S4_4018	GenProp0908	NO	PGPR
Pseudomonas_azotoformans_S4_4018	GenProp0909	NO	PGPR
Pseudomonas_azotoformans_S4_4018	GenProp0910	NO	PGPR
Pseudomonas_azotoformans_S4_4018	GenProp0911	NO	PGPR
Pseudomonas_azotoformans_S4_4018	GenProp0914	NO	PGPR
Pseudomonas_azotoformans_S4_4018	GenProp0915	NO	PGPR
Pseudomonas_azotoformans_S4_4018	GenProp0916	NO	PGPR
Pseudomonas_azotoformans_S4_4018	GenProp0917	NO	PGPR
Pseudomonas_azotoformans_S4_4018	GenProp0918	PARTIAL	PGPR
Pseudomonas_azotoformans_S4_4018	GenProp0919	NO	PGPR
Pseudomonas_azotoformans_S4_4018	GenProp0920	NO	PGPR
Pseudomonas_azotoformans_S4_4018	GenProp0921	NO	PGPR
Pseudomonas_azotoformans_S4_4018	GenProp0922	NO	PGPR
Pseudomonas_azotoformans_S4_4018	GenProp0923	NO	PGPR
Pseudomonas_azotoformans_S4_4018	GenProp0927	NO	PGPR
Pseudomonas_azotoformans_S4_4018	GenProp0928	PARTIAL	PGPR
Pseudomonas_azotoformans_S4_4018	GenProp0930	YES	PGPR
Pseudomonas_azotoformans_S4_4018	GenProp0933	NO	PGPR
Pseudomonas_azotoformans_S4_4018	GenProp0934	PARTIAL	PGPR
Pseudomonas_azotoformans_S4_4018	GenProp0935	NO	PGPR
Pseudomonas_azotoformans_S4_4018	GenProp0936	NO	PGPR
Pseudomonas_azotoformans_S4_4018	GenProp0938	NO	PGPR
Pseudomonas_azotoformans_S4_4018	GenProp0939	NO	PGPR
Pseudomonas_azotoformans_S4_4018	GenProp0940	NO	PGPR
Pseudomonas_azotoformans_S4_4018	GenProp0941	NO	PGPR
Pseudomonas_azotoformans_S4_4018	GenProp0942	NO	PGPR
Pseudomonas_azotoformans_S4_4018	GenProp0943	NO	PGPR
Pseudomonas_azotoformans_S4_4018	GenProp0944	NO	PGPR
Pseudomonas_azotoformans_S4_4018	GenProp0945	NO	PGPR
Pseudomonas_azotoformans_S4_4018	GenProp0948	NO	PGPR
Pseudomonas_azotoformans_S4_4018	GenProp0950	YES	PGPR
Pseudomonas_azotoformans_S4_4018	GenProp0954	NO	PGPR
Pseudomonas_azotoformans_S4_4018	GenProp0955	NO	PGPR
Pseudomonas_azotoformans_S4_4018	GenProp0956	NO	PGPR
Pseudomonas_azotoformans_S4_4018	GenProp0957	NO	PGPR
Pseudomonas_azotoformans_S4_4018	GenProp0958	NO	PGPR
Pseudomonas_azotoformans_S4_4018	GenProp0961	NO	PGPR
Pseudomonas_azotoformans_S4_4018	GenProp0962	NO	PGPR
Pseudomonas_azotoformans_S4_4018	GenProp0967	NO	PGPR
Pseudomonas_azotoformans_S4_4018	GenProp0969	PARTIAL	PGPR
Pseudomonas_azotoformans_S4_4018	GenProp0970	PARTIAL	PGPR
Pseudomonas_azotoformans_S4_4018	GenProp0971	PARTIAL	PGPR
Pseudomonas_azotoformans_S4_4018	GenProp0972	PARTIAL	PGPR
Pseudomonas_azotoformans_S4_4018	GenProp0975	PARTIAL	PGPR
Pseudomonas_azotoformans_S4_4018	GenProp0977	PARTIAL	PGPR
Pseudomonas_azotoformans_S4_4018	GenProp0978	NO	PGPR
Pseudomonas_azotoformans_S4_4018	GenProp0979	NO	PGPR
Pseudomonas_azotoformans_S4_4018	GenProp0980	NO	PGPR
Pseudomonas_azotoformans_S4_4018	GenProp0981	NO	PGPR
Pseudomonas_azotoformans_S4_4018	GenProp0982	NO	PGPR
Pseudomonas_azotoformans_S4_4018	GenProp0983	NO	PGPR
Pseudomonas_azotoformans_S4_4018	GenProp0984	NO	PGPR
Pseudomonas_azotoformans_S4_4018	GenProp0985	NO	PGPR
Pseudomonas_azotoformans_S4_4018	GenProp0987	NO	PGPR
Pseudomonas_azotoformans_S4_4018	GenProp0988	NO	PGPR
Pseudomonas_azotoformans_S4_4018	GenProp0989	NO	PGPR
Pseudomonas_azotoformans_S4_4018	GenProp0991	NO	PGPR
Pseudomonas_azotoformans_S4_4018	GenProp0992	NO	PGPR
Pseudomonas_azotoformans_S4_4018	GenProp0993	NO	PGPR
Pseudomonas_azotoformans_S4_4018	GenProp0996	NO	PGPR
Pseudomonas_azotoformans_S4_4018	GenProp0999	NO	PGPR
Pseudomonas_azotoformans_S4_4018	GenProp1000	NO	PGPR
Pseudomonas_azotoformans_S4_4018	GenProp1002	NO	PGPR
Pseudomonas_azotoformans_S4_4018	GenProp1003	NO	PGPR
Pseudomonas_azotoformans_S4_4018	GenProp1004	NO	PGPR
Pseudomonas_azotoformans_S4_4018	GenProp1005	NO	PGPR
Pseudomonas_azotoformans_S4_4018	GenProp1006	NO	PGPR
Pseudomonas_azotoformans_S4_4018	GenProp1007	NO	PGPR
Pseudomonas_azotoformans_S4_4018	GenProp1009	NO	PGPR
Pseudomonas_azotoformans_S4_4018	GenProp1010	NO	PGPR
Pseudomonas_azotoformans_S4_4018	GenProp1011	NO	PGPR
Pseudomonas_azotoformans_S4_4018	GenProp1012	NO	PGPR
Pseudomonas_azotoformans_S4_4018	GenProp1013	NO	PGPR
Pseudomonas_azotoformans_S4_4018	GenProp1016	NO	PGPR
Pseudomonas_azotoformans_S4_4018	GenProp1017	PARTIAL	PGPR
Pseudomonas_azotoformans_S4_4018	GenProp1026	NO	PGPR
Pseudomonas_azotoformans_S4_4018	GenProp1032	YES	PGPR
Pseudomonas_azotoformans_S4_4018	GenProp1034	NO	PGPR
Pseudomonas_azotoformans_S4_4018	GenProp1037	NO	PGPR
Pseudomonas_azotoformans_S4_4018	GenProp1048	PARTIAL	PGPR
Pseudomonas_azotoformans_S4_4018	GenProp1052	NO	PGPR
Pseudomonas_azotoformans_S4_4018	GenProp1053	NO	PGPR
Pseudomonas_azotoformans_S4_4018	GenProp1054	NO	PGPR
Pseudomonas_azotoformans_S4_4018	GenProp1055	NO	PGPR
Pseudomonas_azotoformans_S4_4018	GenProp1057	NO	PGPR
Pseudomonas_azotoformans_S4_4018	GenProp1058	NO	PGPR
Pseudomonas_azotoformans_S4_4018	GenProp1060	PARTIAL	PGPR
Pseudomonas_azotoformans_S4_4018	GenProp1061	NO	PGPR
Pseudomonas_azotoformans_S4_4018	GenProp1062	NO	PGPR
Pseudomonas_azotoformans_S4_4018	GenProp1063	NO	PGPR
Pseudomonas_azotoformans_S4_4018	GenProp1064	NO	PGPR
Pseudomonas_azotoformans_S4_4018	GenProp1065	NO	PGPR
Pseudomonas_azotoformans_S4_4018	GenProp1067	PARTIAL	PGPR
Pseudomonas_azotoformans_S4_4018	GenProp1069	NO	PGPR
Pseudomonas_azotoformans_S4_4018	GenProp1070	NO	PGPR
Pseudomonas_azotoformans_S4_4018	GenProp1071	PARTIAL	PGPR
Pseudomonas_azotoformans_S4_4018	GenProp1072	YES	PGPR
Pseudomonas_azotoformans_S4_4018	GenProp1074	NO	PGPR
Pseudomonas_azotoformans_S4_4018	GenProp1075	NO	PGPR
Pseudomonas_azotoformans_S4_4018	GenProp1076	NO	PGPR
Pseudomonas_azotoformans_S4_4018	GenProp1077	YES	PGPR
Pseudomonas_azotoformans_S4_4018	GenProp1078	NO	PGPR
Pseudomonas_azotoformans_S4_4018	GenProp1079	PARTIAL	PGPR
Pseudomonas_azotoformans_S4_4018	GenProp1080	PARTIAL	PGPR
Pseudomonas_azotoformans_S4_4018	GenProp1081	PARTIAL	PGPR
Pseudomonas_azotoformans_S4_4018	GenProp1082	YES	PGPR
Pseudomonas_azotoformans_S4_4018	GenProp1083	NO	PGPR
Pseudomonas_azotoformans_S4_4018	GenProp1084	NO	PGPR
Pseudomonas_azotoformans_S4_4018	GenProp1085	NO	PGPR
Pseudomonas_azotoformans_S4_4018	GenProp1087	NO	PGPR
Pseudomonas_azotoformans_S4_4018	GenProp1088	NO	PGPR
Pseudomonas_azotoformans_S4_4018	GenProp1089	NO	PGPR
Pseudomonas_azotoformans_S4_4018	GenProp1090	NO	PGPR
Pseudomonas_azotoformans_S4_4018	GenProp1091	NO	PGPR
Pseudomonas_azotoformans_S4_4018	GenProp1092	NO	PGPR
Pseudomonas_azotoformans_S4_4018	GenProp1093	NO	PGPR
Pseudomonas_azotoformans_S4_4018	GenProp1094	NO	PGPR
Pseudomonas_azotoformans_S4_4018	GenProp1095	PARTIAL	PGPR
Pseudomonas_azotoformans_S4_4018	GenProp1098	NO	PGPR
Pseudomonas_azotoformans_S4_4018	GenProp1099	PARTIAL	PGPR
Pseudomonas_azotoformans_S4_4018	GenProp1100	NO	PGPR
Pseudomonas_azotoformans_S4_4018	GenProp1101	PARTIAL	PGPR
Pseudomonas_azotoformans_S4_4018	GenProp1102	NO	PGPR
Pseudomonas_azotoformans_S4_4018	GenProp1103	NO	PGPR
Pseudomonas_azotoformans_S4_4018	GenProp1104	PARTIAL	PGPR
Pseudomonas_azotoformans_S4_4018	GenProp1106	NO	PGPR
Pseudomonas_azotoformans_S4_4018	GenProp1107	NO	PGPR
Pseudomonas_azotoformans_S4_4018	GenProp1108	YES	PGPR
Pseudomonas_azotoformans_S4_4018	GenProp1109	NO	PGPR
Pseudomonas_azotoformans_S4_4018	GenProp1111	NO	PGPR
Pseudomonas_azotoformans_S4_4018	GenProp1112	YES	PGPR
Pseudomonas_azotoformans_S4_4018	GenProp1113	NO	PGPR
Pseudomonas_azotoformans_S4_4018	GenProp1114	NO	PGPR
Pseudomonas_azotoformans_S4_4018	GenProp1115	NO	PGPR
Pseudomonas_azotoformans_S4_4018	GenProp1116	NO	PGPR
Pseudomonas_azotoformans_S4_4018	GenProp1117	NO	PGPR
Pseudomonas_azotoformans_S4_4018	GenProp1118	NO	PGPR
Pseudomonas_azotoformans_S4_4018	GenProp1119	NO	PGPR
Pseudomonas_azotoformans_S4_4018	GenProp1120	YES	PGPR
Pseudomonas_azotoformans_S4_4018	GenProp1121	NO	PGPR
Pseudomonas_azotoformans_S4_4018	GenProp1122	NO	PGPR
Pseudomonas_azotoformans_S4_4018	GenProp1123	NO	PGPR
Pseudomonas_azotoformans_S4_4018	GenProp1124	NO	PGPR
Pseudomonas_azotoformans_S4_4018	GenProp1125	NO	PGPR
Pseudomonas_azotoformans_S4_4018	GenProp1126	YES	PGPR
Pseudomonas_azotoformans_S4_4018	GenProp1127	NO	PGPR
Pseudomonas_azotoformans_S4_4018	GenProp1129	YES	PGPR
Pseudomonas_azotoformans_S4_4018	GenProp1130	NO	PGPR
Pseudomonas_azotoformans_S4_4018	GenProp1131	NO	PGPR
Pseudomonas_azotoformans_S4_4018	GenProp1132	NO	PGPR
Pseudomonas_azotoformans_S4_4018	GenProp1133	YES	PGPR
Pseudomonas_azotoformans_S4_4018	GenProp1134	NO	PGPR
Pseudomonas_azotoformans_S4_4018	GenProp1135	NO	PGPR
Pseudomonas_azotoformans_S4_4018	GenProp1136	NO	PGPR
Pseudomonas_azotoformans_S4_4018	GenProp1137	NO	PGPR
Pseudomonas_azotoformans_S4_4018	GenProp1138	YES	PGPR
Pseudomonas_azotoformans_S4_4018	GenProp1139	YES	PGPR
Pseudomonas_azotoformans_S4_4018	GenProp1140	NO	PGPR
Pseudomonas_azotoformans_S4_4018	GenProp1141	NO	PGPR
Pseudomonas_azotoformans_S4_4018	GenProp1142	NO	PGPR
Pseudomonas_azotoformans_S4_4018	GenProp1143	NO	PGPR
Pseudomonas_azotoformans_S4_4018	GenProp1144	NO	PGPR
Pseudomonas_azotoformans_S4_4018	GenProp1146	NO	PGPR
Pseudomonas_azotoformans_S4_4018	GenProp1147	YES	PGPR
Pseudomonas_azotoformans_S4_4018	GenProp1148	NO	PGPR
Pseudomonas_azotoformans_S4_4018	GenProp1149	NO	PGPR
Pseudomonas_azotoformans_S4_4018	GenProp1150	NO	PGPR
Pseudomonas_azotoformans_S4_4018	GenProp1151	NO	PGPR
Pseudomonas_azotoformans_S4_4018	GenProp1152	NO	PGPR
Pseudomonas_azotoformans_S4_4018	GenProp1153	NO	PGPR
Pseudomonas_azotoformans_S4_4018	GenProp1154	NO	PGPR
Pseudomonas_azotoformans_S4_4018	GenProp1155	NO	PGPR
Pseudomonas_azotoformans_S4_4018	GenProp1156	NO	PGPR
Pseudomonas_azotoformans_S4_4018	GenProp1157	NO	PGPR
Pseudomonas_azotoformans_S4_4018	GenProp1158	NO	PGPR
Pseudomonas_azotoformans_S4_4018	GenProp1159	NO	PGPR
Pseudomonas_azotoformans_S4_4018	GenProp1160	NO	PGPR
Pseudomonas_azotoformans_S4_4018	GenProp1161	NO	PGPR
Pseudomonas_azotoformans_S4_4018	GenProp1162	NO	PGPR
Pseudomonas_azotoformans_S4_4018	GenProp1163	YES	PGPR
Pseudomonas_azotoformans_S4_4018	GenProp1164	YES	PGPR
Pseudomonas_azotoformans_S4_4018	GenProp1165	YES	PGPR
Pseudomonas_azotoformans_S4_4018	GenProp1166	NO	PGPR
Pseudomonas_azotoformans_S4_4018	GenProp1167	YES	PGPR
Pseudomonas_azotoformans_S4_4018	GenProp1168	NO	PGPR
Pseudomonas_azotoformans_S4_4018	GenProp1171	NO	PGPR
Pseudomonas_azotoformans_S4_4018	GenProp1172	NO	PGPR
Pseudomonas_azotoformans_S4_4018	GenProp1173	YES	PGPR
Pseudomonas_azotoformans_S4_4018	GenProp1174	NO	PGPR
Pseudomonas_azotoformans_S4_4018	GenProp1175	NO	PGPR
Pseudomonas_azotoformans_S4_4018	GenProp1176	NO	PGPR
Pseudomonas_azotoformans_S4_4018	GenProp1178	NO	PGPR
Pseudomonas_azotoformans_S4_4018	GenProp1179	NO	PGPR
Pseudomonas_azotoformans_S4_4018	GenProp1180	NO	PGPR
Pseudomonas_azotoformans_S4_4018	GenProp1181	YES	PGPR
Pseudomonas_azotoformans_S4_4018	GenProp1182	NO	PGPR
Pseudomonas_azotoformans_S4_4018	GenProp1183	YES	PGPR
Pseudomonas_azotoformans_S4_4018	GenProp1184	NO	PGPR
Pseudomonas_azotoformans_S4_4018	GenProp1186	NO	PGPR
Pseudomonas_azotoformans_S4_4018	GenProp1187	NO	PGPR
Pseudomonas_azotoformans_S4_4018	GenProp1188	YES	PGPR
Pseudomonas_azotoformans_S4_4018	GenProp1189	YES	PGPR
Pseudomonas_azotoformans_S4_4018	GenProp1190	NO	PGPR
Pseudomonas_azotoformans_S4_4018	GenProp1191	NO	PGPR
Pseudomonas_azotoformans_S4_4018	GenProp1192	NO	PGPR
Pseudomonas_azotoformans_S4_4018	GenProp1193	YES	PGPR
Pseudomonas_azotoformans_S4_4018	GenProp1194	YES	PGPR
Pseudomonas_azotoformans_S4_4018	GenProp1195	NO	PGPR
Pseudomonas_azotoformans_S4_4018	GenProp1196	NO	PGPR
Pseudomonas_azotoformans_S4_4018	GenProp1197	NO	PGPR
Pseudomonas_azotoformans_S4_4018	GenProp1198	NO	PGPR
Pseudomonas_azotoformans_S4_4018	GenProp1199	NO	PGPR
Pseudomonas_azotoformans_S4_4018	GenProp1200	NO	PGPR
Pseudomonas_azotoformans_S4_4018	GenProp1201	YES	PGPR
Pseudomonas_azotoformans_S4_4018	GenProp1202	YES	PGPR
Pseudomonas_azotoformans_S4_4018	GenProp1204	NO	PGPR
Pseudomonas_azotoformans_S4_4018	GenProp1205	NO	PGPR
Pseudomonas_azotoformans_S4_4018	GenProp1206	NO	PGPR
Pseudomonas_azotoformans_S4_4018	GenProp1207	NO	PGPR
Pseudomonas_azotoformans_S4_4018	GenProp1208	NO	PGPR
Pseudomonas_azotoformans_S4_4018	GenProp1209	NO	PGPR
Pseudomonas_azotoformans_S4_4018	GenProp1210	NO	PGPR
Pseudomonas_azotoformans_S4_4018	GenProp1211	YES	PGPR
Pseudomonas_azotoformans_S4_4018	GenProp1212	PARTIAL	PGPR
Pseudomonas_azotoformans_S4_4018	GenProp1213	YES	PGPR
Pseudomonas_azotoformans_S4_4018	GenProp1214	NO	PGPR
Pseudomonas_azotoformans_S4_4018	GenProp1215	YES	PGPR
Pseudomonas_azotoformans_S4_4018	GenProp1216	PARTIAL	PGPR
Pseudomonas_azotoformans_S4_4018	GenProp1217	NO	PGPR
Pseudomonas_azotoformans_S4_4018	GenProp1218	PARTIAL	PGPR
Pseudomonas_azotoformans_S4_4018	GenProp1219	PARTIAL	PGPR
Pseudomonas_azotoformans_S4_4018	GenProp1220	PARTIAL	PGPR
Pseudomonas_azotoformans_S4_4018	GenProp1221	NO	PGPR
Pseudomonas_azotoformans_S4_4018	GenProp1222	NO	PGPR
Pseudomonas_azotoformans_S4_4018	GenProp1223	PARTIAL	PGPR
Pseudomonas_azotoformans_S4_4018	GenProp1224	NO	PGPR
Pseudomonas_azotoformans_S4_4018	GenProp1225	NO	PGPR
Pseudomonas_azotoformans_S4_4018	GenProp1226	YES	PGPR
Pseudomonas_azotoformans_S4_4018	GenProp1227	PARTIAL	PGPR
Pseudomonas_azotoformans_S4_4018	GenProp1228	PARTIAL	PGPR
Pseudomonas_azotoformans_S4_4018	GenProp1229	NO	PGPR
Pseudomonas_azotoformans_S4_4018	GenProp1230	PARTIAL	PGPR
Pseudomonas_azotoformans_S4_4018	GenProp1231	NO	PGPR
Pseudomonas_azotoformans_S4_4018	GenProp1233	YES	PGPR
Pseudomonas_azotoformans_S4_4018	GenProp1234	PARTIAL	PGPR
Pseudomonas_azotoformans_S4_4018	GenProp1235	NO	PGPR
Pseudomonas_azotoformans_S4_4018	GenProp1236	NO	PGPR
Pseudomonas_azotoformans_S4_4018	GenProp1237	YES	PGPR
Pseudomonas_azotoformans_S4_4018	GenProp1238	PARTIAL	PGPR
Pseudomonas_azotoformans_S4_4018	GenProp1239	NO	PGPR
Pseudomonas_azotoformans_S4_4018	GenProp1240	PARTIAL	PGPR
Pseudomonas_azotoformans_S4_4018	GenProp1241	NO	PGPR
Pseudomonas_azotoformans_S4_4018	GenProp1242	NO	PGPR
Pseudomonas_azotoformans_S4_4018	GenProp1243	PARTIAL	PGPR
Pseudomonas_azotoformans_S4_4018	GenProp1244	PARTIAL	PGPR
Pseudomonas_azotoformans_S4_4018	GenProp1245	PARTIAL	PGPR
Pseudomonas_azotoformans_S4_4018	GenProp1246	NO	PGPR
Pseudomonas_azotoformans_S4_4018	GenProp1247	NO	PGPR
Pseudomonas_azotoformans_S4_4018	GenProp1248	YES	PGPR
Pseudomonas_azotoformans_S4_4018	GenProp1249	NO	PGPR
Pseudomonas_azotoformans_S4_4018	GenProp1250	NO	PGPR
Pseudomonas_azotoformans_S4_4018	GenProp1251	YES	PGPR
Pseudomonas_azotoformans_S4_4018	GenProp1252	PARTIAL	PGPR
Pseudomonas_azotoformans_S4_4018	GenProp1253	PARTIAL	PGPR
Pseudomonas_azotoformans_S4_4018	GenProp1254	PARTIAL	PGPR
Pseudomonas_azotoformans_S4_4018	GenProp1255	NO	PGPR
Pseudomonas_azotoformans_S4_4018	GenProp1256	PARTIAL	PGPR
Pseudomonas_azotoformans_S4_4018	GenProp1257	YES	PGPR
Pseudomonas_azotoformans_S4_4018	GenProp1258	NO	PGPR
Pseudomonas_azotoformans_S4_4018	GenProp1259	NO	PGPR
Pseudomonas_azotoformans_S4_4018	GenProp1260	YES	PGPR
Pseudomonas_azotoformans_S4_4018	GenProp1261	NO	PGPR
Pseudomonas_azotoformans_S4_4018	GenProp1262	NO	PGPR
Pseudomonas_azotoformans_S4_4018	GenProp1263	YES	PGPR
Pseudomonas_azotoformans_S4_4018	GenProp1264	NO	PGPR
Pseudomonas_azotoformans_S4_4018	GenProp1265	NO	PGPR
Pseudomonas_azotoformans_S4_4018	GenProp1266	YES	PGPR
Pseudomonas_azotoformans_S4_4018	GenProp1267	NO	PGPR
Pseudomonas_azotoformans_S4_4018	GenProp1268	NO	PGPR
Pseudomonas_azotoformans_S4_4018	GenProp1269	PARTIAL	PGPR
Pseudomonas_azotoformans_S4_4018	GenProp1270	NO	PGPR
Pseudomonas_azotoformans_S4_4018	GenProp1271	YES	PGPR
Pseudomonas_azotoformans_S4_4018	GenProp1272	YES	PGPR
Pseudomonas_azotoformans_S4_4018	GenProp1273	PARTIAL	PGPR
Pseudomonas_azotoformans_S4_4018	GenProp1274	YES	PGPR
Pseudomonas_azotoformans_S4_4018	GenProp1275	PARTIAL	PGPR
Pseudomonas_azotoformans_S4_4018	GenProp1276	YES	PGPR
Pseudomonas_azotoformans_S4_4018	GenProp1277	NO	PGPR
Pseudomonas_azotoformans_S4_4018	GenProp1278	NO	PGPR
Pseudomonas_azotoformans_S4_4018	GenProp1279	NO	PGPR
Pseudomonas_azotoformans_S4_4018	GenProp1280	YES	PGPR
Pseudomonas_azotoformans_S4_4018	GenProp1281	YES	PGPR
Pseudomonas_azotoformans_S4_4018	GenProp1282	PARTIAL	PGPR
Pseudomonas_azotoformans_S4_4018	GenProp1283	NO	PGPR
Pseudomonas_azotoformans_S4_4018	GenProp1284	NO	PGPR
Pseudomonas_azotoformans_S4_4018	GenProp1286	NO	PGPR
Pseudomonas_azotoformans_S4_4018	GenProp1287	NO	PGPR
Pseudomonas_azotoformans_S4_4018	GenProp1288	NO	PGPR
Pseudomonas_azotoformans_S4_4018	GenProp1289	NO	PGPR
Pseudomonas_azotoformans_S4_4018	GenProp1290	NO	PGPR
Pseudomonas_azotoformans_S4_4018	GenProp1291	NO	PGPR
Pseudomonas_azotoformans_S4_4018	GenProp1292	PARTIAL	PGPR
Pseudomonas_azotoformans_S4_4018	GenProp1293	NO	PGPR
Pseudomonas_azotoformans_S4_4018	GenProp1294	NO	PGPR
Pseudomonas_azotoformans_S4_4018	GenProp1295	NO	PGPR
Pseudomonas_azotoformans_S4_4018	GenProp1296	PARTIAL	PGPR
Pseudomonas_azotoformans_S4_4018	GenProp1297	PARTIAL	PGPR
Pseudomonas_azotoformans_S4_4018	GenProp1298	PARTIAL	PGPR
Pseudomonas_azotoformans_S4_4018	GenProp1299	PARTIAL	PGPR
Pseudomonas_azotoformans_S4_4018	GenProp1300	NO	PGPR
Pseudomonas_azotoformans_S4_4018	GenProp1301	NO	PGPR
Pseudomonas_azotoformans_S4_4018	GenProp1302	NO	PGPR
Pseudomonas_azotoformans_S4_4018	GenProp1303	PARTIAL	PGPR
Pseudomonas_azotoformans_S4_4018	GenProp1304	NO	PGPR
Pseudomonas_azotoformans_S4_4018	GenProp1305	PARTIAL	PGPR
Pseudomonas_azotoformans_S4_4018	GenProp1306	NO	PGPR
Pseudomonas_azotoformans_S4_4018	GenProp1307	PARTIAL	PGPR
Pseudomonas_azotoformans_S4_4018	GenProp1308	PARTIAL	PGPR
Pseudomonas_azotoformans_S4_4018	GenProp1309	PARTIAL	PGPR
Pseudomonas_azotoformans_S4_4018	GenProp1310	NO	PGPR
Pseudomonas_azotoformans_S4_4018	GenProp1311	NO	PGPR
Pseudomonas_azotoformans_S4_4018	GenProp1312	PARTIAL	PGPR
Pseudomonas_azotoformans_S4_4018	GenProp1313	NO	PGPR
Pseudomonas_azotoformans_S4_4018	GenProp1315	YES	PGPR
Pseudomonas_azotoformans_S4_4018	GenProp1316	NO	PGPR
Pseudomonas_azotoformans_S4_4018	GenProp1317	NO	PGPR
Pseudomonas_azotoformans_S4_4018	GenProp1318	PARTIAL	PGPR
Pseudomonas_azotoformans_S4_4018	GenProp1320	NO	PGPR
Pseudomonas_azotoformans_S4_4018	GenProp1321	NO	PGPR
Pseudomonas_azotoformans_S4_4018	GenProp1322	YES	PGPR
Pseudomonas_azotoformans_S4_4018	GenProp1323	NO	PGPR
Pseudomonas_azotoformans_S4_4018	GenProp1324	PARTIAL	PGPR
Pseudomonas_azotoformans_S4_4018	GenProp1325	NO	PGPR
Pseudomonas_azotoformans_S4_4018	GenProp1326	NO	PGPR
Pseudomonas_azotoformans_S4_4018	GenProp1327	NO	PGPR
Pseudomonas_azotoformans_S4_4018	GenProp1328	NO	PGPR
Pseudomonas_azotoformans_S4_4018	GenProp1329	NO	PGPR
Pseudomonas_azotoformans_S4_4018	GenProp1330	PARTIAL	PGPR
Pseudomonas_azotoformans_S4_4018	GenProp1331	PARTIAL	PGPR
Pseudomonas_azotoformans_S4_4018	GenProp1332	NO	PGPR
Pseudomonas_azotoformans_S4_4018	GenProp1333	NO	PGPR
Pseudomonas_azotoformans_S4_4018	GenProp1334	NO	PGPR
Pseudomonas_azotoformans_S4_4018	GenProp1335	NO	PGPR
Pseudomonas_azotoformans_S4_4018	GenProp1336	PARTIAL	PGPR
Pseudomonas_azotoformans_S4_4018	GenProp1337	NO	PGPR
Pseudomonas_azotoformans_S4_4018	GenProp1338	PARTIAL	PGPR
Pseudomonas_azotoformans_S4_4018	GenProp1339	YES	PGPR
Pseudomonas_azotoformans_S4_4018	GenProp1340	YES	PGPR
Pseudomonas_azotoformans_S4_4018	GenProp1341	PARTIAL	PGPR
Pseudomonas_azotoformans_S4_4018	GenProp1342	NO	PGPR
Pseudomonas_azotoformans_S4_4018	GenProp1343	NO	PGPR
Pseudomonas_azotoformans_S4_4018	GenProp1344	NO	PGPR
Pseudomonas_azotoformans_S4_4018	GenProp1345	PARTIAL	PGPR
Pseudomonas_azotoformans_S4_4018	GenProp1346	YES	PGPR
Pseudomonas_azotoformans_S4_4018	GenProp1347	NO	PGPR
Pseudomonas_azotoformans_S4_4018	GenProp1348	YES	PGPR
Pseudomonas_azotoformans_S4_4018	GenProp1349	PARTIAL	PGPR
Pseudomonas_azotoformans_S4_4018	GenProp1351	NO	PGPR
Pseudomonas_azotoformans_S4_4018	GenProp1352	NO	PGPR
Pseudomonas_azotoformans_S4_4018	GenProp1353	NO	PGPR
Pseudomonas_azotoformans_S4_4018	GenProp1354	PARTIAL	PGPR
Pseudomonas_azotoformans_S4_4018	GenProp1355	NO	PGPR
Pseudomonas_azotoformans_S4_4018	GenProp1356	NO	PGPR
Pseudomonas_azotoformans_S4_4018	GenProp1357	YES	PGPR
Pseudomonas_azotoformans_S4_4018	GenProp1358	NO	PGPR
Pseudomonas_azotoformans_S4_4018	GenProp1359	PARTIAL	PGPR
Pseudomonas_azotoformans_S4_4018	GenProp1360	NO	PGPR
Pseudomonas_azotoformans_S4_4018	GenProp1361	PARTIAL	PGPR
Pseudomonas_azotoformans_S4_4018	GenProp1362	PARTIAL	PGPR
Pseudomonas_azotoformans_S4_4018	GenProp1363	NO	PGPR
Pseudomonas_azotoformans_S4_4018	GenProp1364	PARTIAL	PGPR
Pseudomonas_azotoformans_S4_4018	GenProp1365	NO	PGPR
Pseudomonas_azotoformans_S4_4018	GenProp1366	PARTIAL	PGPR
Pseudomonas_azotoformans_S4_4018	GenProp1367	PARTIAL	PGPR
Pseudomonas_azotoformans_S4_4018	GenProp1368	NO	PGPR
Pseudomonas_azotoformans_S4_4018	GenProp1369	NO	PGPR
Pseudomonas_azotoformans_S4_4018	GenProp1370	PARTIAL	PGPR
Pseudomonas_azotoformans_S4_4018	GenProp1371	PARTIAL	PGPR
Pseudomonas_azotoformans_S4_4018	GenProp1372	NO	PGPR
Pseudomonas_azotoformans_S4_4018	GenProp1373	PARTIAL	PGPR
Pseudomonas_azotoformans_S4_4018	GenProp1374	NO	PGPR
Pseudomonas_azotoformans_S4_4018	GenProp1375	NO	PGPR
Pseudomonas_azotoformans_S4_4018	GenProp1376	NO	PGPR
Pseudomonas_azotoformans_S4_4018	GenProp1377	PARTIAL	PGPR
Pseudomonas_azotoformans_S4_4018	GenProp1378	PARTIAL	PGPR
Pseudomonas_azotoformans_S4_4018	GenProp1379	PARTIAL	PGPR
Pseudomonas_azotoformans_S4_4018	GenProp1380	PARTIAL	PGPR
Pseudomonas_azotoformans_S4_4018	GenProp1381	YES	PGPR
Pseudomonas_azotoformans_S4_4018	GenProp1382	NO	PGPR
Pseudomonas_azotoformans_S4_4018	GenProp1383	PARTIAL	PGPR
Pseudomonas_azotoformans_S4_4018	GenProp1384	NO	PGPR
Pseudomonas_azotoformans_S4_4018	GenProp1385	NO	PGPR
Pseudomonas_azotoformans_S4_4018	GenProp1386	PARTIAL	PGPR
Pseudomonas_azotoformans_S4_4018	GenProp1387	PARTIAL	PGPR
Pseudomonas_azotoformans_S4_4018	GenProp1388	NO	PGPR
Pseudomonas_azotoformans_S4_4018	GenProp1389	PARTIAL	PGPR
Pseudomonas_azotoformans_S4_4018	GenProp1390	YES	PGPR
Pseudomonas_azotoformans_S4_4018	GenProp1391	PARTIAL	PGPR
Pseudomonas_azotoformans_S4_4018	GenProp1392	NO	PGPR
Pseudomonas_azotoformans_S4_4018	GenProp1393	PARTIAL	PGPR
Pseudomonas_azotoformans_S4_4018	GenProp1394	PARTIAL	PGPR
Pseudomonas_azotoformans_S4_4018	GenProp1395	PARTIAL	PGPR
Pseudomonas_azotoformans_S4_4018	GenProp1396	NO	PGPR
Pseudomonas_azotoformans_S4_4018	GenProp1397	YES	PGPR
Pseudomonas_azotoformans_S4_4018	GenProp1398	NO	PGPR
Pseudomonas_azotoformans_S4_4018	GenProp1399	PARTIAL	PGPR
Pseudomonas_azotoformans_S4_4018	GenProp1400	NO	PGPR
Pseudomonas_azotoformans_S4_4018	GenProp1401	PARTIAL	PGPR
Pseudomonas_azotoformans_S4_4018	GenProp1402	PARTIAL	PGPR
Pseudomonas_azotoformans_S4_4018	GenProp1403	NO	PGPR
Pseudomonas_azotoformans_S4_4018	GenProp1404	NO	PGPR
Pseudomonas_azotoformans_S4_4018	GenProp1405	PARTIAL	PGPR
Pseudomonas_azotoformans_S4_4018	GenProp1406	NO	PGPR
Pseudomonas_azotoformans_S4_4018	GenProp1407	NO	PGPR
Pseudomonas_azotoformans_S4_4018	GenProp1408	YES	PGPR
Pseudomonas_azotoformans_S4_4018	GenProp1409	YES	PGPR
Pseudomonas_azotoformans_S4_4018	GenProp1410	NO	PGPR
Pseudomonas_azotoformans_S4_4018	GenProp1411	NO	PGPR
Pseudomonas_azotoformans_S4_4018	GenProp1412	NO	PGPR
Pseudomonas_azotoformans_S4_4018	GenProp1413	NO	PGPR
Pseudomonas_azotoformans_S4_4018	GenProp1414	PARTIAL	PGPR
Pseudomonas_azotoformans_S4_4018	GenProp1415	PARTIAL	PGPR
Pseudomonas_azotoformans_S4_4018	GenProp1416	PARTIAL	PGPR
Pseudomonas_azotoformans_S4_4018	GenProp1417	YES	PGPR
Pseudomonas_azotoformans_S4_4018	GenProp1418	NO	PGPR
Pseudomonas_azotoformans_S4_4018	GenProp1419	NO	PGPR
Pseudomonas_azotoformans_S4_4018	GenProp1420	NO	PGPR
Pseudomonas_azotoformans_S4_4018	GenProp1421	NO	PGPR
Pseudomonas_azotoformans_S4_4018	GenProp1423	NO	PGPR
Pseudomonas_azotoformans_S4_4018	GenProp1424	YES	PGPR
Pseudomonas_azotoformans_S4_4018	GenProp1425	NO	PGPR
Pseudomonas_azotoformans_S4_4018	GenProp1426	NO	PGPR
Pseudomonas_azotoformans_S4_4018	GenProp1427	NO	PGPR
Pseudomonas_azotoformans_S4_4018	GenProp1428	NO	PGPR
Pseudomonas_azotoformans_S4_4018	GenProp1429	YES	PGPR
Pseudomonas_azotoformans_S4_4018	GenProp1430	PARTIAL	PGPR
Pseudomonas_azotoformans_S4_4018	GenProp1431	PARTIAL	PGPR
Pseudomonas_azotoformans_S4_4018	GenProp1432	NO	PGPR
Pseudomonas_azotoformans_S4_4018	GenProp1433	PARTIAL	PGPR
Pseudomonas_azotoformans_S4_4018	GenProp1434	NO	PGPR
Pseudomonas_azotoformans_S4_4018	GenProp1436	YES	PGPR
Pseudomonas_azotoformans_S4_4018	GenProp1437	PARTIAL	PGPR
Pseudomonas_azotoformans_S4_4018	GenProp1438	NO	PGPR
Pseudomonas_azotoformans_S4_4018	GenProp1439	NO	PGPR
Pseudomonas_azotoformans_S4_4018	GenProp1441	YES	PGPR
Pseudomonas_azotoformans_S4_4018	GenProp1442	NO	PGPR
Pseudomonas_azotoformans_S4_4018	GenProp1443	NO	PGPR
Pseudomonas_azotoformans_S4_4018	GenProp1444	NO	PGPR
Pseudomonas_azotoformans_S4_4018	GenProp1445	PARTIAL	PGPR
Pseudomonas_azotoformans_S4_4018	GenProp1446	NO	PGPR
Pseudomonas_azotoformans_S4_4018	GenProp1447	YES	PGPR
Pseudomonas_azotoformans_S4_4018	GenProp1448	NO	PGPR
Pseudomonas_azotoformans_S4_4018	GenProp1449	NO	PGPR
Pseudomonas_azotoformans_S4_4018	GenProp1450	NO	PGPR
Pseudomonas_azotoformans_S4_4018	GenProp1451	NO	PGPR
Pseudomonas_azotoformans_S4_4018	GenProp1452	YES	PGPR
Pseudomonas_azotoformans_S4_4018	GenProp1453	YES	PGPR
Pseudomonas_azotoformans_S4_4018	GenProp1454	PARTIAL	PGPR
Pseudomonas_azotoformans_S4_4018	GenProp1455	NO	PGPR
Pseudomonas_azotoformans_S4_4018	GenProp1457	PARTIAL	PGPR
Pseudomonas_azotoformans_S4_4018	GenProp1458	NO	PGPR
Pseudomonas_azotoformans_S4_4018	GenProp1459	NO	PGPR
Pseudomonas_azotoformans_S4_4018	GenProp1460	NO	PGPR
Pseudomonas_azotoformans_S4_4018	GenProp1461	NO	PGPR
Pseudomonas_azotoformans_S4_4018	GenProp1462	YES	PGPR
Pseudomonas_azotoformans_S4_4018	GenProp1463	NO	PGPR
Pseudomonas_azotoformans_S4_4018	GenProp1464	PARTIAL	PGPR
Pseudomonas_azotoformans_S4_4018	GenProp1465	PARTIAL	PGPR
Pseudomonas_azotoformans_S4_4018	GenProp1466	NO	PGPR
Pseudomonas_azotoformans_S4_4018	GenProp1467	NO	PGPR
Pseudomonas_azotoformans_S4_4018	GenProp1468	PARTIAL	PGPR
Pseudomonas_azotoformans_S4_4018	GenProp1469	NO	PGPR
Pseudomonas_azotoformans_S4_4018	GenProp1470	NO	PGPR
Pseudomonas_azotoformans_S4_4018	GenProp1471	NO	PGPR
Pseudomonas_azotoformans_S4_4018	GenProp1472	NO	PGPR
Pseudomonas_azotoformans_S4_4018	GenProp1473	NO	PGPR
Pseudomonas_azotoformans_S4_4018	GenProp1474	PARTIAL	PGPR
Pseudomonas_azotoformans_S4_4018	GenProp1475	PARTIAL	PGPR
Pseudomonas_azotoformans_S4_4018	GenProp1476	NO	PGPR
Pseudomonas_azotoformans_S4_4018	GenProp1477	NO	PGPR
Pseudomonas_azotoformans_S4_4018	GenProp1478	NO	PGPR
Pseudomonas_azotoformans_S4_4018	GenProp1479	PARTIAL	PGPR
Pseudomonas_azotoformans_S4_4018	GenProp1480	YES	PGPR
Pseudomonas_azotoformans_S4_4018	GenProp1481	NO	PGPR
Pseudomonas_azotoformans_S4_4018	GenProp1482	NO	PGPR
Pseudomonas_azotoformans_S4_4018	GenProp1483	NO	PGPR
Pseudomonas_azotoformans_S4_4018	GenProp1484	NO	PGPR
Pseudomonas_azotoformans_S4_4018	GenProp1485	YES	PGPR
Pseudomonas_azotoformans_S4_4018	GenProp1486	PARTIAL	PGPR
Pseudomonas_azotoformans_S4_4018	GenProp1487	NO	PGPR
Pseudomonas_azotoformans_S4_4018	GenProp1488	PARTIAL	PGPR
Pseudomonas_azotoformans_S4_4018	GenProp1489	PARTIAL	PGPR
Pseudomonas_azotoformans_S4_4018	GenProp1490	NO	PGPR
Pseudomonas_azotoformans_S4_4018	GenProp1491	NO	PGPR
Pseudomonas_azotoformans_S4_4018	GenProp1492	NO	PGPR
Pseudomonas_azotoformans_S4_4018	GenProp1493	PARTIAL	PGPR
Pseudomonas_azotoformans_S4_4018	GenProp1494	NO	PGPR
Pseudomonas_azotoformans_S4_4018	GenProp1495	YES	PGPR
Pseudomonas_azotoformans_S4_4018	GenProp1496	PARTIAL	PGPR
Pseudomonas_azotoformans_S4_4018	GenProp1497	PARTIAL	PGPR
Pseudomonas_azotoformans_S4_4018	GenProp1498	NO	PGPR
Pseudomonas_azotoformans_S4_4018	GenProp1499	NO	PGPR
Pseudomonas_azotoformans_S4_4018	GenProp1501	PARTIAL	PGPR
Pseudomonas_azotoformans_S4_4018	GenProp1502	NO	PGPR
Pseudomonas_azotoformans_S4_4018	GenProp1503	NO	PGPR
Pseudomonas_azotoformans_S4_4018	GenProp1504	NO	PGPR
Pseudomonas_azotoformans_S4_4018	GenProp1505	NO	PGPR
Pseudomonas_azotoformans_S4_4018	GenProp1506	YES	PGPR
Pseudomonas_azotoformans_S4_4018	GenProp1507	PARTIAL	PGPR
Pseudomonas_azotoformans_S4_4018	GenProp1508	NO	PGPR
Pseudomonas_azotoformans_S4_4018	GenProp1509	NO	PGPR
Pseudomonas_azotoformans_S4_4018	GenProp1510	PARTIAL	PGPR
Pseudomonas_azotoformans_S4_4018	GenProp1511	NO	PGPR
Pseudomonas_azotoformans_S4_4018	GenProp1512	NO	PGPR
Pseudomonas_azotoformans_S4_4018	GenProp1513	NO	PGPR
Pseudomonas_azotoformans_S4_4018	GenProp1514	NO	PGPR
Pseudomonas_azotoformans_S4_4018	GenProp1515	PARTIAL	PGPR
Pseudomonas_azotoformans_S4_4018	GenProp1516	NO	PGPR
Pseudomonas_azotoformans_S4_4018	GenProp1517	NO	PGPR
Pseudomonas_azotoformans_S4_4018	GenProp1518	NO	PGPR
Pseudomonas_azotoformans_S4_4018	GenProp1520	NO	PGPR
Pseudomonas_azotoformans_S4_4018	GenProp1521	NO	PGPR
Pseudomonas_azotoformans_S4_4018	GenProp1522	NO	PGPR
Pseudomonas_azotoformans_S4_4018	GenProp1523	YES	PGPR
Pseudomonas_azotoformans_S4_4018	GenProp1524	NO	PGPR
Pseudomonas_azotoformans_S4_4018	GenProp1525	NO	PGPR
Pseudomonas_azotoformans_S4_4018	GenProp1526	NO	PGPR
Pseudomonas_azotoformans_S4_4018	GenProp1527	NO	PGPR
Pseudomonas_azotoformans_S4_4018	GenProp1528	NO	PGPR
Pseudomonas_azotoformans_S4_4018	GenProp1529	NO	PGPR
Pseudomonas_azotoformans_S4_4018	GenProp1530	NO	PGPR
Pseudomonas_azotoformans_S4_4018	GenProp1533	NO	PGPR
Pseudomonas_azotoformans_S4_4018	GenProp1534	PARTIAL	PGPR
Pseudomonas_azotoformans_S4_4018	GenProp1535	NO	PGPR
Pseudomonas_azotoformans_S4_4018	GenProp1536	PARTIAL	PGPR
Pseudomonas_azotoformans_S4_4018	GenProp1537	PARTIAL	PGPR
Pseudomonas_azotoformans_S4_4018	GenProp1538	NO	PGPR
Pseudomonas_azotoformans_S4_4018	GenProp1539	NO	PGPR
Pseudomonas_azotoformans_S4_4018	GenProp1540	PARTIAL	PGPR
Pseudomonas_azotoformans_S4_4018	GenProp1541	YES	PGPR
Pseudomonas_azotoformans_S4_4018	GenProp1542	PARTIAL	PGPR
Pseudomonas_azotoformans_S4_4018	GenProp1543	NO	PGPR
Pseudomonas_azotoformans_S4_4018	GenProp1544	PARTIAL	PGPR
Pseudomonas_azotoformans_S4_4018	GenProp1545	NO	PGPR
Pseudomonas_azotoformans_S4_4018	GenProp1546	YES	PGPR
Pseudomonas_azotoformans_S4_4018	GenProp1547	NO	PGPR
Pseudomonas_azotoformans_S4_4018	GenProp1548	NO	PGPR
Pseudomonas_azotoformans_S4_4018	GenProp1549	PARTIAL	PGPR
Pseudomonas_azotoformans_S4_4018	GenProp1550	PARTIAL	PGPR
Pseudomonas_azotoformans_S4_4018	GenProp1551	NO	PGPR
Pseudomonas_azotoformans_S4_4018	GenProp1552	PARTIAL	PGPR
Pseudomonas_azotoformans_S4_4018	GenProp1553	PARTIAL	PGPR
Pseudomonas_azotoformans_S4_4018	GenProp1554	NO	PGPR
Pseudomonas_azotoformans_S4_4018	GenProp1555	NO	PGPR
Pseudomonas_azotoformans_S4_4018	GenProp1556	PARTIAL	PGPR
Pseudomonas_azotoformans_S4_4018	GenProp1557	PARTIAL	PGPR
Pseudomonas_azotoformans_S4_4018	GenProp1558	NO	PGPR
Pseudomonas_azotoformans_S4_4018	GenProp1559	NO	PGPR
Pseudomonas_azotoformans_S4_4018	GenProp1560	NO	PGPR
Pseudomonas_azotoformans_S4_4018	GenProp1561	PARTIAL	PGPR
Pseudomonas_azotoformans_S4_4018	GenProp1562	NO	PGPR
Pseudomonas_azotoformans_S4_4018	GenProp1563	PARTIAL	PGPR
Pseudomonas_azotoformans_S4_4018	GenProp1564	PARTIAL	PGPR
Pseudomonas_azotoformans_S4_4018	GenProp1565	PARTIAL	PGPR
Pseudomonas_azotoformans_S4_4018	GenProp1566	YES	PGPR
Pseudomonas_azotoformans_S4_4018	GenProp1567	YES	PGPR
Pseudomonas_azotoformans_S4_4018	GenProp1568	NO	PGPR
Pseudomonas_azotoformans_S4_4018	GenProp1569	NO	PGPR
Pseudomonas_azotoformans_S4_4018	GenProp1570	PARTIAL	PGPR
Pseudomonas_azotoformans_S4_4018	GenProp1571	NO	PGPR
Pseudomonas_azotoformans_S4_4018	GenProp1572	PARTIAL	PGPR
Pseudomonas_azotoformans_S4_4018	GenProp1573	YES	PGPR
Pseudomonas_azotoformans_S4_4018	GenProp1574	NO	PGPR
Pseudomonas_azotoformans_S4_4018	GenProp1575	NO	PGPR
Pseudomonas_azotoformans_S4_4018	GenProp1576	PARTIAL	PGPR
Pseudomonas_azotoformans_S4_4018	GenProp1577	PARTIAL	PGPR
Pseudomonas_azotoformans_S4_4018	GenProp1578	NO	PGPR
Pseudomonas_azotoformans_S4_4018	GenProp1579	YES	PGPR
Pseudomonas_azotoformans_S4_4018	GenProp1580	NO	PGPR
Pseudomonas_azotoformans_S4_4018	GenProp1581	PARTIAL	PGPR
Pseudomonas_azotoformans_S4_4018	GenProp1582	NO	PGPR
Pseudomonas_azotoformans_S4_4018	GenProp1583	PARTIAL	PGPR
Pseudomonas_azotoformans_S4_4018	GenProp1584	PARTIAL	PGPR
Pseudomonas_azotoformans_S4_4018	GenProp1585	NO	PGPR
Pseudomonas_azotoformans_S4_4018	GenProp1586	PARTIAL	PGPR
Pseudomonas_azotoformans_S4_4018	GenProp1587	PARTIAL	PGPR
Pseudomonas_azotoformans_S4_4018	GenProp1588	NO	PGPR
Pseudomonas_azotoformans_S4_4018	GenProp1589	NO	PGPR
Pseudomonas_azotoformans_S4_4018	GenProp1590	PARTIAL	PGPR
Pseudomonas_azotoformans_S4_4018	GenProp1591	NO	PGPR
Pseudomonas_azotoformans_S4_4018	GenProp1592	NO	PGPR
Pseudomonas_azotoformans_S4_4018	GenProp1593	NO	PGPR
Pseudomonas_azotoformans_S4_4018	GenProp1594	NO	PGPR
Pseudomonas_azotoformans_S4_4018	GenProp1595	NO	PGPR
Pseudomonas_azotoformans_S4_4018	GenProp1596	NO	PGPR
Pseudomonas_azotoformans_S4_4018	GenProp1597	YES	PGPR
Pseudomonas_azotoformans_S4_4018	GenProp1598	PARTIAL	PGPR
Pseudomonas_azotoformans_S4_4018	GenProp1599	NO	PGPR
Pseudomonas_azotoformans_S4_4018	GenProp1600	NO	PGPR
Pseudomonas_azotoformans_S4_4018	GenProp1601	NO	PGPR
Pseudomonas_azotoformans_S4_4018	GenProp1602	NO	PGPR
Pseudomonas_azotoformans_S4_4018	GenProp1603	NO	PGPR
Pseudomonas_azotoformans_S4_4018	GenProp1604	NO	PGPR
Pseudomonas_azotoformans_S4_4018	GenProp1605	PARTIAL	PGPR
Pseudomonas_azotoformans_S4_4018	GenProp1606	NO	PGPR
Pseudomonas_azotoformans_S4_4018	GenProp1607	NO	PGPR
Pseudomonas_azotoformans_S4_4018	GenProp1608	PARTIAL	PGPR
Pseudomonas_azotoformans_S4_4018	GenProp1609	NO	PGPR
Pseudomonas_azotoformans_S4_4018	GenProp1610	YES	PGPR
Pseudomonas_azotoformans_S4_4018	GenProp1611	PARTIAL	PGPR
Pseudomonas_azotoformans_S4_4018	GenProp1612	NO	PGPR
Pseudomonas_azotoformans_S4_4018	GenProp1613	NO	PGPR
Pseudomonas_azotoformans_S4_4018	GenProp1614	NO	PGPR
Pseudomonas_azotoformans_S4_4018	GenProp1615	PARTIAL	PGPR
Pseudomonas_azotoformans_S4_4018	GenProp1616	NO	PGPR
Pseudomonas_azotoformans_S4_4018	GenProp1617	NO	PGPR
Pseudomonas_azotoformans_S4_4018	GenProp1619	PARTIAL	PGPR
Pseudomonas_azotoformans_S4_4018	GenProp1620	YES	PGPR
Pseudomonas_azotoformans_S4_4018	GenProp1621	NO	PGPR
Pseudomonas_azotoformans_S4_4018	GenProp1622	PARTIAL	PGPR
Pseudomonas_azotoformans_S4_4018	GenProp1623	NO	PGPR
Pseudomonas_azotoformans_S4_4018	GenProp1624	YES	PGPR
Pseudomonas_azotoformans_S4_4018	GenProp1625	YES	PGPR
Pseudomonas_azotoformans_S4_4018	GenProp1626	YES	PGPR
Pseudomonas_azotoformans_S4_4018	GenProp1627	PARTIAL	PGPR
Pseudomonas_azotoformans_S4_4018	GenProp1628	NO	PGPR
Pseudomonas_azotoformans_S4_4018	GenProp1629	NO	PGPR
Pseudomonas_azotoformans_S4_4018	GenProp1630	NO	PGPR
Pseudomonas_azotoformans_S4_4018	GenProp1631	NO	PGPR
Pseudomonas_azotoformans_S4_4018	GenProp1632	PARTIAL	PGPR
Pseudomonas_azotoformans_S4_4018	GenProp1633	NO	PGPR
Pseudomonas_azotoformans_S4_4018	GenProp1634	PARTIAL	PGPR
Pseudomonas_azotoformans_S4_4018	GenProp1635	NO	PGPR
Pseudomonas_azotoformans_S4_4018	GenProp1636	NO	PGPR
Pseudomonas_azotoformans_S4_4018	GenProp1637	NO	PGPR
Pseudomonas_azotoformans_S4_4018	GenProp1638	PARTIAL	PGPR
Pseudomonas_azotoformans_S4_4018	GenProp1639	NO	PGPR
Pseudomonas_azotoformans_S4_4018	GenProp1640	NO	PGPR
Pseudomonas_azotoformans_S4_4018	GenProp1641	PARTIAL	PGPR
Pseudomonas_azotoformans_S4_4018	GenProp1643	YES	PGPR
Pseudomonas_azotoformans_S4_4018	GenProp1644	YES	PGPR
Pseudomonas_azotoformans_S4_4018	GenProp1645	YES	PGPR
Pseudomonas_azotoformans_S4_4018	GenProp1646	NO	PGPR
Pseudomonas_azotoformans_S4_4018	GenProp1647	NO	PGPR
Pseudomonas_azotoformans_S4_4018	GenProp1648	NO	PGPR
Pseudomonas_azotoformans_S4_4018	GenProp1649	PARTIAL	PGPR
Pseudomonas_azotoformans_S4_4018	GenProp1650	NO	PGPR
Pseudomonas_azotoformans_S4_4018	GenProp1651	NO	PGPR
Pseudomonas_azotoformans_S4_4018	GenProp1652	PARTIAL	PGPR
Pseudomonas_azotoformans_S4_4018	GenProp1653	NO	PGPR
Pseudomonas_azotoformans_S4_4018	GenProp1654	PARTIAL	PGPR
Pseudomonas_azotoformans_S4_4018	GenProp1655	PARTIAL	PGPR
Pseudomonas_azotoformans_S4_4018	GenProp1656	PARTIAL	PGPR
Pseudomonas_azotoformans_S4_4018	GenProp1657	NO	PGPR
Pseudomonas_azotoformans_S4_4018	GenProp1658	NO	PGPR
Pseudomonas_azotoformans_S4_4018	GenProp1660	PARTIAL	PGPR
Pseudomonas_azotoformans_S4_4018	GenProp1661	NO	PGPR
Pseudomonas_azotoformans_S4_4018	GenProp1662	PARTIAL	PGPR
Pseudomonas_azotoformans_S4_4018	GenProp1663	NO	PGPR
Pseudomonas_azotoformans_S4_4018	GenProp1664	NO	PGPR
Pseudomonas_azotoformans_S4_4018	GenProp1665	PARTIAL	PGPR
Pseudomonas_azotoformans_S4_4018	GenProp1666	YES	PGPR
Pseudomonas_azotoformans_S4_4018	GenProp1667	PARTIAL	PGPR
Pseudomonas_azotoformans_S4_4018	GenProp1668	NO	PGPR
Pseudomonas_azotoformans_S4_4018	GenProp1669	PARTIAL	PGPR
Pseudomonas_azotoformans_S4_4018	GenProp1670	PARTIAL	PGPR
Pseudomonas_azotoformans_S4_4018	GenProp1671	NO	PGPR
Pseudomonas_azotoformans_S4_4018	GenProp1672	PARTIAL	PGPR
Pseudomonas_azotoformans_S4_4018	GenProp1673	NO	PGPR
Pseudomonas_azotoformans_S4_4018	GenProp1674	NO	PGPR
Pseudomonas_azotoformans_S4_4018	GenProp1675	PARTIAL	PGPR
Pseudomonas_azotoformans_S4_4018	GenProp1676	NO	PGPR
Pseudomonas_azotoformans_S4_4018	GenProp1677	NO	PGPR
Pseudomonas_azotoformans_S4_4018	GenProp1678	PARTIAL	PGPR
Pseudomonas_azotoformans_S4_4018	GenProp1679	NO	PGPR
Pseudomonas_azotoformans_S4_4018	GenProp1680	NO	PGPR
Pseudomonas_azotoformans_S4_4018	GenProp1681	YES	PGPR
Pseudomonas_azotoformans_S4_4018	GenProp1682	NO	PGPR
Pseudomonas_azotoformans_S4_4018	GenProp1683	NO	PGPR
Pseudomonas_azotoformans_S4_4018	GenProp1684	YES	PGPR
Pseudomonas_azotoformans_S4_4018	GenProp1685	PARTIAL	PGPR
Pseudomonas_azotoformans_S4_4018	GenProp1686	NO	PGPR
Pseudomonas_azotoformans_S4_4018	GenProp1687	NO	PGPR
Pseudomonas_azotoformans_S4_4018	GenProp1688	YES	PGPR
Pseudomonas_azotoformans_S4_4018	GenProp1689	NO	PGPR
Pseudomonas_azotoformans_S4_4018	GenProp1690	YES	PGPR
Pseudomonas_azotoformans_S4_4018	GenProp1691	NO	PGPR
Pseudomonas_azotoformans_S4_4018	GenProp1692	NO	PGPR
Pseudomonas_azotoformans_S4_4018	GenProp1693	NO	PGPR
Pseudomonas_azotoformans_S4_4018	GenProp1694	NO	PGPR
Pseudomonas_azotoformans_S4_4018	GenProp1695	NO	PGPR
Pseudomonas_azotoformans_S4_4018	GenProp1696	YES	PGPR
Pseudomonas_azotoformans_S4_4018	GenProp1697	NO	PGPR
Pseudomonas_azotoformans_S4_4018	GenProp1698	PARTIAL	PGPR
Pseudomonas_azotoformans_S4_4018	GenProp1699	NO	PGPR
Pseudomonas_azotoformans_S4_4018	GenProp1701	NO	PGPR
Pseudomonas_azotoformans_S4_4018	GenProp1702	NO	PGPR
Pseudomonas_azotoformans_S4_4018	GenProp1703	NO	PGPR
Pseudomonas_azotoformans_S4_4018	GenProp1704	PARTIAL	PGPR
Pseudomonas_azotoformans_S4_4018	GenProp1705	PARTIAL	PGPR
Pseudomonas_azotoformans_S4_4018	GenProp1706	NO	PGPR
Pseudomonas_azotoformans_S4_4018	GenProp1707	NO	PGPR
Pseudomonas_azotoformans_S4_4018	GenProp1708	PARTIAL	PGPR
Pseudomonas_azotoformans_S4_4018	GenProp1709	NO	PGPR
Pseudomonas_azotoformans_S4_4018	GenProp1710	NO	PGPR
Pseudomonas_azotoformans_S4_4018	GenProp1711	NO	PGPR
Pseudomonas_azotoformans_S4_4018	GenProp1712	NO	PGPR
Pseudomonas_azotoformans_S4_4018	GenProp1713	YES	PGPR
Pseudomonas_azotoformans_S4_4018	GenProp1715	PARTIAL	PGPR
Pseudomonas_azotoformans_S4_4018	GenProp1716	PARTIAL	PGPR
Pseudomonas_azotoformans_S4_4018	GenProp1717	PARTIAL	PGPR
Pseudomonas_azotoformans_S4_4018	GenProp1718	NO	PGPR
Pseudomonas_azotoformans_S4_4018	GenProp1719	YES	PGPR
Pseudomonas_azotoformans_S4_4018	GenProp1720	PARTIAL	PGPR
Pseudomonas_azotoformans_S4_4018	GenProp1721	PARTIAL	PGPR
Pseudomonas_azotoformans_S4_4018	GenProp1722	NO	PGPR
Pseudomonas_azotoformans_S4_4018	GenProp1723	NO	PGPR
Pseudomonas_azotoformans_S4_4018	GenProp1724	PARTIAL	PGPR
Pseudomonas_azotoformans_S4_4018	GenProp1725	PARTIAL	PGPR
Pseudomonas_azotoformans_S4_4018	GenProp1726	NO	PGPR
Pseudomonas_azotoformans_S4_4018	GenProp1727	PARTIAL	PGPR
Pseudomonas_azotoformans_S4_4018	GenProp1728	NO	PGPR
Pseudomonas_azotoformans_S4_4018	GenProp1729	PARTIAL	PGPR
Pseudomonas_azotoformans_S4_4018	GenProp1730	NO	PGPR
Pseudomonas_azotoformans_S4_4018	GenProp1731	PARTIAL	PGPR
Pseudomonas_azotoformans_S4_4018	GenProp1732	NO	PGPR
Pseudomonas_azotoformans_S4_4018	GenProp1733	PARTIAL	PGPR
Pseudomonas_azotoformans_S4_4018	GenProp1734	NO	PGPR
Pseudomonas_azotoformans_S4_4018	GenProp1735	PARTIAL	PGPR
Pseudomonas_azotoformans_S4_4018	GenProp1736	NO	PGPR
Pseudomonas_azotoformans_S4_4018	GenProp1737	NO	PGPR
Pseudomonas_azotoformans_S4_4018	GenProp1739	NO	PGPR
Pseudomonas_azotoformans_S4_4018	GenProp1740	YES	PGPR
Pseudomonas_azotoformans_S4_4018	GenProp1741	NO	PGPR
Pseudomonas_azotoformans_S4_4018	GenProp1742	NO	PGPR
Pseudomonas_azotoformans_S4_4018	GenProp1743	PARTIAL	PGPR
Pseudomonas_azotoformans_S4_4018	GenProp1744	NO	PGPR
Pseudomonas_azotoformans_S4_4018	GenProp1745	YES	PGPR
Pseudomonas_azotoformans_S4_4018	GenProp1746	PARTIAL	PGPR
Pseudomonas_azotoformans_S4_4018	GenProp1747	NO	PGPR
Pseudomonas_azotoformans_S4_4018	GenProp1748	NO	PGPR
Pseudomonas_azotoformans_S4_4018	GenProp1749	NO	PGPR
Pseudomonas_azotoformans_S4_4018	GenProp1750	PARTIAL	PGPR
Pseudomonas_azotoformans_S4_4018	GenProp1751	PARTIAL	PGPR
Pseudomonas_azotoformans_S4_4018	GenProp1752	NO	PGPR
Pseudomonas_azotoformans_S4_4018	GenProp1753	NO	PGPR
Pseudomonas_azotoformans_S4_4018	GenProp1754	NO	PGPR
Pseudomonas_azotoformans_S4_4018	GenProp1755	NO	PGPR
Pseudomonas_azotoformans_S4_4018	GenProp1756	NO	PGPR
Pseudomonas_azotoformans_S4_4018	GenProp1757	NO	PGPR
Pseudomonas_azotoformans_S4_4018	GenProp1758	NO	PGPR
Pseudomonas_azotoformans_S4_4018	GenProp1759	NO	PGPR
Pseudomonas_azotoformans_S4_4018	GenProp1760	PARTIAL	PGPR
Pseudomonas_azotoformans_S4_4018	GenProp1761	NO	PGPR
Pseudomonas_azotoformans_S4_4018	GenProp1762	NO	PGPR
Pseudomonas_azotoformans_S4_4018	GenProp1763	NO	PGPR
Pseudomonas_azotoformans_S4_4018	GenProp1764	YES	PGPR
Pseudomonas_azotoformans_S4_4018	GenProp1765	PARTIAL	PGPR
Pseudomonas_azotoformans_S4_4018	GenProp1766	PARTIAL	PGPR
Pseudomonas_azotoformans_S4_4018	GenProp1767	PARTIAL	PGPR
Pseudomonas_azotoformans_S4_4018	GenProp1768	PARTIAL	PGPR
Pseudomonas_azotoformans_S4_4018	GenProp1769	PARTIAL	PGPR
Pseudomonas_azotoformans_S4_4018	GenProp1770	PARTIAL	PGPR
Pseudomonas_azotoformans_S4_4018	GenProp1771	PARTIAL	PGPR
Pseudomonas_azotoformans_S4_4018	GenProp1772	YES	PGPR
Pseudomonas_azotoformans_S4_4018	GenProp1773	PARTIAL	PGPR
Pseudomonas_azotoformans_S4_4018	GenProp1774	PARTIAL	PGPR
Pseudomonas_azotoformans_S4_4018	GenProp1775	PARTIAL	PGPR
Pseudomonas_azotoformans_S4_4018	GenProp1776	PARTIAL	PGPR
Pseudomonas_azotoformans_S4_4018	GenProp1777	PARTIAL	PGPR
Pseudomonas_azotoformans_S4_4018	GenProp1778	NO	PGPR
Pseudomonas_azotoformans_S4_4018	GenProp2002	NO	PGPR
Pseudomonas_azotoformans_S4_4018	GenProp2007	NO	PGPR
Pseudomonas_azotoformans_S4_4018	GenProp2010	NO	PGPR
Pseudomonas_azotoformans_S4_4018	GenProp2011	NO	PGPR
Pseudomonas_azotoformans_S4_4018	GenProp2012	NO	PGPR
Pseudomonas_azotoformans_S4_4018	GenProp2013	NO	PGPR
Pseudomonas_azotoformans_S4_4018	GenProp2014	NO	PGPR
Pseudomonas_azotoformans_S4_4018	GenProp2015	NO	PGPR
Pseudomonas_azotoformans_S4_4018	GenProp2016	NO	PGPR
Pseudomonas_azotoformans_S4_4018	GenProp2017	NO	PGPR
Pseudomonas_azotoformans_S4_4018	GenProp2018	NO	PGPR
Pseudomonas_azotoformans_S4_4018	GenProp2019	NO	PGPR
Pseudomonas_azotoformans_S4_4018	GenProp2021	NO	PGPR
Pseudomonas_azotoformans_S4_4018	GenProp2026	NO	PGPR
Pseudomonas_azotoformans_S4_4018	GenProp2028	NO	PGPR
Pseudomonas_azotoformans_S4_4018	GenProp2029	NO	PGPR
Pseudomonas_azotoformans_S4_4018	GenProp2030	NO	PGPR
Pseudomonas_azotoformans_S4_4018	GenProp2031	NO	PGPR
Pseudomonas_azotoformans_S4_4018	GenProp2032	NO	PGPR
Pseudomonas_azotoformans_S4_4018	GenProp2033	NO	PGPR
Pseudomonas_azotoformans_S4_4018	GenProp2034	NO	PGPR
Pseudomonas_azotoformans_S4_4018	GenProp2035	NO	PGPR
Pseudomonas_azotoformans_S4_4018	GenProp2036	NO	PGPR
Pseudomonas_azotoformans_S4_4018	GenProp2037	NO	PGPR
Pseudomonas_azotoformans_S4_4018	GenProp2038	NO	PGPR
Pseudomonas_azotoformans_S4_4018	GenProp2039	NO	PGPR
Pseudomonas_azotoformans_S4_4018	GenProp2040	NO	PGPR
Pseudomonas_azotoformans_S4_4018	GenProp2043	NO	PGPR
Pseudomonas_azotoformans_S4_4018	GenProp2047	NO	PGPR
Pseudomonas_azotoformans_S4_4018	GenProp2048	NO	PGPR
Pseudomonas_azotoformans_S4_4018	GenProp2049	NO	PGPR
Pseudomonas_azotoformans_S4_4018	GenProp2050	NO	PGPR
Pseudomonas_azotoformans_S4_4018	GenProp2052	NO	PGPR
Pseudomonas_azotoformans_S4_4018	GenProp2053	NO	PGPR
Pseudomonas_azotoformans_S4_4018	GenProp2054	NO	PGPR
Pseudomonas_azotoformans_S4_4018	GenProp2055	NO	PGPR
Pseudomonas_azotoformans_S4_4018	GenProp2057	NO	PGPR
Pseudomonas_azotoformans_S4_4018	GenProp2059	NO	PGPR
Pseudomonas_azotoformans_S4_4018	GenProp2060	NO	PGPR
Pseudomonas_azotoformans_S4_4018	GenProp2063	NO	PGPR
Pseudomonas_azotoformans_S4_4018	GenProp2064	NO	PGPR
Pseudomonas_azotoformans_S4_4018	GenProp2066	NO	PGPR
Pseudomonas_azotoformans_S4_4018	GenProp2067	NO	PGPR
Pseudomonas_azotoformans_S4_4018	GenProp2069	NO	PGPR
Pseudomonas_azotoformans_S4_4018	GenProp2080	NO	PGPR
Pseudomonas_azotoformans_S4_4018	GenProp2081	NO	PGPR
Pseudomonas_azotoformans_S4_4018	GenProp2084	NO	PGPR
Pseudomonas_azotoformans_S4_4018	GenProp2085	NO	PGPR
Pseudomonas_azotoformans_S4_4018	GenProp2086	NO	PGPR
Pseudomonas_azotoformans_S4_4018	GenProp2087	NO	PGPR
Pseudomonas_azotoformans_S4_4018	GenProp2088	NO	PGPR
Pseudomonas_azotoformans_S4_4018	GenProp2089	NO	PGPR
Pseudomonas_azotoformans_S4_4018	GenProp2090	NO	PGPR
Pseudomonas_azotoformans_S4_4018	GenProp2092	NO	PGPR
Pseudomonas_azotoformans_S4_4018	GenProp2093	NO	PGPR
Pseudomonas_azotoformans_S4_4018	GenProp2094	NO	PGPR
Pseudomonas_azotoformans_S4_4018	GenProp2095	NO	PGPR
Pseudomonas_azotoformans_S4_4018	GenProp2096	NO	PGPR
Pseudomonas_azotoformans_S4_4018	GenProp2097	NO	PGPR
Pseudomonas_azotoformans_S4_4018	GenProp2098	NO	PGPR
Pseudomonas_azotoformans_S4_4018	GenProp2099	NO	PGPR
Pseudomonas_brassicacearum_DF41_2913	GenProp0001	NO	PGPR
Pseudomonas_brassicacearum_DF41_2913	GenProp0002	NO	PGPR
Pseudomonas_brassicacearum_DF41_2913	GenProp0007	PARTIAL	PGPR
Pseudomonas_brassicacearum_DF41_2913	GenProp0010	NO	PGPR
Pseudomonas_brassicacearum_DF41_2913	GenProp0011	NO	PGPR
Pseudomonas_brassicacearum_DF41_2913	GenProp0017	PARTIAL	PGPR
Pseudomonas_brassicacearum_DF41_2913	GenProp0021	NO	PGPR
Pseudomonas_brassicacearum_DF41_2913	GenProp0023	PARTIAL	PGPR
Pseudomonas_brassicacearum_DF41_2913	GenProp0027	NO	PGPR
Pseudomonas_brassicacearum_DF41_2913	GenProp0029	NO	PGPR
Pseudomonas_brassicacearum_DF41_2913	GenProp0030	PARTIAL	PGPR
Pseudomonas_brassicacearum_DF41_2913	GenProp0033	NO	PGPR
Pseudomonas_brassicacearum_DF41_2913	GenProp0036	PARTIAL	PGPR
Pseudomonas_brassicacearum_DF41_2913	GenProp0037	PARTIAL	PGPR
Pseudomonas_brassicacearum_DF41_2913	GenProp0038	NO	PGPR
Pseudomonas_brassicacearum_DF41_2913	GenProp0046	NO	PGPR
Pseudomonas_brassicacearum_DF41_2913	GenProp0047	NO	PGPR
Pseudomonas_brassicacearum_DF41_2913	GenProp0048	NO	PGPR
Pseudomonas_brassicacearum_DF41_2913	GenProp0049	NO	PGPR
Pseudomonas_brassicacearum_DF41_2913	GenProp0051	PARTIAL	PGPR
Pseudomonas_brassicacearum_DF41_2913	GenProp0052	PARTIAL	PGPR
Pseudomonas_brassicacearum_DF41_2913	GenProp0053	PARTIAL	PGPR
Pseudomonas_brassicacearum_DF41_2913	GenProp0055	PARTIAL	PGPR
Pseudomonas_brassicacearum_DF41_2913	GenProp0057	PARTIAL	PGPR
Pseudomonas_brassicacearum_DF41_2913	GenProp0058	NO	PGPR
Pseudomonas_brassicacearum_DF41_2913	GenProp0059	YES	PGPR
Pseudomonas_brassicacearum_DF41_2913	GenProp0061	PARTIAL	PGPR
Pseudomonas_brassicacearum_DF41_2913	GenProp0063	PARTIAL	PGPR
Pseudomonas_brassicacearum_DF41_2913	GenProp0064	NO	PGPR
Pseudomonas_brassicacearum_DF41_2913	GenProp0065	PARTIAL	PGPR
Pseudomonas_brassicacearum_DF41_2913	GenProp0066	PARTIAL	PGPR
Pseudomonas_brassicacearum_DF41_2913	GenProp0069	PARTIAL	PGPR
Pseudomonas_brassicacearum_DF41_2913	GenProp0070	PARTIAL	PGPR
Pseudomonas_brassicacearum_DF41_2913	GenProp0071	PARTIAL	PGPR
Pseudomonas_brassicacearum_DF41_2913	GenProp0072	PARTIAL	PGPR
Pseudomonas_brassicacearum_DF41_2913	GenProp0073	PARTIAL	PGPR
Pseudomonas_brassicacearum_DF41_2913	GenProp0074	PARTIAL	PGPR
Pseudomonas_brassicacearum_DF41_2913	GenProp0075	PARTIAL	PGPR
Pseudomonas_brassicacearum_DF41_2913	GenProp0076	PARTIAL	PGPR
Pseudomonas_brassicacearum_DF41_2913	GenProp0077	PARTIAL	PGPR
Pseudomonas_brassicacearum_DF41_2913	GenProp0109	PARTIAL	PGPR
Pseudomonas_brassicacearum_DF41_2913	GenProp0110	NO	PGPR
Pseudomonas_brassicacearum_DF41_2913	GenProp0111	NO	PGPR
Pseudomonas_brassicacearum_DF41_2913	GenProp0114	PARTIAL	PGPR
Pseudomonas_brassicacearum_DF41_2913	GenProp0115	PARTIAL	PGPR
Pseudomonas_brassicacearum_DF41_2913	GenProp0116	PARTIAL	PGPR
Pseudomonas_brassicacearum_DF41_2913	GenProp0117	PARTIAL	PGPR
Pseudomonas_brassicacearum_DF41_2913	GenProp0118	PARTIAL	PGPR
Pseudomonas_brassicacearum_DF41_2913	GenProp0119	YES	PGPR
Pseudomonas_brassicacearum_DF41_2913	GenProp0120	NO	PGPR
Pseudomonas_brassicacearum_DF41_2913	GenProp0124	YES	PGPR
Pseudomonas_brassicacearum_DF41_2913	GenProp0125	PARTIAL	PGPR
Pseudomonas_brassicacearum_DF41_2913	GenProp0126	PARTIAL	PGPR
Pseudomonas_brassicacearum_DF41_2913	GenProp0127	PARTIAL	PGPR
Pseudomonas_brassicacearum_DF41_2913	GenProp0128	YES	PGPR
Pseudomonas_brassicacearum_DF41_2913	GenProp0129	NO	PGPR
Pseudomonas_brassicacearum_DF41_2913	GenProp0130	PARTIAL	PGPR
Pseudomonas_brassicacearum_DF41_2913	GenProp0131	PARTIAL	PGPR
Pseudomonas_brassicacearum_DF41_2913	GenProp0132	NO	PGPR
Pseudomonas_brassicacearum_DF41_2913	GenProp0133	PARTIAL	PGPR
Pseudomonas_brassicacearum_DF41_2913	GenProp0135	PARTIAL	PGPR
Pseudomonas_brassicacearum_DF41_2913	GenProp0136	NO	PGPR
Pseudomonas_brassicacearum_DF41_2913	GenProp0137	NO	PGPR
Pseudomonas_brassicacearum_DF41_2913	GenProp0138	PARTIAL	PGPR
Pseudomonas_brassicacearum_DF41_2913	GenProp0139	PARTIAL	PGPR
Pseudomonas_brassicacearum_DF41_2913	GenProp0140	PARTIAL	PGPR
Pseudomonas_brassicacearum_DF41_2913	GenProp0141	NO	PGPR
Pseudomonas_brassicacearum_DF41_2913	GenProp0142	PARTIAL	PGPR
Pseudomonas_brassicacearum_DF41_2913	GenProp0143	NO	PGPR
Pseudomonas_brassicacearum_DF41_2913	GenProp0144	NO	PGPR
Pseudomonas_brassicacearum_DF41_2913	GenProp0146	NO	PGPR
Pseudomonas_brassicacearum_DF41_2913	GenProp0147	YES	PGPR
Pseudomonas_brassicacearum_DF41_2913	GenProp0150	NO	PGPR
Pseudomonas_brassicacearum_DF41_2913	GenProp0151	NO	PGPR
Pseudomonas_brassicacearum_DF41_2913	GenProp0155	NO	PGPR
Pseudomonas_brassicacearum_DF41_2913	GenProp0156	NO	PGPR
Pseudomonas_brassicacearum_DF41_2913	GenProp0157	PARTIAL	PGPR
Pseudomonas_brassicacearum_DF41_2913	GenProp0159	PARTIAL	PGPR
Pseudomonas_brassicacearum_DF41_2913	GenProp0160	PARTIAL	PGPR
Pseudomonas_brassicacearum_DF41_2913	GenProp0162	PARTIAL	PGPR
Pseudomonas_brassicacearum_DF41_2913	GenProp0163	PARTIAL	PGPR
Pseudomonas_brassicacearum_DF41_2913	GenProp0164	PARTIAL	PGPR
Pseudomonas_brassicacearum_DF41_2913	GenProp0165	YES	PGPR
Pseudomonas_brassicacearum_DF41_2913	GenProp0166	YES	PGPR
Pseudomonas_brassicacearum_DF41_2913	GenProp0167	PARTIAL	PGPR
Pseudomonas_brassicacearum_DF41_2913	GenProp0168	NO	PGPR
Pseudomonas_brassicacearum_DF41_2913	GenProp0170	PARTIAL	PGPR
Pseudomonas_brassicacearum_DF41_2913	GenProp0171	PARTIAL	PGPR
Pseudomonas_brassicacearum_DF41_2913	GenProp0172	YES	PGPR
Pseudomonas_brassicacearum_DF41_2913	GenProp0176	YES	PGPR
Pseudomonas_brassicacearum_DF41_2913	GenProp0178	PARTIAL	PGPR
Pseudomonas_brassicacearum_DF41_2913	GenProp0179	PARTIAL	PGPR
Pseudomonas_brassicacearum_DF41_2913	GenProp0180	PARTIAL	PGPR
Pseudomonas_brassicacearum_DF41_2913	GenProp0182	PARTIAL	PGPR
Pseudomonas_brassicacearum_DF41_2913	GenProp0183	YES	PGPR
Pseudomonas_brassicacearum_DF41_2913	GenProp0184	PARTIAL	PGPR
Pseudomonas_brassicacearum_DF41_2913	GenProp0185	PARTIAL	PGPR
Pseudomonas_brassicacearum_DF41_2913	GenProp0186	PARTIAL	PGPR
Pseudomonas_brassicacearum_DF41_2913	GenProp0187	NO	PGPR
Pseudomonas_brassicacearum_DF41_2913	GenProp0188	YES	PGPR
Pseudomonas_brassicacearum_DF41_2913	GenProp0189	YES	PGPR
Pseudomonas_brassicacearum_DF41_2913	GenProp0190	YES	PGPR
Pseudomonas_brassicacearum_DF41_2913	GenProp0191	YES	PGPR
Pseudomonas_brassicacearum_DF41_2913	GenProp0192	YES	PGPR
Pseudomonas_brassicacearum_DF41_2913	GenProp0193	NO	PGPR
Pseudomonas_brassicacearum_DF41_2913	GenProp0196	PARTIAL	PGPR
Pseudomonas_brassicacearum_DF41_2913	GenProp0197	PARTIAL	PGPR
Pseudomonas_brassicacearum_DF41_2913	GenProp0198	YES	PGPR
Pseudomonas_brassicacearum_DF41_2913	GenProp0199	NO	PGPR
Pseudomonas_brassicacearum_DF41_2913	GenProp0201	PARTIAL	PGPR
Pseudomonas_brassicacearum_DF41_2913	GenProp0202	NO	PGPR
Pseudomonas_brassicacearum_DF41_2913	GenProp0203	PARTIAL	PGPR
Pseudomonas_brassicacearum_DF41_2913	GenProp0204	PARTIAL	PGPR
Pseudomonas_brassicacearum_DF41_2913	GenProp0207	PARTIAL	PGPR
Pseudomonas_brassicacearum_DF41_2913	GenProp0208	NO	PGPR
Pseudomonas_brassicacearum_DF41_2913	GenProp0209	NO	PGPR
Pseudomonas_brassicacearum_DF41_2913	GenProp0213	PARTIAL	PGPR
Pseudomonas_brassicacearum_DF41_2913	GenProp0214	PARTIAL	PGPR
Pseudomonas_brassicacearum_DF41_2913	GenProp0215	PARTIAL	PGPR
Pseudomonas_brassicacearum_DF41_2913	GenProp0216	YES	PGPR
Pseudomonas_brassicacearum_DF41_2913	GenProp0217	NO	PGPR
Pseudomonas_brassicacearum_DF41_2913	GenProp0218	PARTIAL	PGPR
Pseudomonas_brassicacearum_DF41_2913	GenProp0219	PARTIAL	PGPR
Pseudomonas_brassicacearum_DF41_2913	GenProp0220	PARTIAL	PGPR
Pseudomonas_brassicacearum_DF41_2913	GenProp0221	PARTIAL	PGPR
Pseudomonas_brassicacearum_DF41_2913	GenProp0222	YES	PGPR
Pseudomonas_brassicacearum_DF41_2913	GenProp0223	NO	PGPR
Pseudomonas_brassicacearum_DF41_2913	GenProp0225	PARTIAL	PGPR
Pseudomonas_brassicacearum_DF41_2913	GenProp0226	NO	PGPR
Pseudomonas_brassicacearum_DF41_2913	GenProp0231	PARTIAL	PGPR
Pseudomonas_brassicacearum_DF41_2913	GenProp0232	NO	PGPR
Pseudomonas_brassicacearum_DF41_2913	GenProp0233	PARTIAL	PGPR
Pseudomonas_brassicacearum_DF41_2913	GenProp0236	PARTIAL	PGPR
Pseudomonas_brassicacearum_DF41_2913	GenProp0238	NO	PGPR
Pseudomonas_brassicacearum_DF41_2913	GenProp0239	YES	PGPR
Pseudomonas_brassicacearum_DF41_2913	GenProp0240	PARTIAL	PGPR
Pseudomonas_brassicacearum_DF41_2913	GenProp0241	NO	PGPR
Pseudomonas_brassicacearum_DF41_2913	GenProp0242	PARTIAL	PGPR
Pseudomonas_brassicacearum_DF41_2913	GenProp0243	PARTIAL	PGPR
Pseudomonas_brassicacearum_DF41_2913	GenProp0244	YES	PGPR
Pseudomonas_brassicacearum_DF41_2913	GenProp0245	YES	PGPR
Pseudomonas_brassicacearum_DF41_2913	GenProp0246	NO	PGPR
Pseudomonas_brassicacearum_DF41_2913	GenProp0247	PARTIAL	PGPR
Pseudomonas_brassicacearum_DF41_2913	GenProp0248	PARTIAL	PGPR
Pseudomonas_brassicacearum_DF41_2913	GenProp0250	PARTIAL	PGPR
Pseudomonas_brassicacearum_DF41_2913	GenProp0251	YES	PGPR
Pseudomonas_brassicacearum_DF41_2913	GenProp0252	NO	PGPR
Pseudomonas_brassicacearum_DF41_2913	GenProp0253	NO	PGPR
Pseudomonas_brassicacearum_DF41_2913	GenProp0254	PARTIAL	PGPR
Pseudomonas_brassicacearum_DF41_2913	GenProp0255	NO	PGPR
Pseudomonas_brassicacearum_DF41_2913	GenProp0258	PARTIAL	PGPR
Pseudomonas_brassicacearum_DF41_2913	GenProp0259	NO	PGPR
Pseudomonas_brassicacearum_DF41_2913	GenProp0261	PARTIAL	PGPR
Pseudomonas_brassicacearum_DF41_2913	GenProp0262	PARTIAL	PGPR
Pseudomonas_brassicacearum_DF41_2913	GenProp0263	PARTIAL	PGPR
Pseudomonas_brassicacearum_DF41_2913	GenProp0264	NO	PGPR
Pseudomonas_brassicacearum_DF41_2913	GenProp0265	NO	PGPR
Pseudomonas_brassicacearum_DF41_2913	GenProp0266	YES	PGPR
Pseudomonas_brassicacearum_DF41_2913	GenProp0267	PARTIAL	PGPR
Pseudomonas_brassicacearum_DF41_2913	GenProp0268	NO	PGPR
Pseudomonas_brassicacearum_DF41_2913	GenProp0269	YES	PGPR
Pseudomonas_brassicacearum_DF41_2913	GenProp0271	YES	PGPR
Pseudomonas_brassicacearum_DF41_2913	GenProp0272	NO	PGPR
Pseudomonas_brassicacearum_DF41_2913	GenProp0273	YES	PGPR
Pseudomonas_brassicacearum_DF41_2913	GenProp0275	PARTIAL	PGPR
Pseudomonas_brassicacearum_DF41_2913	GenProp0277	NO	PGPR
Pseudomonas_brassicacearum_DF41_2913	GenProp0281	NO	PGPR
Pseudomonas_brassicacearum_DF41_2913	GenProp0283	PARTIAL	PGPR
Pseudomonas_brassicacearum_DF41_2913	GenProp0287	PARTIAL	PGPR
Pseudomonas_brassicacearum_DF41_2913	GenProp0288	NO	PGPR
Pseudomonas_brassicacearum_DF41_2913	GenProp0289	PARTIAL	PGPR
Pseudomonas_brassicacearum_DF41_2913	GenProp0290	NO	PGPR
Pseudomonas_brassicacearum_DF41_2913	GenProp0291	YES	PGPR
Pseudomonas_brassicacearum_DF41_2913	GenProp0292	NO	PGPR
Pseudomonas_brassicacearum_DF41_2913	GenProp0294	YES	PGPR
Pseudomonas_brassicacearum_DF41_2913	GenProp0295	YES	PGPR
Pseudomonas_brassicacearum_DF41_2913	GenProp0297	YES	PGPR
Pseudomonas_brassicacearum_DF41_2913	GenProp0298	PARTIAL	PGPR
Pseudomonas_brassicacearum_DF41_2913	GenProp0299	PARTIAL	PGPR
Pseudomonas_brassicacearum_DF41_2913	GenProp0300	NO	PGPR
Pseudomonas_brassicacearum_DF41_2913	GenProp0301	PARTIAL	PGPR
Pseudomonas_brassicacearum_DF41_2913	GenProp0302	YES	PGPR
Pseudomonas_brassicacearum_DF41_2913	GenProp0303	PARTIAL	PGPR
Pseudomonas_brassicacearum_DF41_2913	GenProp0304	NO	PGPR
Pseudomonas_brassicacearum_DF41_2913	GenProp0305	NO	PGPR
Pseudomonas_brassicacearum_DF41_2913	GenProp0309	YES	PGPR
Pseudomonas_brassicacearum_DF41_2913	GenProp0310	NO	PGPR
Pseudomonas_brassicacearum_DF41_2913	GenProp0311	PARTIAL	PGPR
Pseudomonas_brassicacearum_DF41_2913	GenProp0313	NO	PGPR
Pseudomonas_brassicacearum_DF41_2913	GenProp0314	NO	PGPR
Pseudomonas_brassicacearum_DF41_2913	GenProp0315	NO	PGPR
Pseudomonas_brassicacearum_DF41_2913	GenProp0316	NO	PGPR
Pseudomonas_brassicacearum_DF41_2913	GenProp0317	NO	PGPR
Pseudomonas_brassicacearum_DF41_2913	GenProp0318	NO	PGPR
Pseudomonas_brassicacearum_DF41_2913	GenProp0319	NO	PGPR
Pseudomonas_brassicacearum_DF41_2913	GenProp0320	NO	PGPR
Pseudomonas_brassicacearum_DF41_2913	GenProp0321	YES	PGPR
Pseudomonas_brassicacearum_DF41_2913	GenProp0322	YES	PGPR
Pseudomonas_brassicacearum_DF41_2913	GenProp0323	YES	PGPR
Pseudomonas_brassicacearum_DF41_2913	GenProp0324	NO	PGPR
Pseudomonas_brassicacearum_DF41_2913	GenProp0326	NO	PGPR
Pseudomonas_brassicacearum_DF41_2913	GenProp0455	YES	PGPR
Pseudomonas_brassicacearum_DF41_2913	GenProp0456	NO	PGPR
Pseudomonas_brassicacearum_DF41_2913	GenProp0457	NO	PGPR
Pseudomonas_brassicacearum_DF41_2913	GenProp0458	NO	PGPR
Pseudomonas_brassicacearum_DF41_2913	GenProp0460	NO	PGPR
Pseudomonas_brassicacearum_DF41_2913	GenProp0462	PARTIAL	PGPR
Pseudomonas_brassicacearum_DF41_2913	GenProp0465	NO	PGPR
Pseudomonas_brassicacearum_DF41_2913	GenProp0466	PARTIAL	PGPR
Pseudomonas_brassicacearum_DF41_2913	GenProp0468	PARTIAL	PGPR
Pseudomonas_brassicacearum_DF41_2913	GenProp0469	NO	PGPR
Pseudomonas_brassicacearum_DF41_2913	GenProp0470	NO	PGPR
Pseudomonas_brassicacearum_DF41_2913	GenProp0471	YES	PGPR
Pseudomonas_brassicacearum_DF41_2913	GenProp0472	NO	PGPR
Pseudomonas_brassicacearum_DF41_2913	GenProp0473	NO	PGPR
Pseudomonas_brassicacearum_DF41_2913	GenProp0474	PARTIAL	PGPR
Pseudomonas_brassicacearum_DF41_2913	GenProp0475	PARTIAL	PGPR
Pseudomonas_brassicacearum_DF41_2913	GenProp0476	NO	PGPR
Pseudomonas_brassicacearum_DF41_2913	GenProp0478	NO	PGPR
Pseudomonas_brassicacearum_DF41_2913	GenProp0479	PARTIAL	PGPR
Pseudomonas_brassicacearum_DF41_2913	GenProp0480	YES	PGPR
Pseudomonas_brassicacearum_DF41_2913	GenProp0481	YES	PGPR
Pseudomonas_brassicacearum_DF41_2913	GenProp0483	PARTIAL	PGPR
Pseudomonas_brassicacearum_DF41_2913	GenProp0484	NO	PGPR
Pseudomonas_brassicacearum_DF41_2913	GenProp0485	NO	PGPR
Pseudomonas_brassicacearum_DF41_2913	GenProp0487	NO	PGPR
Pseudomonas_brassicacearum_DF41_2913	GenProp0488	NO	PGPR
Pseudomonas_brassicacearum_DF41_2913	GenProp0489	NO	PGPR
Pseudomonas_brassicacearum_DF41_2913	GenProp0490	NO	PGPR
Pseudomonas_brassicacearum_DF41_2913	GenProp0491	PARTIAL	PGPR
Pseudomonas_brassicacearum_DF41_2913	GenProp0492	YES	PGPR
Pseudomonas_brassicacearum_DF41_2913	GenProp0493	NO	PGPR
Pseudomonas_brassicacearum_DF41_2913	GenProp0494	NO	PGPR
Pseudomonas_brassicacearum_DF41_2913	GenProp0542	YES	PGPR
Pseudomonas_brassicacearum_DF41_2913	GenProp0543	YES	PGPR
Pseudomonas_brassicacearum_DF41_2913	GenProp0551	PARTIAL	PGPR
Pseudomonas_brassicacearum_DF41_2913	GenProp0562	YES	PGPR
Pseudomonas_brassicacearum_DF41_2913	GenProp0603	NO	PGPR
Pseudomonas_brassicacearum_DF41_2913	GenProp0610	NO	PGPR
Pseudomonas_brassicacearum_DF41_2913	GenProp0611	NO	PGPR
Pseudomonas_brassicacearum_DF41_2913	GenProp0612	NO	PGPR
Pseudomonas_brassicacearum_DF41_2913	GenProp0613	YES	PGPR
Pseudomonas_brassicacearum_DF41_2913	GenProp0614	PARTIAL	PGPR
Pseudomonas_brassicacearum_DF41_2913	GenProp0615	PARTIAL	PGPR
Pseudomonas_brassicacearum_DF41_2913	GenProp0616	NO	PGPR
Pseudomonas_brassicacearum_DF41_2913	GenProp0617	YES	PGPR
Pseudomonas_brassicacearum_DF41_2913	GenProp0618	YES	PGPR
Pseudomonas_brassicacearum_DF41_2913	GenProp0620	NO	PGPR
Pseudomonas_brassicacearum_DF41_2913	GenProp0624	NO	PGPR
Pseudomonas_brassicacearum_DF41_2913	GenProp0626	NO	PGPR
Pseudomonas_brassicacearum_DF41_2913	GenProp0629	NO	PGPR
Pseudomonas_brassicacearum_DF41_2913	GenProp0630	YES	PGPR
Pseudomonas_brassicacearum_DF41_2913	GenProp0631	NO	PGPR
Pseudomonas_brassicacearum_DF41_2913	GenProp0632	NO	PGPR
Pseudomonas_brassicacearum_DF41_2913	GenProp0633	NO	PGPR
Pseudomonas_brassicacearum_DF41_2913	GenProp0634	PARTIAL	PGPR
Pseudomonas_brassicacearum_DF41_2913	GenProp0636	YES	PGPR
Pseudomonas_brassicacearum_DF41_2913	GenProp0637	NO	PGPR
Pseudomonas_brassicacearum_DF41_2913	GenProp0639	YES	PGPR
Pseudomonas_brassicacearum_DF41_2913	GenProp0640	YES	PGPR
Pseudomonas_brassicacearum_DF41_2913	GenProp0641	PARTIAL	PGPR
Pseudomonas_brassicacearum_DF41_2913	GenProp0642	PARTIAL	PGPR
Pseudomonas_brassicacearum_DF41_2913	GenProp0643	NO	PGPR
Pseudomonas_brassicacearum_DF41_2913	GenProp0644	PARTIAL	PGPR
Pseudomonas_brassicacearum_DF41_2913	GenProp0645	NO	PGPR
Pseudomonas_brassicacearum_DF41_2913	GenProp0648	NO	PGPR
Pseudomonas_brassicacearum_DF41_2913	GenProp0649	NO	PGPR
Pseudomonas_brassicacearum_DF41_2913	GenProp0651	YES	PGPR
Pseudomonas_brassicacearum_DF41_2913	GenProp0652	NO	PGPR
Pseudomonas_brassicacearum_DF41_2913	GenProp0653	PARTIAL	PGPR
Pseudomonas_brassicacearum_DF41_2913	GenProp0654	YES	PGPR
Pseudomonas_brassicacearum_DF41_2913	GenProp0655	NO	PGPR
Pseudomonas_brassicacearum_DF41_2913	GenProp0658	NO	PGPR
Pseudomonas_brassicacearum_DF41_2913	GenProp0659	NO	PGPR
Pseudomonas_brassicacearum_DF41_2913	GenProp0660	NO	PGPR
Pseudomonas_brassicacearum_DF41_2913	GenProp0661	NO	PGPR
Pseudomonas_brassicacearum_DF41_2913	GenProp0662	NO	PGPR
Pseudomonas_brassicacearum_DF41_2913	GenProp0663	NO	PGPR
Pseudomonas_brassicacearum_DF41_2913	GenProp0664	NO	PGPR
Pseudomonas_brassicacearum_DF41_2913	GenProp0665	NO	PGPR
Pseudomonas_brassicacearum_DF41_2913	GenProp0666	NO	PGPR
Pseudomonas_brassicacearum_DF41_2913	GenProp0668	YES	PGPR
Pseudomonas_brassicacearum_DF41_2913	GenProp0669	NO	PGPR
Pseudomonas_brassicacearum_DF41_2913	GenProp0670	NO	PGPR
Pseudomonas_brassicacearum_DF41_2913	GenProp0671	NO	PGPR
Pseudomonas_brassicacearum_DF41_2913	GenProp0672	NO	PGPR
Pseudomonas_brassicacearum_DF41_2913	GenProp0673	NO	PGPR
Pseudomonas_brassicacearum_DF41_2913	GenProp0674	YES	PGPR
Pseudomonas_brassicacearum_DF41_2913	GenProp0676	YES	PGPR
Pseudomonas_brassicacearum_DF41_2913	GenProp0677	PARTIAL	PGPR
Pseudomonas_brassicacearum_DF41_2913	GenProp0678	YES	PGPR
Pseudomonas_brassicacearum_DF41_2913	GenProp0680	NO	PGPR
Pseudomonas_brassicacearum_DF41_2913	GenProp0681	PARTIAL	PGPR
Pseudomonas_brassicacearum_DF41_2913	GenProp0682	NO	PGPR
Pseudomonas_brassicacearum_DF41_2913	GenProp0683	NO	PGPR
Pseudomonas_brassicacearum_DF41_2913	GenProp0684	PARTIAL	PGPR
Pseudomonas_brassicacearum_DF41_2913	GenProp0685	NO	PGPR
Pseudomonas_brassicacearum_DF41_2913	GenProp0686	PARTIAL	PGPR
Pseudomonas_brassicacearum_DF41_2913	GenProp0687	NO	PGPR
Pseudomonas_brassicacearum_DF41_2913	GenProp0688	PARTIAL	PGPR
Pseudomonas_brassicacearum_DF41_2913	GenProp0689	PARTIAL	PGPR
Pseudomonas_brassicacearum_DF41_2913	GenProp0691	PARTIAL	PGPR
Pseudomonas_brassicacearum_DF41_2913	GenProp0692	YES	PGPR
Pseudomonas_brassicacearum_DF41_2913	GenProp0693	PARTIAL	PGPR
Pseudomonas_brassicacearum_DF41_2913	GenProp0694	PARTIAL	PGPR
Pseudomonas_brassicacearum_DF41_2913	GenProp0695	NO	PGPR
Pseudomonas_brassicacearum_DF41_2913	GenProp0696	PARTIAL	PGPR
Pseudomonas_brassicacearum_DF41_2913	GenProp0697	YES	PGPR
Pseudomonas_brassicacearum_DF41_2913	GenProp0698	YES	PGPR
Pseudomonas_brassicacearum_DF41_2913	GenProp0699	PARTIAL	PGPR
Pseudomonas_brassicacearum_DF41_2913	GenProp0700	PARTIAL	PGPR
Pseudomonas_brassicacearum_DF41_2913	GenProp0701	NO	PGPR
Pseudomonas_brassicacearum_DF41_2913	GenProp0702	NO	PGPR
Pseudomonas_brassicacearum_DF41_2913	GenProp0703	NO	PGPR
Pseudomonas_brassicacearum_DF41_2913	GenProp0704	PARTIAL	PGPR
Pseudomonas_brassicacearum_DF41_2913	GenProp0705	NO	PGPR
Pseudomonas_brassicacearum_DF41_2913	GenProp0706	NO	PGPR
Pseudomonas_brassicacearum_DF41_2913	GenProp0707	NO	PGPR
Pseudomonas_brassicacearum_DF41_2913	GenProp0708	PARTIAL	PGPR
Pseudomonas_brassicacearum_DF41_2913	GenProp0709	NO	PGPR
Pseudomonas_brassicacearum_DF41_2913	GenProp0710	PARTIAL	PGPR
Pseudomonas_brassicacearum_DF41_2913	GenProp0711	NO	PGPR
Pseudomonas_brassicacearum_DF41_2913	GenProp0712	NO	PGPR
Pseudomonas_brassicacearum_DF41_2913	GenProp0713	NO	PGPR
Pseudomonas_brassicacearum_DF41_2913	GenProp0714	NO	PGPR
Pseudomonas_brassicacearum_DF41_2913	GenProp0715	YES	PGPR
Pseudomonas_brassicacearum_DF41_2913	GenProp0716	NO	PGPR
Pseudomonas_brassicacearum_DF41_2913	GenProp0717	PARTIAL	PGPR
Pseudomonas_brassicacearum_DF41_2913	GenProp0718	NO	PGPR
Pseudomonas_brassicacearum_DF41_2913	GenProp0719	NO	PGPR
Pseudomonas_brassicacearum_DF41_2913	GenProp0720	NO	PGPR
Pseudomonas_brassicacearum_DF41_2913	GenProp0721	NO	PGPR
Pseudomonas_brassicacearum_DF41_2913	GenProp0722	NO	PGPR
Pseudomonas_brassicacearum_DF41_2913	GenProp0723	NO	PGPR
Pseudomonas_brassicacearum_DF41_2913	GenProp0724	NO	PGPR
Pseudomonas_brassicacearum_DF41_2913	GenProp0725	PARTIAL	PGPR
Pseudomonas_brassicacearum_DF41_2913	GenProp0726	NO	PGPR
Pseudomonas_brassicacearum_DF41_2913	GenProp0728	NO	PGPR
Pseudomonas_brassicacearum_DF41_2913	GenProp0729	PARTIAL	PGPR
Pseudomonas_brassicacearum_DF41_2913	GenProp0730	NO	PGPR
Pseudomonas_brassicacearum_DF41_2913	GenProp0731	PARTIAL	PGPR
Pseudomonas_brassicacearum_DF41_2913	GenProp0732	NO	PGPR
Pseudomonas_brassicacearum_DF41_2913	GenProp0733	PARTIAL	PGPR
Pseudomonas_brassicacearum_DF41_2913	GenProp0734	PARTIAL	PGPR
Pseudomonas_brassicacearum_DF41_2913	GenProp0735	PARTIAL	PGPR
Pseudomonas_brassicacearum_DF41_2913	GenProp0736	NO	PGPR
Pseudomonas_brassicacearum_DF41_2913	GenProp0737	NO	PGPR
Pseudomonas_brassicacearum_DF41_2913	GenProp0738	PARTIAL	PGPR
Pseudomonas_brassicacearum_DF41_2913	GenProp0739	NO	PGPR
Pseudomonas_brassicacearum_DF41_2913	GenProp0740	PARTIAL	PGPR
Pseudomonas_brassicacearum_DF41_2913	GenProp0741	PARTIAL	PGPR
Pseudomonas_brassicacearum_DF41_2913	GenProp0742	NO	PGPR
Pseudomonas_brassicacearum_DF41_2913	GenProp0743	PARTIAL	PGPR
Pseudomonas_brassicacearum_DF41_2913	GenProp0744	PARTIAL	PGPR
Pseudomonas_brassicacearum_DF41_2913	GenProp0745	YES	PGPR
Pseudomonas_brassicacearum_DF41_2913	GenProp0746	PARTIAL	PGPR
Pseudomonas_brassicacearum_DF41_2913	GenProp0747	PARTIAL	PGPR
Pseudomonas_brassicacearum_DF41_2913	GenProp0748	YES	PGPR
Pseudomonas_brassicacearum_DF41_2913	GenProp0749	YES	PGPR
Pseudomonas_brassicacearum_DF41_2913	GenProp0750	PARTIAL	PGPR
Pseudomonas_brassicacearum_DF41_2913	GenProp0751	PARTIAL	PGPR
Pseudomonas_brassicacearum_DF41_2913	GenProp0752	NO	PGPR
Pseudomonas_brassicacearum_DF41_2913	GenProp0753	NO	PGPR
Pseudomonas_brassicacearum_DF41_2913	GenProp0754	NO	PGPR
Pseudomonas_brassicacearum_DF41_2913	GenProp0756	NO	PGPR
Pseudomonas_brassicacearum_DF41_2913	GenProp0757	NO	PGPR
Pseudomonas_brassicacearum_DF41_2913	GenProp0758	NO	PGPR
Pseudomonas_brassicacearum_DF41_2913	GenProp0759	PARTIAL	PGPR
Pseudomonas_brassicacearum_DF41_2913	GenProp0764	NO	PGPR
Pseudomonas_brassicacearum_DF41_2913	GenProp0766	PARTIAL	PGPR
Pseudomonas_brassicacearum_DF41_2913	GenProp0767	NO	PGPR
Pseudomonas_brassicacearum_DF41_2913	GenProp0768	NO	PGPR
Pseudomonas_brassicacearum_DF41_2913	GenProp0778	NO	PGPR
Pseudomonas_brassicacearum_DF41_2913	GenProp0781	NO	PGPR
Pseudomonas_brassicacearum_DF41_2913	GenProp0786	PARTIAL	PGPR
Pseudomonas_brassicacearum_DF41_2913	GenProp0787	NO	PGPR
Pseudomonas_brassicacearum_DF41_2913	GenProp0788	NO	PGPR
Pseudomonas_brassicacearum_DF41_2913	GenProp0789	NO	PGPR
Pseudomonas_brassicacearum_DF41_2913	GenProp0790	NO	PGPR
Pseudomonas_brassicacearum_DF41_2913	GenProp0791	NO	PGPR
Pseudomonas_brassicacearum_DF41_2913	GenProp0792	NO	PGPR
Pseudomonas_brassicacearum_DF41_2913	GenProp0793	PARTIAL	PGPR
Pseudomonas_brassicacearum_DF41_2913	GenProp0794	PARTIAL	PGPR
Pseudomonas_brassicacearum_DF41_2913	GenProp0795	PARTIAL	PGPR
Pseudomonas_brassicacearum_DF41_2913	GenProp0796	PARTIAL	PGPR
Pseudomonas_brassicacearum_DF41_2913	GenProp0797	NO	PGPR
Pseudomonas_brassicacearum_DF41_2913	GenProp0798	NO	PGPR
Pseudomonas_brassicacearum_DF41_2913	GenProp0802	PARTIAL	PGPR
Pseudomonas_brassicacearum_DF41_2913	GenProp0806	PARTIAL	PGPR
Pseudomonas_brassicacearum_DF41_2913	GenProp0809	NO	PGPR
Pseudomonas_brassicacearum_DF41_2913	GenProp0810	NO	PGPR
Pseudomonas_brassicacearum_DF41_2913	GenProp0811	NO	PGPR
Pseudomonas_brassicacearum_DF41_2913	GenProp0812	PARTIAL	PGPR
Pseudomonas_brassicacearum_DF41_2913	GenProp0813	NO	PGPR
Pseudomonas_brassicacearum_DF41_2913	GenProp0814	NO	PGPR
Pseudomonas_brassicacearum_DF41_2913	GenProp0816	NO	PGPR
Pseudomonas_brassicacearum_DF41_2913	GenProp0817	PARTIAL	PGPR
Pseudomonas_brassicacearum_DF41_2913	GenProp0819	PARTIAL	PGPR
Pseudomonas_brassicacearum_DF41_2913	GenProp0820	PARTIAL	PGPR
Pseudomonas_brassicacearum_DF41_2913	GenProp0821	NO	PGPR
Pseudomonas_brassicacearum_DF41_2913	GenProp0822	NO	PGPR
Pseudomonas_brassicacearum_DF41_2913	GenProp0828	PARTIAL	PGPR
Pseudomonas_brassicacearum_DF41_2913	GenProp0829	NO	PGPR
Pseudomonas_brassicacearum_DF41_2913	GenProp0830	NO	PGPR
Pseudomonas_brassicacearum_DF41_2913	GenProp0833	NO	PGPR
Pseudomonas_brassicacearum_DF41_2913	GenProp0834	NO	PGPR
Pseudomonas_brassicacearum_DF41_2913	GenProp0835	YES	PGPR
Pseudomonas_brassicacearum_DF41_2913	GenProp0836	NO	PGPR
Pseudomonas_brassicacearum_DF41_2913	GenProp0837	PARTIAL	PGPR
Pseudomonas_brassicacearum_DF41_2913	GenProp0838	PARTIAL	PGPR
Pseudomonas_brassicacearum_DF41_2913	GenProp0839	NO	PGPR
Pseudomonas_brassicacearum_DF41_2913	GenProp0840	YES	PGPR
Pseudomonas_brassicacearum_DF41_2913	GenProp0841	NO	PGPR
Pseudomonas_brassicacearum_DF41_2913	GenProp0842	NO	PGPR
Pseudomonas_brassicacearum_DF41_2913	GenProp0845	NO	PGPR
Pseudomonas_brassicacearum_DF41_2913	GenProp0847	NO	PGPR
Pseudomonas_brassicacearum_DF41_2913	GenProp0853	NO	PGPR
Pseudomonas_brassicacearum_DF41_2913	GenProp0854	NO	PGPR
Pseudomonas_brassicacearum_DF41_2913	GenProp0855	PARTIAL	PGPR
Pseudomonas_brassicacearum_DF41_2913	GenProp0857	NO	PGPR
Pseudomonas_brassicacearum_DF41_2913	GenProp0858	NO	PGPR
Pseudomonas_brassicacearum_DF41_2913	GenProp0859	NO	PGPR
Pseudomonas_brassicacearum_DF41_2913	GenProp0860	NO	PGPR
Pseudomonas_brassicacearum_DF41_2913	GenProp0861	NO	PGPR
Pseudomonas_brassicacearum_DF41_2913	GenProp0862	PARTIAL	PGPR
Pseudomonas_brassicacearum_DF41_2913	GenProp0864	PARTIAL	PGPR
Pseudomonas_brassicacearum_DF41_2913	GenProp0866	PARTIAL	PGPR
Pseudomonas_brassicacearum_DF41_2913	GenProp0867	NO	PGPR
Pseudomonas_brassicacearum_DF41_2913	GenProp0871	NO	PGPR
Pseudomonas_brassicacearum_DF41_2913	GenProp0872	NO	PGPR
Pseudomonas_brassicacearum_DF41_2913	GenProp0873	PARTIAL	PGPR
Pseudomonas_brassicacearum_DF41_2913	GenProp0874	NO	PGPR
Pseudomonas_brassicacearum_DF41_2913	GenProp0877	YES	PGPR
Pseudomonas_brassicacearum_DF41_2913	GenProp0878	NO	PGPR
Pseudomonas_brassicacearum_DF41_2913	GenProp0879	PARTIAL	PGPR
Pseudomonas_brassicacearum_DF41_2913	GenProp0880	PARTIAL	PGPR
Pseudomonas_brassicacearum_DF41_2913	GenProp0881	PARTIAL	PGPR
Pseudomonas_brassicacearum_DF41_2913	GenProp0882	PARTIAL	PGPR
Pseudomonas_brassicacearum_DF41_2913	GenProp0883	YES	PGPR
Pseudomonas_brassicacearum_DF41_2913	GenProp0885	YES	PGPR
Pseudomonas_brassicacearum_DF41_2913	GenProp0886	YES	PGPR
Pseudomonas_brassicacearum_DF41_2913	GenProp0891	NO	PGPR
Pseudomonas_brassicacearum_DF41_2913	GenProp0893	NO	PGPR
Pseudomonas_brassicacearum_DF41_2913	GenProp0894	NO	PGPR
Pseudomonas_brassicacearum_DF41_2913	GenProp0895	YES	PGPR
Pseudomonas_brassicacearum_DF41_2913	GenProp0896	NO	PGPR
Pseudomonas_brassicacearum_DF41_2913	GenProp0898	NO	PGPR
Pseudomonas_brassicacearum_DF41_2913	GenProp0899	NO	PGPR
Pseudomonas_brassicacearum_DF41_2913	GenProp0901	NO	PGPR
Pseudomonas_brassicacearum_DF41_2913	GenProp0902	NO	PGPR
Pseudomonas_brassicacearum_DF41_2913	GenProp0903	YES	PGPR
Pseudomonas_brassicacearum_DF41_2913	GenProp0904	NO	PGPR
Pseudomonas_brassicacearum_DF41_2913	GenProp0905	NO	PGPR
Pseudomonas_brassicacearum_DF41_2913	GenProp0907	YES	PGPR
Pseudomonas_brassicacearum_DF41_2913	GenProp0908	NO	PGPR
Pseudomonas_brassicacearum_DF41_2913	GenProp0909	NO	PGPR
Pseudomonas_brassicacearum_DF41_2913	GenProp0910	NO	PGPR
Pseudomonas_brassicacearum_DF41_2913	GenProp0911	NO	PGPR
Pseudomonas_brassicacearum_DF41_2913	GenProp0914	NO	PGPR
Pseudomonas_brassicacearum_DF41_2913	GenProp0915	NO	PGPR
Pseudomonas_brassicacearum_DF41_2913	GenProp0916	NO	PGPR
Pseudomonas_brassicacearum_DF41_2913	GenProp0917	NO	PGPR
Pseudomonas_brassicacearum_DF41_2913	GenProp0918	PARTIAL	PGPR
Pseudomonas_brassicacearum_DF41_2913	GenProp0919	NO	PGPR
Pseudomonas_brassicacearum_DF41_2913	GenProp0920	NO	PGPR
Pseudomonas_brassicacearum_DF41_2913	GenProp0921	NO	PGPR
Pseudomonas_brassicacearum_DF41_2913	GenProp0922	NO	PGPR
Pseudomonas_brassicacearum_DF41_2913	GenProp0923	NO	PGPR
Pseudomonas_brassicacearum_DF41_2913	GenProp0927	NO	PGPR
Pseudomonas_brassicacearum_DF41_2913	GenProp0928	PARTIAL	PGPR
Pseudomonas_brassicacearum_DF41_2913	GenProp0930	PARTIAL	PGPR
Pseudomonas_brassicacearum_DF41_2913	GenProp0933	NO	PGPR
Pseudomonas_brassicacearum_DF41_2913	GenProp0934	PARTIAL	PGPR
Pseudomonas_brassicacearum_DF41_2913	GenProp0935	NO	PGPR
Pseudomonas_brassicacearum_DF41_2913	GenProp0936	NO	PGPR
Pseudomonas_brassicacearum_DF41_2913	GenProp0938	NO	PGPR
Pseudomonas_brassicacearum_DF41_2913	GenProp0939	NO	PGPR
Pseudomonas_brassicacearum_DF41_2913	GenProp0940	NO	PGPR
Pseudomonas_brassicacearum_DF41_2913	GenProp0941	NO	PGPR
Pseudomonas_brassicacearum_DF41_2913	GenProp0942	NO	PGPR
Pseudomonas_brassicacearum_DF41_2913	GenProp0943	NO	PGPR
Pseudomonas_brassicacearum_DF41_2913	GenProp0944	NO	PGPR
Pseudomonas_brassicacearum_DF41_2913	GenProp0945	NO	PGPR
Pseudomonas_brassicacearum_DF41_2913	GenProp0948	NO	PGPR
Pseudomonas_brassicacearum_DF41_2913	GenProp0950	YES	PGPR
Pseudomonas_brassicacearum_DF41_2913	GenProp0954	NO	PGPR
Pseudomonas_brassicacearum_DF41_2913	GenProp0955	NO	PGPR
Pseudomonas_brassicacearum_DF41_2913	GenProp0956	NO	PGPR
Pseudomonas_brassicacearum_DF41_2913	GenProp0957	NO	PGPR
Pseudomonas_brassicacearum_DF41_2913	GenProp0958	NO	PGPR
Pseudomonas_brassicacearum_DF41_2913	GenProp0961	NO	PGPR
Pseudomonas_brassicacearum_DF41_2913	GenProp0962	NO	PGPR
Pseudomonas_brassicacearum_DF41_2913	GenProp0967	NO	PGPR
Pseudomonas_brassicacearum_DF41_2913	GenProp0969	YES	PGPR
Pseudomonas_brassicacearum_DF41_2913	GenProp0970	PARTIAL	PGPR
Pseudomonas_brassicacearum_DF41_2913	GenProp0971	PARTIAL	PGPR
Pseudomonas_brassicacearum_DF41_2913	GenProp0972	PARTIAL	PGPR
Pseudomonas_brassicacearum_DF41_2913	GenProp0975	PARTIAL	PGPR
Pseudomonas_brassicacearum_DF41_2913	GenProp0977	YES	PGPR
Pseudomonas_brassicacearum_DF41_2913	GenProp0978	NO	PGPR
Pseudomonas_brassicacearum_DF41_2913	GenProp0979	NO	PGPR
Pseudomonas_brassicacearum_DF41_2913	GenProp0980	NO	PGPR
Pseudomonas_brassicacearum_DF41_2913	GenProp0981	NO	PGPR
Pseudomonas_brassicacearum_DF41_2913	GenProp0982	NO	PGPR
Pseudomonas_brassicacearum_DF41_2913	GenProp0983	NO	PGPR
Pseudomonas_brassicacearum_DF41_2913	GenProp0984	NO	PGPR
Pseudomonas_brassicacearum_DF41_2913	GenProp0985	NO	PGPR
Pseudomonas_brassicacearum_DF41_2913	GenProp0987	NO	PGPR
Pseudomonas_brassicacearum_DF41_2913	GenProp0988	NO	PGPR
Pseudomonas_brassicacearum_DF41_2913	GenProp0989	NO	PGPR
Pseudomonas_brassicacearum_DF41_2913	GenProp0991	NO	PGPR
Pseudomonas_brassicacearum_DF41_2913	GenProp0992	NO	PGPR
Pseudomonas_brassicacearum_DF41_2913	GenProp0993	NO	PGPR
Pseudomonas_brassicacearum_DF41_2913	GenProp0996	NO	PGPR
Pseudomonas_brassicacearum_DF41_2913	GenProp0999	NO	PGPR
Pseudomonas_brassicacearum_DF41_2913	GenProp1000	NO	PGPR
Pseudomonas_brassicacearum_DF41_2913	GenProp1002	NO	PGPR
Pseudomonas_brassicacearum_DF41_2913	GenProp1003	NO	PGPR
Pseudomonas_brassicacearum_DF41_2913	GenProp1004	NO	PGPR
Pseudomonas_brassicacearum_DF41_2913	GenProp1005	NO	PGPR
Pseudomonas_brassicacearum_DF41_2913	GenProp1006	NO	PGPR
Pseudomonas_brassicacearum_DF41_2913	GenProp1007	NO	PGPR
Pseudomonas_brassicacearum_DF41_2913	GenProp1009	NO	PGPR
Pseudomonas_brassicacearum_DF41_2913	GenProp1010	NO	PGPR
Pseudomonas_brassicacearum_DF41_2913	GenProp1011	NO	PGPR
Pseudomonas_brassicacearum_DF41_2913	GenProp1012	NO	PGPR
Pseudomonas_brassicacearum_DF41_2913	GenProp1013	NO	PGPR
Pseudomonas_brassicacearum_DF41_2913	GenProp1016	NO	PGPR
Pseudomonas_brassicacearum_DF41_2913	GenProp1017	PARTIAL	PGPR
Pseudomonas_brassicacearum_DF41_2913	GenProp1026	NO	PGPR
Pseudomonas_brassicacearum_DF41_2913	GenProp1032	YES	PGPR
Pseudomonas_brassicacearum_DF41_2913	GenProp1034	NO	PGPR
Pseudomonas_brassicacearum_DF41_2913	GenProp1037	NO	PGPR
Pseudomonas_brassicacearum_DF41_2913	GenProp1048	NO	PGPR
Pseudomonas_brassicacearum_DF41_2913	GenProp1052	NO	PGPR
Pseudomonas_brassicacearum_DF41_2913	GenProp1053	NO	PGPR
Pseudomonas_brassicacearum_DF41_2913	GenProp1054	NO	PGPR
Pseudomonas_brassicacearum_DF41_2913	GenProp1055	NO	PGPR
Pseudomonas_brassicacearum_DF41_2913	GenProp1057	NO	PGPR
Pseudomonas_brassicacearum_DF41_2913	GenProp1058	NO	PGPR
Pseudomonas_brassicacearum_DF41_2913	GenProp1060	PARTIAL	PGPR
Pseudomonas_brassicacearum_DF41_2913	GenProp1061	NO	PGPR
Pseudomonas_brassicacearum_DF41_2913	GenProp1062	NO	PGPR
Pseudomonas_brassicacearum_DF41_2913	GenProp1063	PARTIAL	PGPR
Pseudomonas_brassicacearum_DF41_2913	GenProp1064	NO	PGPR
Pseudomonas_brassicacearum_DF41_2913	GenProp1065	NO	PGPR
Pseudomonas_brassicacearum_DF41_2913	GenProp1067	PARTIAL	PGPR
Pseudomonas_brassicacearum_DF41_2913	GenProp1069	NO	PGPR
Pseudomonas_brassicacearum_DF41_2913	GenProp1070	NO	PGPR
Pseudomonas_brassicacearum_DF41_2913	GenProp1071	PARTIAL	PGPR
Pseudomonas_brassicacearum_DF41_2913	GenProp1072	NO	PGPR
Pseudomonas_brassicacearum_DF41_2913	GenProp1074	NO	PGPR
Pseudomonas_brassicacearum_DF41_2913	GenProp1075	NO	PGPR
Pseudomonas_brassicacearum_DF41_2913	GenProp1076	NO	PGPR
Pseudomonas_brassicacearum_DF41_2913	GenProp1077	YES	PGPR
Pseudomonas_brassicacearum_DF41_2913	GenProp1078	NO	PGPR
Pseudomonas_brassicacearum_DF41_2913	GenProp1079	PARTIAL	PGPR
Pseudomonas_brassicacearum_DF41_2913	GenProp1080	NO	PGPR
Pseudomonas_brassicacearum_DF41_2913	GenProp1081	PARTIAL	PGPR
Pseudomonas_brassicacearum_DF41_2913	GenProp1082	YES	PGPR
Pseudomonas_brassicacearum_DF41_2913	GenProp1083	NO	PGPR
Pseudomonas_brassicacearum_DF41_2913	GenProp1084	NO	PGPR
Pseudomonas_brassicacearum_DF41_2913	GenProp1085	NO	PGPR
Pseudomonas_brassicacearum_DF41_2913	GenProp1087	NO	PGPR
Pseudomonas_brassicacearum_DF41_2913	GenProp1088	NO	PGPR
Pseudomonas_brassicacearum_DF41_2913	GenProp1089	NO	PGPR
Pseudomonas_brassicacearum_DF41_2913	GenProp1090	NO	PGPR
Pseudomonas_brassicacearum_DF41_2913	GenProp1091	NO	PGPR
Pseudomonas_brassicacearum_DF41_2913	GenProp1092	NO	PGPR
Pseudomonas_brassicacearum_DF41_2913	GenProp1093	NO	PGPR
Pseudomonas_brassicacearum_DF41_2913	GenProp1094	NO	PGPR
Pseudomonas_brassicacearum_DF41_2913	GenProp1095	PARTIAL	PGPR
Pseudomonas_brassicacearum_DF41_2913	GenProp1098	NO	PGPR
Pseudomonas_brassicacearum_DF41_2913	GenProp1099	PARTIAL	PGPR
Pseudomonas_brassicacearum_DF41_2913	GenProp1100	NO	PGPR
Pseudomonas_brassicacearum_DF41_2913	GenProp1101	PARTIAL	PGPR
Pseudomonas_brassicacearum_DF41_2913	GenProp1102	NO	PGPR
Pseudomonas_brassicacearum_DF41_2913	GenProp1103	NO	PGPR
Pseudomonas_brassicacearum_DF41_2913	GenProp1104	PARTIAL	PGPR
Pseudomonas_brassicacearum_DF41_2913	GenProp1106	NO	PGPR
Pseudomonas_brassicacearum_DF41_2913	GenProp1107	NO	PGPR
Pseudomonas_brassicacearum_DF41_2913	GenProp1108	YES	PGPR
Pseudomonas_brassicacearum_DF41_2913	GenProp1109	NO	PGPR
Pseudomonas_brassicacearum_DF41_2913	GenProp1111	NO	PGPR
Pseudomonas_brassicacearum_DF41_2913	GenProp1112	YES	PGPR
Pseudomonas_brassicacearum_DF41_2913	GenProp1113	NO	PGPR
Pseudomonas_brassicacearum_DF41_2913	GenProp1114	NO	PGPR
Pseudomonas_brassicacearum_DF41_2913	GenProp1115	NO	PGPR
Pseudomonas_brassicacearum_DF41_2913	GenProp1116	NO	PGPR
Pseudomonas_brassicacearum_DF41_2913	GenProp1117	NO	PGPR
Pseudomonas_brassicacearum_DF41_2913	GenProp1118	NO	PGPR
Pseudomonas_brassicacearum_DF41_2913	GenProp1119	NO	PGPR
Pseudomonas_brassicacearum_DF41_2913	GenProp1120	NO	PGPR
Pseudomonas_brassicacearum_DF41_2913	GenProp1121	NO	PGPR
Pseudomonas_brassicacearum_DF41_2913	GenProp1122	YES	PGPR
Pseudomonas_brassicacearum_DF41_2913	GenProp1123	NO	PGPR
Pseudomonas_brassicacearum_DF41_2913	GenProp1124	NO	PGPR
Pseudomonas_brassicacearum_DF41_2913	GenProp1125	NO	PGPR
Pseudomonas_brassicacearum_DF41_2913	GenProp1126	YES	PGPR
Pseudomonas_brassicacearum_DF41_2913	GenProp1127	NO	PGPR
Pseudomonas_brassicacearum_DF41_2913	GenProp1129	YES	PGPR
Pseudomonas_brassicacearum_DF41_2913	GenProp1130	NO	PGPR
Pseudomonas_brassicacearum_DF41_2913	GenProp1131	NO	PGPR
Pseudomonas_brassicacearum_DF41_2913	GenProp1132	NO	PGPR
Pseudomonas_brassicacearum_DF41_2913	GenProp1133	NO	PGPR
Pseudomonas_brassicacearum_DF41_2913	GenProp1134	NO	PGPR
Pseudomonas_brassicacearum_DF41_2913	GenProp1135	NO	PGPR
Pseudomonas_brassicacearum_DF41_2913	GenProp1136	NO	PGPR
Pseudomonas_brassicacearum_DF41_2913	GenProp1137	NO	PGPR
Pseudomonas_brassicacearum_DF41_2913	GenProp1138	NO	PGPR
Pseudomonas_brassicacearum_DF41_2913	GenProp1139	YES	PGPR
Pseudomonas_brassicacearum_DF41_2913	GenProp1140	NO	PGPR
Pseudomonas_brassicacearum_DF41_2913	GenProp1141	YES	PGPR
Pseudomonas_brassicacearum_DF41_2913	GenProp1142	NO	PGPR
Pseudomonas_brassicacearum_DF41_2913	GenProp1143	NO	PGPR
Pseudomonas_brassicacearum_DF41_2913	GenProp1144	NO	PGPR
Pseudomonas_brassicacearum_DF41_2913	GenProp1146	NO	PGPR
Pseudomonas_brassicacearum_DF41_2913	GenProp1147	YES	PGPR
Pseudomonas_brassicacearum_DF41_2913	GenProp1148	NO	PGPR
Pseudomonas_brassicacearum_DF41_2913	GenProp1149	NO	PGPR
Pseudomonas_brassicacearum_DF41_2913	GenProp1150	NO	PGPR
Pseudomonas_brassicacearum_DF41_2913	GenProp1151	NO	PGPR
Pseudomonas_brassicacearum_DF41_2913	GenProp1152	NO	PGPR
Pseudomonas_brassicacearum_DF41_2913	GenProp1153	NO	PGPR
Pseudomonas_brassicacearum_DF41_2913	GenProp1154	NO	PGPR
Pseudomonas_brassicacearum_DF41_2913	GenProp1155	NO	PGPR
Pseudomonas_brassicacearum_DF41_2913	GenProp1156	NO	PGPR
Pseudomonas_brassicacearum_DF41_2913	GenProp1157	NO	PGPR
Pseudomonas_brassicacearum_DF41_2913	GenProp1158	NO	PGPR
Pseudomonas_brassicacearum_DF41_2913	GenProp1159	NO	PGPR
Pseudomonas_brassicacearum_DF41_2913	GenProp1160	NO	PGPR
Pseudomonas_brassicacearum_DF41_2913	GenProp1161	NO	PGPR
Pseudomonas_brassicacearum_DF41_2913	GenProp1162	NO	PGPR
Pseudomonas_brassicacearum_DF41_2913	GenProp1163	YES	PGPR
Pseudomonas_brassicacearum_DF41_2913	GenProp1164	YES	PGPR
Pseudomonas_brassicacearum_DF41_2913	GenProp1165	NO	PGPR
Pseudomonas_brassicacearum_DF41_2913	GenProp1166	NO	PGPR
Pseudomonas_brassicacearum_DF41_2913	GenProp1167	YES	PGPR
Pseudomonas_brassicacearum_DF41_2913	GenProp1168	NO	PGPR
Pseudomonas_brassicacearum_DF41_2913	GenProp1171	NO	PGPR
Pseudomonas_brassicacearum_DF41_2913	GenProp1172	NO	PGPR
Pseudomonas_brassicacearum_DF41_2913	GenProp1173	YES	PGPR
Pseudomonas_brassicacearum_DF41_2913	GenProp1174	NO	PGPR
Pseudomonas_brassicacearum_DF41_2913	GenProp1175	NO	PGPR
Pseudomonas_brassicacearum_DF41_2913	GenProp1176	NO	PGPR
Pseudomonas_brassicacearum_DF41_2913	GenProp1178	NO	PGPR
Pseudomonas_brassicacearum_DF41_2913	GenProp1179	NO	PGPR
Pseudomonas_brassicacearum_DF41_2913	GenProp1180	NO	PGPR
Pseudomonas_brassicacearum_DF41_2913	GenProp1181	YES	PGPR
Pseudomonas_brassicacearum_DF41_2913	GenProp1182	NO	PGPR
Pseudomonas_brassicacearum_DF41_2913	GenProp1183	NO	PGPR
Pseudomonas_brassicacearum_DF41_2913	GenProp1184	NO	PGPR
Pseudomonas_brassicacearum_DF41_2913	GenProp1186	NO	PGPR
Pseudomonas_brassicacearum_DF41_2913	GenProp1187	NO	PGPR
Pseudomonas_brassicacearum_DF41_2913	GenProp1188	YES	PGPR
Pseudomonas_brassicacearum_DF41_2913	GenProp1189	NO	PGPR
Pseudomonas_brassicacearum_DF41_2913	GenProp1190	NO	PGPR
Pseudomonas_brassicacearum_DF41_2913	GenProp1191	NO	PGPR
Pseudomonas_brassicacearum_DF41_2913	GenProp1192	NO	PGPR
Pseudomonas_brassicacearum_DF41_2913	GenProp1193	NO	PGPR
Pseudomonas_brassicacearum_DF41_2913	GenProp1194	NO	PGPR
Pseudomonas_brassicacearum_DF41_2913	GenProp1195	NO	PGPR
Pseudomonas_brassicacearum_DF41_2913	GenProp1196	NO	PGPR
Pseudomonas_brassicacearum_DF41_2913	GenProp1197	NO	PGPR
Pseudomonas_brassicacearum_DF41_2913	GenProp1198	NO	PGPR
Pseudomonas_brassicacearum_DF41_2913	GenProp1199	NO	PGPR
Pseudomonas_brassicacearum_DF41_2913	GenProp1200	NO	PGPR
Pseudomonas_brassicacearum_DF41_2913	GenProp1201	YES	PGPR
Pseudomonas_brassicacearum_DF41_2913	GenProp1202	YES	PGPR
Pseudomonas_brassicacearum_DF41_2913	GenProp1204	NO	PGPR
Pseudomonas_brassicacearum_DF41_2913	GenProp1205	NO	PGPR
Pseudomonas_brassicacearum_DF41_2913	GenProp1206	NO	PGPR
Pseudomonas_brassicacearum_DF41_2913	GenProp1207	NO	PGPR
Pseudomonas_brassicacearum_DF41_2913	GenProp1208	NO	PGPR
Pseudomonas_brassicacearum_DF41_2913	GenProp1209	NO	PGPR
Pseudomonas_brassicacearum_DF41_2913	GenProp1210	NO	PGPR
Pseudomonas_brassicacearum_DF41_2913	GenProp1211	YES	PGPR
Pseudomonas_brassicacearum_DF41_2913	GenProp1212	PARTIAL	PGPR
Pseudomonas_brassicacearum_DF41_2913	GenProp1213	YES	PGPR
Pseudomonas_brassicacearum_DF41_2913	GenProp1214	NO	PGPR
Pseudomonas_brassicacearum_DF41_2913	GenProp1215	YES	PGPR
Pseudomonas_brassicacearum_DF41_2913	GenProp1216	PARTIAL	PGPR
Pseudomonas_brassicacearum_DF41_2913	GenProp1217	NO	PGPR
Pseudomonas_brassicacearum_DF41_2913	GenProp1218	PARTIAL	PGPR
Pseudomonas_brassicacearum_DF41_2913	GenProp1219	PARTIAL	PGPR
Pseudomonas_brassicacearum_DF41_2913	GenProp1220	PARTIAL	PGPR
Pseudomonas_brassicacearum_DF41_2913	GenProp1221	NO	PGPR
Pseudomonas_brassicacearum_DF41_2913	GenProp1222	NO	PGPR
Pseudomonas_brassicacearum_DF41_2913	GenProp1223	PARTIAL	PGPR
Pseudomonas_brassicacearum_DF41_2913	GenProp1224	NO	PGPR
Pseudomonas_brassicacearum_DF41_2913	GenProp1225	NO	PGPR
Pseudomonas_brassicacearum_DF41_2913	GenProp1226	YES	PGPR
Pseudomonas_brassicacearum_DF41_2913	GenProp1227	PARTIAL	PGPR
Pseudomonas_brassicacearum_DF41_2913	GenProp1228	PARTIAL	PGPR
Pseudomonas_brassicacearum_DF41_2913	GenProp1229	NO	PGPR
Pseudomonas_brassicacearum_DF41_2913	GenProp1230	PARTIAL	PGPR
Pseudomonas_brassicacearum_DF41_2913	GenProp1231	NO	PGPR
Pseudomonas_brassicacearum_DF41_2913	GenProp1233	YES	PGPR
Pseudomonas_brassicacearum_DF41_2913	GenProp1234	PARTIAL	PGPR
Pseudomonas_brassicacearum_DF41_2913	GenProp1235	NO	PGPR
Pseudomonas_brassicacearum_DF41_2913	GenProp1236	NO	PGPR
Pseudomonas_brassicacearum_DF41_2913	GenProp1237	YES	PGPR
Pseudomonas_brassicacearum_DF41_2913	GenProp1238	PARTIAL	PGPR
Pseudomonas_brassicacearum_DF41_2913	GenProp1239	NO	PGPR
Pseudomonas_brassicacearum_DF41_2913	GenProp1240	PARTIAL	PGPR
Pseudomonas_brassicacearum_DF41_2913	GenProp1241	NO	PGPR
Pseudomonas_brassicacearum_DF41_2913	GenProp1242	NO	PGPR
Pseudomonas_brassicacearum_DF41_2913	GenProp1243	PARTIAL	PGPR
Pseudomonas_brassicacearum_DF41_2913	GenProp1244	PARTIAL	PGPR
Pseudomonas_brassicacearum_DF41_2913	GenProp1245	PARTIAL	PGPR
Pseudomonas_brassicacearum_DF41_2913	GenProp1246	NO	PGPR
Pseudomonas_brassicacearum_DF41_2913	GenProp1247	NO	PGPR
Pseudomonas_brassicacearum_DF41_2913	GenProp1248	YES	PGPR
[truncated: 115,027 more rows]

## Sheet: Enriched-PGPR
Genome Properties	Description	Category	P-value
			PA_1	PA_2	SD_1	SD_2	SND_1	SND_2
GenProp0238	2-aminoethylphosphonate catabolism to acetaldehyde	All	1.98E-11	6.33E-16	6.63E-11	6.33E-16	6.63E-11	6.33E-16
GenProp0271	Trehalose utilization	PA/SND	1.46E-06	2.53E-07			1.46E-06	2.53E-07
GenProp0613	Cytochrome c reductase	SD/SND			3.44E-19	3.44E-19	3.44E-19	3.44E-19
GenProp0659	Tryptophan degradation to anthranilate	PA/SD	1.67E-04	7.96E-05	1.67E-04	7.96E-05
GenProp0721	2-aminoethylphosphonate (AEP) ABC transporter, type II	All	3.72E-13	6.33E-16	3.72E-13	6.33E-16	3.72E-13	6.33E-16
GenProp0895	Alcohol ABC transporter, PedABC-type	All	7.01E-04	7.01E-04	7.01E-04	7.01E-04	7.01E-04	7.01E-04
GenProp0902	Quinohemoprotein amine dehydrogenase	All	2.76E-03	1.40E-03	2.76E-03	1.40E-03	2.76E-03	1.40E-03
GenProp0907	Poly-beta-1,6 N-acetyl-D-glucosamine system, PgaABCD type	All	1.48E-08	1.91E-09	1.48E-08	1.91E-09	1.48E-08	1.91E-09
GenProp1189	MqsRA toxin-antitoxin complex	All	1.01E-07	1.01E-07	1.01E-07	1.01E-07	1.01E-07	1.01E-07
GenProp1338	Estradiol biosynthesis I (via estrone)	PA	2.83E-07	2.83E-07
GenProp1374	Glycolate and glyoxylate degradation I	PA	1.01E-07	1.16E-19
GenProp1417	Estradiol biosynthesis II	All	2.83E-07	2.83E-07	2.83E-07	2.83E-07	2.83E-07	2.83E-07
GenProp1516	Phosphatidylcholine biosynthesis V	All	5.37E-03	5.37E-03	5.37E-03	5.37E-03	5.37E-03	5.37E-03
GenProp1644	Mineralocorticoid biosynthesis	All	2.83E-07	2.83E-07	2.83E-07	2.83E-07	2.83E-07	2.83E-07
GenProp1645	Zeaxanthin biosynthesis	All	3.80E-08	3.80E-08	3.80E-08	3.80E-08	3.80E-08	3.80E-08
GenProp1666	Glucocorticoid biosynthesis	All	2.83E-07	2.83E-07	2.83E-07	2.83E-07	2.83E-07	2.83E-07
GenProp1740	Pregnenolone biosynthesis	All	2.83E-07	2.83E-07	2.83E-07	2.83E-07	2.83E-07	2.83E-07
GenProp1745	GA12 biosynthesis	All	2.83E-07	2.83E-07	2.83E-07	2.83E-07	2.83E-07	2.83E-07
		PA	presence and absence					_1	considered PARTIAL as absence
		SD	strand information and gene location (synteny-directional)					_2	considered PARTIAL as presence
		SND	gene location (synteny-non-directional)
		All	all above

## Sheet: Enriched-EPP
Genome Properties	Description	Category	P-value
			PA_1	PA_2	SD_1	SD_2	SND_1	SND_2
GenProp0232	Phosphonates C-P lyase system	PA	2.85E-14	7.65E-13
GenProp0236	Phosphonates ABC transport	All	7.65E-13	2.62E-03	7.65E-13	2.62E-03	7.65E-13	2.62E-03
GenProp0641	Spermidine biosynthesis from putrescine and S-adenosylmethionine	PA	1.49E-12	6.50E-10
GenProp0710	Generic phosphonates utilization	All	7.65E-13	2.62E-03	7.65E-13	2.62E-03	7.65E-13	2.62E-03
GenProp0813	Pyrimidine utilization	All	4.88E-12	6.21E-18	4.88E-12	6.21E-18	4.88E-12	6.21E-18
GenProp0814	Urea utilization	PA	1.91E-09	1.91E-09
GenProp0855	Integrating conjugative element, PFGI-1 class	PA	1.14E-03	6.85E-04
GenProp0908	2,3-diaminopropionic acid biosynthesis	All	7.13E-17	1.28E-17	7.13E-17	1.28E-17	7.13E-17	1.28E-17
GenProp1165	PhnGHIJKL complex	All	2.85E-14	2.85E-14	2.85E-14	2.85E-14	2.85E-14	2.85E-14
GenProp1193	RelBE toxin-antitoxin complex	PA/SD	3.25E-02	3.25E-02	3.19E-02	3.19E-02
GenProp1381	Methylphosphonate degradation I	All	2.85E-14	2.85E-14	2.85E-14	2.85E-14	2.85E-14	2.85E-14
GenProp1463	D-allose degradation	PA	1.96E-07	4.99E-06
GenProp1566	D-galactonate degradation	SD/SND			3.64E-02	3.64E-02	3.64E-02	3.64E-02
GenProp1571	Spermine biosynthesis	PA	1.49E-12	6.50E-10
GenProp1593	Staphyloferrin A biosynthesis	PA	3.72E-05	3.72E-05
GenProp1630	Aminomethylphosphonate degradation	PA	1.70E-16	2.85E-14
GenProp1737	CMP-N-acetylneuraminate biosynthesis I (eukaryotes)	PA	3.40E-12	3.40E-12
		PA	presence and absence					_1	considered PARTIAL as absence
		SD	strand information and gene location (synteny-directional)					_2	considered PARTIAL as presence
		SND	gene location (synteny-non-directional)
		All	all above

## Sheet: RF-GP-PA
Genome Properties	Description	Occurrences
GenProp1675	Superpathway of D-glucarate and D-galactarate degradation	500
GenProp0908	2,3-diaminopropionic acid biosynthesis	499
GenProp0689	Glyoxalate conversion to phosphoglycerate	442
GenProp1374	Glycolate and glyoxylate degradation I	439
GenProp0238	2-aminoethylphosphonate catabolism to acetaldehyde	189
GenProp0721	2-aminoethylphosphonate (AEP) ABC transporter, type II	169
GenProp1571	Spermine biosynthesis	159
GenProp0641	Spermidine biosynthesis from putrescine and S-adenosylmethionine	151
GenProp0613	Cytochrome c reductase	143
GenProp0813	Pyrimidine utilization	137
GenProp1476	Autoinducer AI-2 degradation	47
GenProp1371	Uracil degradation I (reductive)	45
GenProp1273	Thymine degradation	44
GenProp0481	Urea carboxylase/allophanate hydrolase pathway	43
GenProp0814	Urea utilization	42
GenProp1165	PhnGHIJKL complex	37
GenProp1630	Aminomethylphosphonate degradation	37
GenProp0001	Chorismate biosynthesis via shikimate	36
GenProp0030	Glutathione biosynthesis	36
GenProp0036	Biotin biosynthesis	36
GenProp0037	Tryptophan biosynthesis from ribose-5-phosphate	36
GenProp0038	Tetrahydrofolate biosynthesis from GTP and PABA	36
GenProp0048	IPP biosynthesis via deoxyxylulose	36
GenProp0052	Type III secretion	36
GenProp0053	Type II secretion	36
GenProp0055	Polyhydroxyalkanoic acids	36
GenProp0074	Virulence	36
GenProp0110	Purine (inosine-5'-phosphate) biosynthesis from ribose-5-phosphate	36
GenProp0117	Arginine biosynthesis from ornithine, carbamoyl-p and aspartate	36
GenProp0118	Ornithine biosynthesis from glutamate, acetylated branch	36
GenProp0125	Lysine biosynthesis via diaminopimelate (DAP)	36
GenProp0130	Rnf-type electron transport complex	36
GenProp0132	Transcription termination/antitermination Nus factors	36
GenProp0136	Ubiquinone biosynthesis from chorismate, aerobic	36
GenProp0139	Degradation of tyrosine via homogentisate	36
GenProp0147	Glycine betaine biosynthesis from choline	36
GenProp0159	Threonine biosynthesis from aspartate semialdehyde	36
GenProp0160	Aspartate semialdehyde biosynthesis from aspartate	36
GenProp0163	Valine biosynthesis from pyruvate	36
GenProp0164	Leucine biosynthesis from pyruvate and acetyl-CoA	36
GenProp0168	Glycogen system	36
GenProp0170	Coenzyme PQQ biosynthesis	36
GenProp0171	Coenzyme A biosynthesis from pantothenate	36
GenProp0183	dTDP-L-rhamnose biosynthesis from dTDP-4-dehydro-L-rhamnose	36
GenProp0188	GatABC aspartyl/glutamyl-tRNA(Asn/Gln) amidotransferase complex	36
GenProp0189	tRNA-Gln direct aminoacylation	36
GenProp0190	Phosphate ABC transporter (pstSCAB-phoU)	36
GenProp0202	Nitrogen metabolism	36
GenProp0209	Sec system preprotein translocase	36
GenProp0214	Acetyl-CoA carboxylase complex	36
GenProp0219	Spermidine biosynthesis from arginine (via agmatine)	36
GenProp0222	Protoheme from protoporphyrin IX	36
GenProp0231	4-hydroxyphenylacetate degradation	36
GenProp0232	Phosphonates C-P lyase system	36
GenProp0236	Phosphonates ABC transport	36
GenProp0240	Propionyl-CoA catabolism via methylcitric acid	36
GenProp0250	Hydroxyethylthiazole (HET) biosynthesis from 1-deoxy-D-xylulose-5-phosphate, Cysteine, and either Tyr or Gly	36
GenProp0264	Glucosylglycerol biosynthesis	36
GenProp0265	Trehalose biosynthesis, OtsAB pathway	36
GenProp0269	Coenzyme B12 biosynthesis from cob(II)yrinate diamide	36
GenProp0271	Trehalose utilization	36
GenProp0275	Cobyrinic acid diamide biosynthesis, anaerobic pathway	36
GenProp0291	Class III (anaerobic) ribonucleotide reductase	36
GenProp0322	Addiction module, Hig class	36
GenProp0324	Addiction module, RelE-RelB class	36
GenProp0474	Arsenical resistance system	36
GenProp0490	Ti-type conjugation system	36
GenProp0614	Cytochrome c oxidase, mitochondrial, caa3-type	36
GenProp0615	Cytochrome c based oxygen reduction and quinone re-oxidation	36
GenProp0636	Respiratory nitrate reductase	36
GenProp0639	Arginine degradation via citrulline, ATP-generating	36
GenProp0642	Putrescine biosynthesis from arginine utilizing agmatinase	36
GenProp0643	Putrescine biosynthesis from arginine via ornithine	36
GenProp0644	Putrescine biosynthesis from glutamate via ornithine	36
GenProp0645	Putrescine biosynthesis	36
GenProp0651	Ectoine ABC transporter EhuABCD	36
GenProp0653	Ectoine catabolism	36
GenProp0655	Exopolysaccharide biosynthesis, exosortase B-associated	36
GenProp0659	Tryptophan degradation to anthranilate	36
GenProp0674	Malonate decarboxylase	36
GenProp0681	Fatty acid biosynthesis from acetyl-CoA	36
GenProp0687	Allantoin catabolism to oxamate and carbamoyl-phosphate	36
GenProp0696	Xanthine utilization as a source of guanine-monophosphate (GMP)	36
GenProp0700	Purine catabolism via urate, xanthine and allantoin	36
GenProp0708	Catechol meta-cleavage pathway	36
GenProp0710	Generic phosphonates utilization	36
GenProp0711	Catechol ortho-cleavage upper pathway	36
GenProp0714	Galactarate utilization via tartronate semi-aldehyde	36
GenProp0715	Galactarate utilization via 2-oxoglutarate semialdehyde	36
GenProp0716	Glucarate utilization via tartronate semi-aldehyde	36
GenProp0735	Type VI secretion	36
GenProp0736	Proposed phosphonate catabolism pathway HpnWXZ	36
GenProp0738	Agmatine to putrescine via N-carbamoylputrescine	36
GenProp0742	Iron-sulfur cluster assembly NIF system	36
GenProp0746	Translation termination, bacterial	36
GenProp0747	Adenosine monophosphate (AMP) biosynthesis from inosine monophosphate (IMP)	36
GenProp0752	Ergothioneine biosynthesis	36
GenProp0754	Acetate production from acetylphosphate	36
GenProp0786	Lysine biosynthesis via diaminopimelate (DAP), succinylated branch	36
GenProp0793	CMP-N-acetylneuraminate biosynthesis from UDP-N-acetylglucosamine	36
GenProp0794	Proposed N-acetyl sugar amidation module WbuXYZ	36
GenProp0796	CMP-pseudaminic acid biosynthesis from UDP-N-acetylglucosamine	36
GenProp0802	Ribosome biogenesis proteins, bacteria	36
GenProp0811	S-layer homology domain-mediated cell wall binding	36
GenProp0812	Rho-dependent termination	36
GenProp0837	1-acylglycerol-3-phosphate biosynthesis, PlsX/Y pathway	36
GenProp0839	2-oxoacid:ferredoxin oxidoreductase, multisubunit form	36
GenProp0860	Tryptophan tryptophylquinone modification of methylamine dehydrogenase	36
GenProp0862	Pyridoxal phosphate biosynthesis, PdxA/PdxJ pathway	36
GenProp0871	Decarboxylation/antiport proton-motive cycle: ornithine-putrescine	36
GenProp0880	Flagellar basal body complex	36
GenProp0895	Alcohol ABC transporter, PedABC-type	36
GenProp0902	Quinohemoprotein amine dehydrogenase	36
GenProp0903	Radical SAM/uracil DNA glycosylase system	36
GenProp0907	Poly-beta-1,6 N-acetyl-D-glucosamine system, PgaABCD type	36
GenProp0930	GDP-4-keto-6-deoxymannose biosynthesis from beta-D-fructose-6-phosphate	36
GenProp0934	Dimethyl sulphone utilization (aerobic)	36
GenProp0950	dTDP-4-dehydro-6-deoxy-alpha-D-glucose biosynthesis from glucose-1-phosphate	36
GenProp0962	Methanobactin biosynthesis, Mb-OB3b family	36
GenProp0969	Biosynthesis of UDP-N-acetyl-D-mannosaminuronic acid (UDP-ManNAcA)	36
GenProp0975	Biosynthesis of UDP-N-acetyl-D-mannosamine (UDP-ManNAc)	36
GenProp1048	Quorum-sensing, biofilm formation, and developmental systems	36
GenProp1053	RSAM/selenodomain system	36
GenProp1079	Lpt lipopolysaccharide export transenvelope protein complex	36
GenProp1101	Quinoprotein cytochrome relay system	36
GenProp1111	Acetyl-CoA carboxylase complex	36
GenProp1122	Nitrate reductase A complex	36
GenProp1129	Carbamoyl phosphate synthetase complex	36
GenProp1138	Molybdopterin synthase	36
GenProp1141	Cytochrome bd-I ubiquinol oxidase complex	36
GenProp1171	YgjD-YeaZ-YjeE complex	36
GenProp1189	MqsRA toxin-antitoxin complex	36
GenProp1220	Fatty acid biosynthesis initiation II	36
GenProp1225	D-galactarate degradation I	36
GenProp1233	L-glutamate degradation II	36
GenProp1235	Adenine and adenosine salvage III	36
GenProp1237	Lipoate biosynthesis and incorporation I	36
GenProp1241	Wybutosine biosynthesis	36
GenProp1255	Adenosine nucleotides degradation II	36
GenProp1260	UDP-alpha-D-xylose biosynthesis	36
GenProp1261	Cytokinins 7-N-glucoside biosynthesis	36
GenProp1262	UTP and CTP de novo biosynthesis	36
GenProp1271	Myo-, chiro- and scyllo-inositol degradation	36
GenProp1279	Superpathway of L-arginine, putrescine, and 4-aminobutanoate degradation	36
GenProp1284	5-Aminoimidazole ribonucleotide biosynthesis I	36
GenProp1286	Myo-inositol degradation I	36
GenProp1287	3-Phenylpropanoate and 3-(3-hydroxyphenyl)propanoate degradation to 2-hydroxypentadienoate	36
GenProp1288	GABA shunt	36
GenProp1293	Chitobiose degradation	36
GenProp1297	Superpathway of glycol metabolism and degradation	36
GenProp1298	Lipoate biosynthesis and incorporation II	36
GenProp1299	2-O-alpha-mannosyl-D-glycerate degradation	36
GenProp1300	Urea cycle	36
GenProp1301	Superpathway of sulfate assimilation and cysteine biosynthesis	36
GenProp1302	Galactolipid biosynthesis I	36
GenProp1303	N-acetylglucosamine degradation I	36
GenProp1306	Glycolysis I (from glucose 6-phosphate)	36
GenProp1307	Superpathway of pyrimidine nucleobases salvage	36
GenProp1316	Phosphatidate biosynthesis (yeast)	36
GenProp1318	Superpathway of pyrimidine ribonucleotides de novo biosynthesis	36
GenProp1325	Superpathway of (Kdo)2-lipid A biosynthesis	36
GenProp1326	Allantoin degradation to ureidoglycolate II (ammonia producing)	36
GenProp1329	Nitrate reduction III (dissimilatory)	36
GenProp1333	Superpathway of L-alanine biosynthesis	36
GenProp1335	Ceramide degradation	36
GenProp1338	Estradiol biosynthesis I (via estrone)	36
GenProp1343	Guanosine deoxyribonucleotides de novo biosynthesis II	36
GenProp1344	Gluconeogenesis I	36
GenProp1357	L-citrulline degradation	36
GenProp1358	Superpathway of L-threonine biosynthesis	36
GenProp1364	Hentriaconta-3,6,9,12,15,19,22,25,28-nonaene biosynthesis	36
GenProp1366	2-Methyladeninyl adenosylcobamide biosynthesis from adenosylcobinamide-GDP	36
GenProp1377	Biotin biosynthesis from 8-amino-7-oxononanoate I	36
GenProp1381	Methylphosphonate degradation I	36
GenProp1394	Trehalose degradation I (low osmolarity)	36
GenProp1395	Superpathway of D-myo-inositol (1,4,5)-trisphosphate metabolism	36
GenProp1403	dTDP-N-acetylthomosamine biosynthesis	36
GenProp1404	Superpathway of L-aspartate and L-asparagine biosynthesis	36
GenProp1405	Superpathway of branched chain amino acid biosynthesis	36
GenProp1406	Superpathway of purine nucleotides de novo biosynthesis I	36
GenProp1407	Glycolysis II (from fructose 6-phosphate)	36
GenProp1409	Bis(guanylyl molybdenum cofactor) biosynthesis	36
GenProp1415	Superpathway of fatty acid biosynthesis initiation (E. coli)	36
GenProp1416	Allantoin degradation to glyoxylate III	36
GenProp1417	Estradiol biosynthesis II	36
GenProp1419	Superpathway of L-methionine biosynthesis (transsulfuration)	36
GenProp1427	UMP biosynthesis I	36
GenProp1428	L-arginine degradation I (arginase pathway)	36
GenProp1429	GDP-L-fucose biosynthesis I (from GDP-D-mannose)	36
GenProp1434	Putrescine degradation II	36
GenProp1437	Ethanol degradation III	36
GenProp1442	Protein O-[N-acetyl]-glucosylation	36
GenProp1446	Adenosine deoxyribonucleotides de novo biosynthesis II	36
GenProp1448	UDP-N-acetylmuramoyl-pentapeptide biosynthesis I (meso-diaminopimelate containing)	36
GenProp1450	L-tryptophan biosynthesis	36
GenProp1458	Cinnamate and 3-hydroxycinnamate degradation to 2-hydroxypentadienoate	36
GenProp1462	Yersiniabactin biosynthesis	36
GenProp1463	D-allose degradation	36
GenProp1464	Indole-3-acetate biosynthesis I	36
GenProp1465	Pyrimidine ribonucleosides salvage II	36
GenProp1466	L-ornithine biosynthesis I	36
GenProp1468	UDP-2,3-diacetamido-2,3-dideoxy-alpha-D-mannuronate biosynthesis	36
GenProp1472	L-ornithine biosynthesis II	36
GenProp1473	Cis-alkene biosynthesis	36
GenProp1474	Nitrate reduction VIIIb (dissimilatory)	36
GenProp1475	Superpathway of L-lysine, L-threonine and L-methionine biosynthesis I	36
GenProp1480	Peptidoglycan biosynthesis I (meso-diaminopimelate containing)	36
GenProp1481	Superpathway of L-citrulline metabolism	36
GenProp1484	Superpathway of guanosine nucleotides de novo biosynthesis II	36
GenProp1494	Pyrimidine deoxyribonucleotide phosphorylation	36
GenProp1496	Hydrogen production V	36
GenProp1499	L-selenocysteine biosynthesis I (bacteria)	36
GenProp1503	L-tryptophan degradation to 2-amino-3-carboxymuconate semialdehyde	36
GenProp1504	Nitrate reduction X (dissimilatory, periplasmic)	36
GenProp1507	L-homocysteine biosynthesis	36
GenProp1512	Fatty acid biosynthesis initiation I	36
GenProp1514	D-glucarate degradation I	36
GenProp1516	Phosphatidylcholine biosynthesis V	36
GenProp1522	Chitin degradation I (archaea)	36
GenProp1534	Kanosamine biosynthesis II	36
GenProp1535	Formate to trimethylamine N-oxide electron transfer	36
GenProp1538	Superpathway of aromatic amino acid biosynthesis	36
GenProp1540	Pyrimidine ribonucleosides salvage III	36
GenProp1549	UDP-N-acetyl-alpha-D-mannosaminouronate biosynthesis	36
GenProp1550	Superpathway of L-tryptophan biosynthesis	36
GenProp1551	L-tryptophan degradation X (mammalian, via tryptamine)	36
GenProp1553	L-homoserine biosynthesis	36
GenProp1554	Nitrate reduction V (assimilatory)	36
GenProp1556	Glycolate and glyoxylate degradation II	36
GenProp1558	Sterol:steryl ester interconversion (yeast)	36
GenProp1564	Trehalose degradation II (trehalase)	36
GenProp1566	D-galactonate degradation	36
GenProp1577	Biotin biosynthesis I	36
GenProp1581	L-homoserine and L-methionine biosynthesis	36
GenProp1583	Nitrate reduction VIII (dissimilatory)	36
GenProp1586	Adenosine deoxyribonucleotides de novo biosynthesis	36
GenProp1591	Heme degradation I	36
GenProp1592	Superpathway of purine nucleotides de novo biosynthesis II	36
GenProp1593	Staphyloferrin A biosynthesis	36
GenProp1598	Superoxide radicals degradation	36
GenProp1602	PreQ0 biosynthesis	36
GenProp1603	C20 prostanoid biosynthesis	36
GenProp1606	Octopamine biosynthesis	36
GenProp1607	Purine deoxyribonucleosides salvage	36
GenProp1611	Xanthine and xanthosine salvage	36
GenProp1614	UMP biosynthesis II	36
GenProp1617	Pyrimidine deoxyribonucleotides de novo biosynthesis I	36
GenProp1621	Pyrimidine deoxyribonucleotides de novo biosynthesis II	36
GenProp1622	Mycocyclosin biosynthesis	36
GenProp1623	Anhydromuropeptides recycling I	36
GenProp1625	Lipoate biosynthesis and incorporation III (Bacillus)	36
GenProp1627	Cardiolipin biosynthesis I	36
GenProp1628	5-Aminoimidazole ribonucleotide biosynthesis II	36
GenProp1632	Erythro-tetrahydrobiopterin biosynthesis I	36
GenProp1635	Superpathway of pyrimidine deoxyribonucleotides de novo biosynthesis	36
GenProp1638	(E,E)-4,8,12-trimethyltrideca-1,3,7,11-tetraene biosynthesis	36
GenProp1644	Mineralocorticoid biosynthesis	36
GenProp1645	Zeaxanthin biosynthesis	36
GenProp1647	Superpathway of lipopolysaccharide biosynthesis	36
GenProp1648	Colanic acid building blocks biosynthesis	36
GenProp1656	Xylose degradation I	36
GenProp1657	Ethylene biosynthesis I (plants)	36
GenProp1658	NAD salvage pathway III	36
GenProp1666	Glucocorticoid biosynthesis	36
GenProp1668	Gadusol biosynthesis	36
GenProp1676	Nitrate reduction IX (dissimilatory)	36
GenProp1687	2-Methylcitrate cycle I	36
GenProp1689	Superpathway of 5-aminoimidazole ribonucleotide biosynthesis	36
GenProp1707	tRNA splicing II	36
GenProp1711	Molybdenum cofactor biosynthesis	36
GenProp1718	Phospholipid remodeling (phosphatidylcholine, yeast)	36
GenProp1719	L-methionine salvage from L-homocysteine	36
GenProp1733	Putrescine biosynthesis II	36
GenProp1736	NADH repair	36
GenProp1737	CMP-N-acetylneuraminate biosynthesis I (eukaryotes)	36
GenProp1740	Pregnenolone biosynthesis	36
GenProp1741	Adenine and adenosine salvage V	36
GenProp1745	GA12 biosynthesis	36
GenProp1760	Superpathway of gibberellin GA12 biosynthesis	36
GenProp1761	Linoleate biosynthesis I (plants)	36
GenProp0057	NAD(P) biosynthesis from L-aspartate and DHAP	35
GenProp0109	Histidine biosynthesis from ribose-5-phosphate	35
GenProp0120	Pentose phosphate cycle	35
GenProp0138	Iron-sulfur cluster assembly iscSUA-hscBA-fdx system	35
GenProp0162	Isoleucine biosynthesis from threonine and pyruvate	35
GenProp0204	KDO(2)-lipid A (Re LPS) biosynthesis and delivery	35
GenProp0217	5-aminolevulinate biosynthesis (glutamate pathway)	35
GenProp0665	Peptide chain release operon, RctB-like/PrfH	35
GenProp0697	Guanine monophosphate (GMP) biosynthesis from inosine monophosphate (IMP)	35
GenProp0704	tRNA U34 carboxymethylaminomethyl modification	35
GenProp0741	Translation elongation, bacterial	35
GenProp0855	Integrating conjugative element, PFGI-1 class	35
GenProp0874	Response to acidic (low pH) environment	35
GenProp0920	Radical SAM Y_X(10)_GDL system	35
GenProp1242	Muropeptide degradation	35
GenProp1247	Glycogen biosynthesis I (from ADP-D-Glucose)	35
GenProp1282	L-arginine degradation III (arginine decarboxylase/agmatinase pathway)	35
GenProp1290	Lipid IVA biosynthesis	35
GenProp1354	mRNA capping I	35
GenProp1375	L-tyrosine degradation I	35
GenProp1378	Adeninyl adenosylcobamide biosynthesis from adenosylcobinamide-GDP	35
GenProp1424	Two-component alkanesulfonate monooxygenase	35
GenProp1443	UDP-N-acetyl-D-glucosamine biosynthesis I	35
GenProp1445	L-threonine degradation IV	35
GenProp1601	Superpathway of coenzyme A biosynthesis I (bacteria)	35
GenProp1650	Guanosine ribonucleotides de novo biosynthesis	35
GenProp1686	Heme b biosynthesis II (anaerobic)	35
GenProp1753	Inosine 5'-phosphate degradation	35
GenProp1573	Sulfate activation for sulfonation	35
GenProp0266	Trehalose biosynthesis, TreYZ pathway	34
GenProp1080	Protein O-heptosyltransferase with autotransporter target	34
GenProp1229	D-myo-inositol (1,3,4)-trisphosphate biosynthesis	34
GenProp1258	Superpathway of S-adenosyl-L-methionine biosynthesis	34
GenProp1619	L-histidine degradation I	34
GenProp1257	Allantoin degradation to glyoxylate I	34
GenProp0111	Proline biosynthesis from glutamate	33
GenProp0187	Pyrimidine (uridine-5'-phosphate) de novo biosynthesis	33
GenProp1082	16S rRNA C1402 m(4)Cm modification	33
GenProp1098	3-methylarginine biosynthesis	33
GenProp1250	Aspartate superpathway	33
GenProp1425	Pyruvate fermentation to ethanol I	33
GenProp1454	Adenosylcobalamin biosynthesis from adenosylcobinamide-GDP I	33
GenProp1501	Allantoin degradation to ureidoglycolate I (urea producing)	33
GenProp0124	Pantothenate biosynthesis from aspartate and 2-oxoisovalerate	33
GenProp0292	Ethanolamine degradation organelle	33
GenProp1060	tRNA N6-threonylcarbamoyladenosine modification	33
GenProp1412	Glycogen degradation I	33
GenProp1743	UDP-alpha-D-glucose biosynthesis I	33
GenProp0218	Cysteine biosynthesis from serine	32
GenProp0262	RNA polymerase, bacterial	32
GenProp0543	TonB-dependent transport	32
GenProp1081	Replication restart, PriA/PriB primosome pathway	32
GenProp1748	Phosphopantothenate biosynthesis I	32
GenProp0128	F1/F0 ATPase	32
GenProp1695	Serotonin and melatonin biosynthesis	32
GenProp0143	Leloir pathway (galactose/glucose interconversion)	31
GenProp0233	GABA utilization	31
GenProp0692	Selenouridine-containing tRNA	31
GenProp1069	FxLD lantipeptide system	31
GenProp1253	Superpathway of arginine and polyamine biosynthesis	31
GenProp1356	N10-formyl-tetrahydrofolate biosynthesis	31
GenProp1497	Ethanol degradation I	31
GenProp1616	Tetrahydrofolate biosynthesis	31
GenProp1727	4-Aminobenzoate biosynthesis	31
GenProp1734	Flavin biosynthesis I (bacteria and plants)	31
GenProp1762	Ethanolamine utilization	31
GenProp0309	Arginine catabolism to glutamate via arginine succinyltransferase (AST)	30
GenProp0485	F and P-type conjugation systems (type IV secretion), common components	30
GenProp0717	Glucarate utilization via 2-oxoglutarate semialdehyde	30
GenProp1193	RelBE toxin-antitoxin complex	30
GenProp1218	Hydroxymethylpyrimidine salvage	30
GenProp1283	Sulfate reduction I (assimilatory)	30
GenProp0023	Glyoxylate shunt	30
GenProp0176	TRAP-T (tripartite ATP-independent periplasmic transporters) family transporters	30
GenProp0640	Xanthine dehydrogenase	30
GenProp0759	Para-aminobenzoic acid (PABA) biosynthesis from chorismate	30
GenProp1072	Cyanase system	30
GenProp1704	Trans, trans-farnesyl diphosphate biosynthesis	30
GenProp0455	Restriction enzyme system, type I	29
GenProp1058	2,3-dihydroxybenzoate biosynthesis	29
GenProp1063	Memo/AMMECR1/rSAM family trio system	29
GenProp1231	2-Hydroxypenta-2,4-dienoate degradation	29
GenProp1527	Myo-inositol degradation II	29
GenProp0029	Nitrogen fixation	29
GenProp0033	TCA cycle	29
GenProp0051	Urease	29
GenProp0072	Central intermediary metabolism	29
GenProp0114	Nucleotide excision repair	29
GenProp0119	PTS transport system	29
GenProp0129	Na+-translocating NADH-quinone reductase	29
GenProp0135	NADH dehydrogenase complex I	29
GenProp0182	Reduction of oxidized methionine	29
GenProp0191	Sulfate/thiosulfate ABC transporter	29
GenProp0198	RuvABC Holliday junction complex	29
GenProp0215	SOS response	29
GenProp0216	RecBCD pathway	29
GenProp0225	Mismatch repair	29
GenProp0273	Protocatechuate degradation to beta-ketoadipate	29
GenProp0283	Beta-ketoadipate degradation to succinyl-CoA and acetyl-CoA	29
GenProp0287	Ribonucleotide reduction	29
GenProp0290	Class II (B12-dependent) ribonucleotide reductase	29
GenProp0294	Ethanolamine degradation proteinaceous organelle	29
GenProp0483	Cytochrome c oxidase, cbb3-type	29
GenProp0491	RecFOR recombination pathway	29
GenProp0612	Aerobic electron transfer (transport) chain, ETC	29
GenProp0618	Cytochrome (quinone) oxidase, bo type	29
GenProp0630	2-oxoglutarate dehydrogenase system	29
GenProp0633	Nitrogenase, Mo-containing	29
GenProp0654	Intracellular sulfur oxidation	29
GenProp0682	Formate-dependent nitrite reductase, seven-gene type	29
GenProp0683	Cytochrome c nitrite reductase NrfHA	29
GenProp0701	DNA sulfur modification system dnd	29
GenProp0743	Urea ABC transporter UrtABCDE	29
GenProp0749	Choline sulfate utilization	29
GenProp0806	Replication initiation, bacterial	29
GenProp1077	tRNA(Pro) cmo5UGG modification	29
GenProp1099	8-oxoguanine DNA repair	29
GenProp1112	Respiratory chain complex II	29
GenProp1144	IscS-ThiL complex	29
GenProp1201	Succinyl-CoA synthetase	29
GenProp1230	Aerobic respiration III (alternative oxidase pathway)	29
GenProp1280	L-arginine degradation II (AST pathway)	29
GenProp1294	Pentose phosphate pathway (non-oxidative branch)	29
GenProp1296	NAD biosynthesis III	29
GenProp1313	tRNA-uridine 2-thiolation (mammalian mitochondria)	29
GenProp1320	Nitric oxide biosynthesis II (mammals)	29
GenProp1340	5-(Carboxymethoxy)uridine biosynthesis	29
GenProp1348	2-Oxoglutarate decarboxylation to succinyl-CoA	29
GenProp1349	Superpathway of adenosylcobalamin salvage from cobinamide I	29
GenProp1359	Glutathione biosynthesis	29
GenProp1385	Progesterone biosynthesis	29
GenProp1390	Choline degradation I	29
GenProp1402	Phenylethylamine degradation I	29
GenProp1461	tRNA-uridine 2-thiolation (cytoplasmic)	29
GenProp1486	Oleate beta-oxidation	29
GenProp1488	Oleate beta-oxidation (thioesterase-dependent, yeast)	29
GenProp1506	4-Aminobutanoate degradation I	29
GenProp1520	Pentose phosphate pathway (oxidative branch) I	29
GenProp1523	4-Aminobutanoate degradation III	29
GenProp1555	tRNA-uridine 2-thiolation (bacteria)	29
GenProp1559	2'-Deoxy-alpha-D-ribose 1-phosphate degradation	29
GenProp1567	Glycerol degradation I	29
GenProp1578	Methylglyoxal degradation I	29
GenProp1579	4-Aminobutanoate degradation II	29
GenProp1582	Hydrogen to trimethylamine N-oxide electron transfer	29
GenProp1604	Pyridoxal 5'-phosphate salvage I	29
GenProp1637	Aerobic respiration I (cytochrome c)	29
GenProp1672	Hydrogen to fumarate electron transfer	29
GenProp1679	L-phenylalanine degradation I (aerobic)	29
GenProp1688	Heme degradation VII	29
GenProp1691	Superpathway of glycolysis and the Entner-Doudoroff pathway	29
GenProp1710	Superpathway of glycolysis, pyruvate dehydrogenase, TCA, and glyoxylate bypass	29
GenProp1722	Chitin degradation to ethanol	29
GenProp1728	Thyroid hormone biosynthesis	29
GenProp1769	Amines and polyamines catabolism	29
GenProp0489	F-type conjugation system	28
GenProp0658	Cellulose biosynthesis	28
GenProp1662	L-lactaldehyde degradation (aerobic)	28
GenProp0268	Ectoine biosynthesis	27
GenProp1140	IHF complex	27
GenProp1775	Secondary metabolites degradation	27
GenProp0748	Choline ABC transporter, ChoXWV family	26
GenProp1243	Salicylate biosynthesis I	26
GenProp1360	tRNA processing	26
GenProp1451	Beta-carotene biosynthesis	26
GenProp0821	Putative Na:solute symporter two-gene cassette	26
GenProp1295	Methylerythritol phosphate pathway I	26
GenProp1411	All-trans-farnesol biosynthesis	26
GenProp0977	DNA ligase/helicase system	26
GenProp1120	HipBA toxin-antitoxin complex	25
GenProp1214	Transcription	25
GenProp1600	Abscisic acid degradation by glucosylation	25
GenProp1771	Carboxylates degradation	25
GenProp0724	Phosphonoacetaldehyde biosynthesis from phosphoenolpyruvate	25
GenProp1071	Myo-inositol catabolism	25
GenProp1469	Guanosine nucleotides degradation III	25
GenProp1530	Superpathway of cholesterol biosynthesis	24
GenProp0471	Uncharacterized gene pair TIGR02683/TIGR02684	24
GenProp1291	Superpathway of chorismate metabolism	24
GenProp0626	Protein sorting system, sortase type, LPXTG/SrtA class	23
GenProp1336	2,3-Dihydroxybenzoate biosynthesis	23
GenProp0468	Entner-Doudoroff pathway	23
GenProp1278	Purine ribonucleosides degradation	23
GenProp0151	Resistance to mercury	22
GenProp0899	Nitrile hydratase	22
GenProp1410	Pyrimidine deoxyribonucleosides degradation	21
GenProp0244	Chaperone system: DnaK-DnaJ-GrpE	20
GenProp1074	Type V secretion	20
GenProp1683	Epoxysqualene biosynthesis	20
GenProp0165	MinCDE system	20
GenProp1418	UMP biosynthesis III	19
GenProp1168	Cus cation efflux complex	19
GenProp1430	Adenine and adenosine salvage II	19
GenProp0745	Lipoyl-protein attachment	19
GenProp1137	Endopeptidase ClpAP complex	19
GenProp1268	Adenine salvage	18
GenProp0478	Acetyl-CoA -- acetate interconversion via acetyl phosphate	18
GenProp0699	DNA gyrase	18
GenProp1067	Defense systems	18
GenProp1327	Lipoprotein posttranslational modification	18
GenProp1396	UTP and CTP dephosphorylation II	18
GenProp1633	Pyridoxal 5'-phosphate biosynthesis I	18
GenProp1565	N-acetylglucosamine degradation II	17
GenProp0921	Radical SAM pair and His-Xaa-Ser repeats peptide	17
GenProp0311	Competence-related genes	16
GenProp1723	Conversion of succinate to propanoate	16
GenProp0479	Acetate -- acetyl-CoA interconversions	16
GenProp1153	TRCF-UvrA complex	16
GenProp1388	Pterostilbene biosynthesis	16
GenProp1576	Pyrimidine ribonucleosides degradation	16
GenProp1490	Indole-3-acetate inactivation VIII	15
GenProp0671	H4MPT-linked C1 transfer pathway	15
GenProp0676	Alkylhydroperoxide reductase AhpCF (peroxiredoxin)	15
GenProp1433	Aminopropylcadaverine biosynthesis	15
GenProp1133	YoeB-YefM toxin-antitoxin complex	14
GenProp1763	Superpathway of carotenoid biosynthesis in plants	14
GenProp1331	Pyocyanin biosynthesis	13
GenProp1631	Superpathway of pyrimidine deoxyribonucleosides degradation	13
GenProp1724	Chlorophyll a biosynthesis I	12
GenProp0208	Phage: major features	12
GenProp0492	Nonhomologous end-joining, bacterial type	12
GenProp0323	Addiction module, ParE class	11
GenProp1167	Ethanolamine ammonia-lyase complex	11
GenProp1345	Acetate formation from acetyl-CoA I	11
GenProp0172	Potassium-transporting ATPase KdpFABC	10
GenProp1543	Pyruvate fermentation to acetate IV	10
GenProp0767	Very short patch repair	9
GenProp1596	Superpathway of polyamine biosynthesis I	9
GenProp1100	Mobile element associated three-Cys-motif pair	7
GenProp1636	D-galacturonate degradation I	7
GenProp0010	Inteins	6
GenProp0021	CRISPR region	6
GenProp0059	Type I secretion	6
GenProp0064	Biological niche	6
GenProp0127	Tat (Sec-independent) protein export	6
GenProp0166	MreBCD system	6
GenProp0201	SMC-ScpA-ScpB complex	6
GenProp0207	Lipoprotein localization system lolABCDE	6
GenProp0226	Integron	6
GenProp0245	Chaperone system: GroEL/GroES	6
GenProp0251	ClpXP degradation machine	6
GenProp0310	CRISPR system, I-F/Ypest subtype	6
GenProp0313	CRISPR system, I-C/Dvulg subtype	6
GenProp0314	CRISPR system, II/Nmeni subtype	6
GenProp0315	CRISPR system, I-E/Ecoli subtype	6
GenProp0317	CRISPR system, I-B subtype, Tneap branch	6
GenProp0320	CRISPR system, I-B subtype, Hmari branch	6
GenProp0321	Toxin-antitoxin system, type II	6
GenProp0469	CRISPR system, Dpsyc subtype	6
GenProp0472	Uncharacterized gene pair TIGR02687/TIGR02688	6
GenProp0494	Nickel import ABC transporter	6
GenProp0542	Tol-Pal system	6
GenProp0562	Formaldehyde detoxification, glutathione-dependent	6
GenProp0603	Lifestyle	6
GenProp0668	Acetyltransferase/synthase/peptidase cassette	6
GenProp0678	C-type cytochrome biogenesis, system I	6
GenProp0725	Outer membrane protein assembly complex	6
GenProp0744	Glyoxalase pathway, glutathione dependent	6
GenProp0751	Acidobacterial ADOP/PadR gene pairs	6
GenProp0768	CRISPR system, Pging subtype	6
GenProp0835	ATP-dependent protease HslVU	6
GenProp0840	Polyphosphate kinase/exopolyphosphatase system	6
GenProp0864	Response to external environment	6
GenProp0867	Decarboxylation/antiport proton-motive cycle: aspartate-alanine	6
GenProp0877	Flagellar motor stator complex	6
GenProp0881	Flagellar assembly apparatus	6
GenProp0883	Flagellar motor switch (rotor) complex	6
GenProp0886	Flagellar components of unknown function	6
GenProp0918	Anaerobic sulfatase/maturase system	6
GenProp0922	CRISPR system, Myxan subtype	6
GenProp0928	OMP chaperone system: SurA-Skp-DegP	6
GenProp0939	RSAM-containing biosynthetic cluster, MSMEG_0568 system	6
GenProp0940	Metallo-mystery pair	6
GenProp1061	CRISPR system, PreFran subtype	6
GenProp1075	Ferrous iron transport Feo system	6
GenProp1092	Toxin-antitoxin system, type III	6
GenProp1106	CRISPR systems	6
GenProp1108	Endopeptidase ClpXP complex	6
GenProp1109	UvrAB complex	6
GenProp1126	ProVWX complex	6
GenProp1152	DnaA-DnaB complex	6
GenProp1162	Hda-beta clamp complex	6
GenProp1163	IscS-IscU complex	6
GenProp1164	Cytochrome o ubiquinol oxidase complex	6
GenProp1173	HslUV protease complex	6
GenProp1181	GroEL-GroES complex	6
GenProp1183	Flagellar Motor Switch Complex, CCW variant	6
GenProp1186	DnaA-Hda complex	6
GenProp1188	Exodeoxyribonuclease V complex	6
GenProp1190	UvrBC complex	6
GenProp1194	Flagellar Motor Switch Complex, CW variant	6
GenProp1387	Superpathway of beta-D-glucuronosides degradation	6
GenProp1449	D-fructuronate degradation	6
GenProp1470	Superpathway of heme b biosynthesis from uroporphyrinogen-III	6
GenProp1536	Pyruvate decarboxylation to acetyl CoA	6
GenProp1587	Oleate biosynthesis II (animals and fungi)	6
GenProp1615	Ammonia assimilation cycle III	6
GenProp1663	Heme b biosynthesis IV (Gram-positive bacteria)	6
GenProp1744	Ubiquinol-8 biosynthesis (prokaryotic)	6
GenProp1749	Superpathway of acetate utilization and formation	6

## Sheet: RF-GP-SD
Genome Properties	Description	Occurrences
GenProp0813	Pyrimidine utilization	500
GenProp0908	2,3-diaminopropionic acid biosynthesis	500
GenProp0238	2-aminoethylphosphonate catabolism to acetaldehyde	338
GenProp0721	2-aminoethylphosphonate (AEP) ABC transporter, type II	325
GenProp0613	Cytochrome c reductase	323
GenProp0615	Cytochrome c based oxygen reduction and quinone re-oxidation	301
GenProp1629	Propanoyl CoA degradation I	243
GenProp1572	L-carnitine degradation I	145
GenProp1544	Fatty acid beta-oxidation (peroxisome, yeast)	104
GenProp1251	L-tyrosine biosynthesis I	9
GenProp1165	PhnGHIJKL complex	2
GenProp1281	Hydrogen sulfide biosynthesis I	1
GenProp1681	L-cysteine degradation III	1

## Sheet: RF-GP-SND
Genome Properties	Description	Occurrences
GenProp0813	Pyrimidine utilization	500
GenProp0908	2,3-diaminopropionic acid biosynthesis	500
GenProp0721	2-aminoethylphosphonate (AEP) ABC transporter, type II	329
GenProp0238	2-aminoethylphosphonate catabolism to acetaldehyde	328
GenProp0615	Cytochrome c based oxygen reduction and quinone re-oxidation	251
GenProp0613	Cytochrome c reductase	243
GenProp1629	Propanoyl CoA degradation I	215
GenProp1510	Fatty acid beta-oxidation II (peroxisome)	61
GenProp1562	Fatty acid salvage	53
GenProp1717	Fatty acid beta-oxidation I	53
GenProp1308	Fatty acid beta-oxidation VI (peroxisome)	46
GenProp1544	Fatty acid beta-oxidation (peroxisome, yeast)	31
GenProp1251	L-tyrosine biosynthesis I	2

## Sheet: GP_not_present
GenProp	Description
GenProp0002	Coenzyme F420 utilization
GenProp0011	Methanogenesis
GenProp0027	Photosynthesis
GenProp0046	IPP biosynthesis
GenProp0047	IPP biosynthesis via mevalonate
GenProp0049	Spore formation
GenProp0058	Menaquinone biosynthesis via SEPHCHC
GenProp0137	Iron-sulfur cluster assembly SUF system
GenProp0141	Galactose-6-phosphate degradation via tagatose-6-phosphate
GenProp0144	Chlorophyllide a biosynthesis from protoporphyrin IX
GenProp0146	Bacteriochlorophyll biosynthesis from chlorophyllide a
GenProp0150	Chlorophyll biosynthesis from chlorophyllide a
GenProp0155	Dissimilatory sulfate reduction
GenProp0156	Cyanophycin-like storage polymers
GenProp0193	Lysine biosynthesis via alpha-aminoadipate (AAA pathway)
GenProp0199	Lysine biosynthesis
GenProp0223	5-aminolevulinate biosynthesis from succinyl-CoA and glycine
GenProp0241	Phosphonate catabolism
GenProp0246	Chaperone system: thermosome/prefoldin
GenProp0252	Thiamine/TPP ABC transporter ThiBPQ
GenProp0253	Hydroxymethylpyrimidine pyrophosphate (HMP-P) biosynthesis from aminoimidazole ribotide
GenProp0255	5-aminolevulinate biosynthesis
GenProp0259	tRNA-Asn direct aminoacylation
GenProp0272	Pyruvate fermentation to acetoin
GenProp0277	Cobalt import system (ABC transporter: 3.A.1.18.1)
GenProp0281	Mannosylglycerate biosynthesis
GenProp0288	Tetrahydromethanopterin S-methyltransferase complex
GenProp0300	Photosynthetic cofactor biosynthesis
GenProp0304	Cysteine biosynthesis, tRNA-dependent
GenProp0305	Cysteine biosynthesis
GenProp0316	CRISPR system, III-B/RAMP module subtype
GenProp0318	CRISPR system, III-A/Mtube subtype
GenProp0319	CRISPR system, I-A/Apern subtype
GenProp0326	Protein sorting system, PEP-CTERM/exosortase (generic)
GenProp0456	Attenuation system: tryptophanase
GenProp0457	Rhamnose catabolism
GenProp0458	Fucose catabolism
GenProp0460	Gas vesicle
GenProp0465	Circadian clock system KaiABC
GenProp0470	Sporadically distributed four-gene operon
GenProp0473	Arsenite oxidase
GenProp0476	Protein-coding palindromic elements
GenProp0484	F-type conjugation system (type IV secretion) specific components
GenProp0487	RepABC-type alpha-proteobacterial replicon(s)
GenProp0488	Superoxide dismutase, nickel-type
GenProp0493	AddAB pathway
GenProp0610	Endospore formation marker gene set
GenProp0616	Single complex oxygen reduction and quinone re-oxidation
GenProp0620	Cytochrome (quinone) oxidase, aa3 type, QoxABCD
GenProp0624	Sulfite reductase complex, Salmonella/Clostridium type
GenProp0629	A1/A0 ATPase
GenProp0631	Nitrogenase, Fe-only
GenProp0632	Nitrogenase, V-containing
GenProp0637	Anaerobic dimethyl sulfoxide reductase
GenProp0648	Phage shock protein regulon
GenProp0649	Heterocyst-related ABC exporter DevBCA
GenProp0652	Exopolysaccharide biosynthesis, exosortase A-associated
GenProp0660	Photosystem I
GenProp0661	Photosystem II
GenProp0662	Photosynthetic reaction center, alphaproteobacterial type
GenProp0663	Verrucomicrobium/Chthoniobacter four-plus-PEP_CTERM cassette
GenProp0664	Protein sorting system, sortase type, SrtB class
GenProp0666	Membrane-associated monooxygenase (methane/ammonia)
GenProp0669	Protein sorting system, putative, exosortase G class
GenProp0670	CRISPR system, Aferr subtype
GenProp0672	Citrate lyase system
GenProp0673	Ribulose monophosphate pathway
GenProp0680	C-type cytochrome biogenesis, system II
GenProp0685	CRISPR system, I-D/Cyano subtype
GenProp0695	Cytochrome b558/566
GenProp0702	Benzoyl-CoA reductase
GenProp0703	4-hydroxybenzoyl-CoA reductase
GenProp0705	Xanthine dehydrogenase, bacillus type (pucABCDE)
GenProp0706	Cyclohexa-1,5-diene-1-carbonyl-CoA to 3-hydroxypimelyl-CoA, dch/had/oah Pathway
GenProp0707	Botulinum toxin system
GenProp0709	Benzoate catabolism BoxABC pathway
GenProp0712	2-aminoethylphosphonate (AEP) ABC transporter, type I, PhnSTUV
GenProp0713	2-aminoethylphosphonate catabolism via phosphonoacetate
GenProp0718	Oxalate degradation
GenProp0719	Methyl-coenzyme M reductase
GenProp0720	2-aminoethylphosphonate utilization
GenProp0722	Methanogenesis marker set
GenProp0723	Hydrogenase, nickel and F420-dependent
GenProp0726	Selenium-dependent molybdenum hydroxylase system
GenProp0728	AMP metabolism using type III Rubisco
GenProp0730	Methylthioadenosine to methylthioribose-1-phosphate via MTR
GenProp0732	Methionine salvage enolase-phosphate pair MtnW/MtnX
GenProp0737	Anaerobic glycerol-3-phosphate dehydrogenase complex
GenProp0739	Iron-sulfur cluster assembly CsdA-CsdE system
GenProp0753	Mycothiol biosynthesis
GenProp0756	Fumarate reductase complex
GenProp0757	Quorum-sensing, autoinducer-2 system
GenProp0758	Lycopene biosynthesis from IPP
GenProp0764	DMSO reductase family type II enzyme
GenProp0778	Protein sorting system, GlyGly-CTERM/rhombosortase
GenProp0781	Gliding motility, Bacteroidetes type
GenProp0787	Lysine biosynthesis via diaminopimelate (DAP), acetylated branch
GenProp0788	Lysine biosynthesis via diaminopimelate (DAP) utilizing ammonia and NADPH
GenProp0789	Homocysteine regeneration from S-adenosylhomocysteine
GenProp0790	Sporadic pair TIGR03545/TIGR03546
GenProp0791	Coenzyme F420 biosynthesis
GenProp0792	7,8-didemethyl-8-hydroxy-5-deazariboflavin (FO) biosynthesis
GenProp0797	Selenocysteinyl-tRNA, PSTK/SepSecS pathway
GenProp0798	Enterococcus/Aeromonas extended locus
GenProp0809	Bacteriocin system, lactococcin 972 group
GenProp0810	Encapsulin proteinaceous organelle
GenProp0816	Nucleoside catabolism/utilization pathways
GenProp0822	Poly(gamma-glutamic acid) biosynthesis
GenProp0829	Menaquinone biosynthesis via futalosine
GenProp0830	Integral membrane mystery pair
GenProp0833	Proteasome-targeting modification by pupylation
GenProp0834	Proteasome, bacterial
GenProp0836	Menaquinone biosynthesis
GenProp0841	2-oxoacid:ferredoxin oxidoreductase
GenProp0842	2-oxoacid:acceptor oxidoreductase, 2 subunit form
GenProp0845	Protein sorting system, KxYKxGKxW class
GenProp0847	Exosporium
GenProp0853	Lantibiotic system, gallidermin/epidermin family
GenProp0854	ParB-rel/ThiF-rel cassette PRTRC
GenProp0857	Anchored repeat-class ABC transporter, P. acnes type
GenProp0858	Conjugative transposon, Bacteroides type
GenProp0859	Protein sorting system, proteobacterial dedicated sortase type
GenProp0861	Bacteriocin system, NHLP (nif11/nitrile hydratase leader peptide) transport group
GenProp0872	Decarboxylation/antiport proton-motive cycle: histidine-histamine
GenProp0878	N(epsilon)-acetyl-beta-lysine biosynthesis
GenProp0891	Coenzyme M biosynthesis
GenProp0893	Sulfopyruvate biosynthesis via L-cysteate
GenProp0894	Actinobacterial uncharacterized trio
GenProp0896	Proposed F420-0 transporter
GenProp0898	RNA ligase/unknown protein pair
GenProp0901	Post-ribosomal natural product synthesis system, Burkholderia TOMM-type
GenProp0904	Type VII secretion, Actinobacteria form
GenProp0905	Type VII secretion, Firmicutes form
GenProp0909	Capreomycidine biosynthesis
GenProp0910	Butyryl-CoA to butyrate, phosphotransbutyrylase pathway
GenProp0911	Butyryl-CoA to butyrate, acetate CoA-transferase pathway
GenProp0914	Hydrogenase, [FeFe]-dependent
GenProp0915	Hydrogenase, mono-iron type
GenProp0916	Radical SAM/uncharacterized protein TIGR03936 system
GenProp0917	Mycofactocin system
GenProp0919	SCIFF/radical SAM Clostridial gene pair
GenProp0923	Mycothiol system
GenProp0927	Bacillithiol biosynthesis
GenProp0933	Bacillithiol utilization
GenProp0935	Uptake/catabolism system KPN_01854/KPN_01858
GenProp0936	Bacteriocin system, sporulation delay protein group
GenProp0938	Glycine radical enzyme system, YjjI/YjjW pair
GenProp0941	TonB-dependent nutrient uptake pairs, RagAB/SusCD type
GenProp0942	Alkane biosynthesis, cyanobacterial
GenProp0943	Pyruvate formate-lyase system
GenProp0944	Cohesin/dockerin (cellulosome-like) system
GenProp0945	Radical SAM maturase bacteriocin system, CLI_3235 type
GenProp0948	RNA repair, Hen1/Pnkp system
GenProp0954	Radical SAM-cylized peptide, Pep1357C family
GenProp0955	Modified peptide/radical SAM maturase system, YydFG family
GenProp0956	Radical SAM maturase/selenobacteriocin system
GenProp0957	Protein sorting system, SipW class
GenProp0958	D-alanyl-lipoteichoic acid biosynthesis
GenProp0961	Heme metabolism pair HutWX
GenProp0967	Radical SAM maturase system, CXXX repeats type
GenProp0978	Protein sorting system, PGF-CTERM/archaeosortase A
GenProp0979	Protein sorting system, PEF-CTERM/archaeosortase C
GenProp0980	Protein sorting system, putative, exosortase F class
GenProp0981	Radical SAM/lipoprotein system
GenProp0982	Radical SAM maturase system, FibroRumin system
GenProp0983	Protein sorting system, VPXXXP-CTERM/archaeosortase B
GenProp0984	Radical SAM maturase system, GG-Bacteroidales group
GenProp0985	Protein sorting system, VPDSG-CTERM/exosortase C
GenProp0987	Protein sorting system, cyano-PEP-CTERM class
GenProp0988	Elongation factor P beta-lysylation
GenProp0989	Protein sorting system, VPEID-CTERM/exosortase E
GenProp0991	ATP-grasp maturase system, microviridin/marinostatin class
GenProp0992	Radical SAM maturase system, methanogen
GenProp0993	Protein sorting system, PIP-CTERM/archaeosortase D
GenProp0996	Protein sorting system, IPTLxxWG-CTERM/exosortase H
GenProp0999	Por secretion system
GenProp1000	ATP-grasp maturase system, uncharacterized
GenProp1002	Grasp-with-spasm peptide maturase system
GenProp1003	Cysteine S-glycopeptide biosynthesis, sublancin family
GenProp1004	Light-independent protochlorophyllide reductase
GenProp1005	Protein sorting system, putative, exosortase J class
GenProp1006	Orbivirus protein set
GenProp1007	Orthobunyavirus protein set
GenProp1009	Coronavirus protein set
GenProp1010	Accessory Sec system, Actinobacterial type
GenProp1011	Quorum-sensing system, cyclic peptide-mediated
GenProp1012	Influenzae A virus protein set
GenProp1013	Influenzae B virus protein set
GenProp1016	Seadornavirus protein set
GenProp1026	Nodulation factor production
GenProp1034	Decarboxylation/antiport proton-motive cycle: oxalate-formate
GenProp1037	Radical SAM/SPASM system GRRM
GenProp1052	Geopeptide radical SAM/SPASM maturase system
GenProp1054	Protein sorting system, MSEP-CTERM/exosortase K
GenProp1055	Protein sorting system, PEFG-CTERM/thaumarchaeosortase
GenProp1057	Radical SAM/SPASM system GeoRSP
GenProp1062	Radical SAM/SPASM system Clo7bot
GenProp1064	Ovothiol biosynthesis
GenProp1065	Radical SAM/SPASM TIGR04347/TIGR04031 system
GenProp1070	Beta-glutamate biosynthesis
GenProp1076	Choline TMA-lyase system
GenProp1078	Sporulation killing factor system
GenProp1083	Cyanobactin-like ribosomal natural product biosynthesis
GenProp1084	Enduracididine biosynthesis
GenProp1085	Pyranoside core peptidyl nucleoside antibiotic biosynthesis
GenProp1087	Protein sorting system, vault protein/exosortase N
GenProp1088	Thiosulfate oxidation to sulfate
GenProp1089	B12-dependent trimeric diol/glycerol dehydratase
GenProp1090	Radical SAM/SPASM maturase system XYE
GenProp1091	Toxin-antitoxin system, type I
GenProp1093	Abortive infection proteins
GenProp1094	Energy-coupling factor transporters
GenProp1102	Protein sorting system, CGP-CTERM/unknown of Thermococcaceae
GenProp1103	Protein sorting system, Synergist-CTERM/unknown of Synergistetes
GenProp1107	Viral protein sets
GenProp1113	DnaA-Dps complex
GenProp1114	ATP-dependent methionine-importing complex
GenProp1115	LptDE outer membrane translocon complex
GenProp1116	Bam complex
GenProp1117	DNA polymerase III clamp loader chi-psi subcomplex
GenProp1118	DnaB-DnaC complex
GenProp1119	p-aminobenzoyl-glutamate hydrolase
GenProp1121	ModE complex
GenProp1123	DnaB-DnaG complex
GenProp1124	UgpAEC-UgpB complex
GenProp1125	DinJ-YafQ toxin-antitoxin complex
GenProp1127	ThiG-ThiH thiazole phosphate synthase complex
GenProp1130	DnaB-DnaC-DnaT-PriA-PriB complex
GenProp1131	Glutathione-regulated potassium-efflux system KefB-KefG complex
GenProp1132	Holo-translocon SecYEG-SecDF-YajC-YidC complex
GenProp1134	TusBCDE complex
GenProp1135	Formate dehydrogenase N complex
GenProp1136	Twin-arginine translocation complex
GenProp1142	FtsQBL complex
GenProp1143	Plasma membrane fumarate reductase complex
GenProp1146	Dha Kinase
GenProp1148	DMSO reductase complex
GenProp1149	Topoisomerase IV
GenProp1150	Cobalamin transport complex
GenProp1151	MacAB-TolC complex
GenProp1154	FtsBL complex
GenProp1155	DNA polymerase III proofreading complex
GenProp1156	BtuCD complex
GenProp1157	Vitamin B12 outer membrane transporter complex
GenProp1158	Molybdopterin-synthase adenylyltransferase complex
GenProp1159	Enzyme IIA-maltose transporter complex
GenProp1160	Glutathione-regulated potassium-efflux system KefC-KefF complex
GenProp1166	Degradosome
GenProp1172	Aspartate carbamoyltransferase complex
GenProp1174	CdsA-CdsE complex
GenProp1175	ThiF-ThiS complex
GenProp1176	Protein-conducting channel SecYEG complex
GenProp1178	GyrA-GyrB complex
GenProp1179	Cascade complex
GenProp1180	MukBEF condensin complex
GenProp1182	H-NS-Hha complex
GenProp1184	Sigma-E factor negative regulation complex
GenProp1187	DnaB-DnaC-DnaT-PriA-PriC complex
GenProp1191	Ribonucleoside-diphosphate reductase complex
GenProp1192	SufBCD complex
GenProp1195	DnaA-L2
GenProp1196	Cas1-Cas2 complex
GenProp1197	IscS-TusA complex
GenProp1198	Respiratory chain complex I
GenProp1199	MdtBC complex
GenProp1200	DnaA-DnaB-DnaC complex
GenProp1204	Maltose transport complex
GenProp1205	Trimethylamine-N-oxide reductase TorAC complex
GenProp1206	H-NS-Cnu complex
GenProp1208	DnaB-DnaC-Rep-PriC complex
GenProp1209	Hydrogenase-1 complex
GenProp1210	DnaA-DiaA complex
GenProp1217	Superpathway of steroid hormone biosynthesis
GenProp1221	Pyrimidine deoxyribonucleosides salvage
GenProp1224	Lipoate salvage I
GenProp1236	Retinoate biosynthesis II
GenProp1239	ADP-L-glycero-beta-D-manno-heptose biosynthesis
GenProp1246	Zymosterol biosynthesis
GenProp1249	1D-myo-inositol hexakisphosphate biosynthesis I (from Ins(1,4,5)P3)
GenProp1259	Glycogen degradation II
GenProp1264	Superpathway of pyrimidine deoxyribonucleoside salvage
GenProp1267	Mixed acid fermentation
GenProp1270	Enterobacterial common antigen biosynthesis
GenProp1277	Sphingosine and sphingosine-1-phosphate metabolism
GenProp1304	Globo-series glycosphingolipids biosynthesis
GenProp1310	D-galactose degradation I (Leloir pathway)
GenProp1311	Protein NEDDylation
GenProp1317	Protein Pupylation and dePupylation
GenProp1321	Retinoate biosynthesis I
GenProp1323	Purine deoxyribonucleosides degradation I
GenProp1337	Vitamin E biosynthesis (tocopherols)
GenProp1347	UDP-alpha-D-glucuronate biosynthesis (from myo-inositol)
GenProp1353	Superpathway of photosynthetic hydrogen production
GenProp1355	Chlorophyll a biosynthesis II
GenProp1363	Sphingolipid recycling and degradation (yeast)
GenProp1365	L-asparagine degradation III (mammalian)
GenProp1368	L-arabinose degradation I
GenProp1369	Superpathway of pyrimidine ribonucleosides salvage
GenProp1376	Very long chain fatty acid biosynthesis II
GenProp1382	Phytyl diphosphate biosynthesis
GenProp1384	Pyrimidine ribonucleosides salvage I
GenProp1392	Sulfate reduction II (assimilatory)
GenProp1398	Poly(glycerol phosphate) wall teichoic acid biosynthesis
GenProp1413	Mitochondrial L-carnitine shuttle
GenProp1420	Gibberellin inactivation II (methylation)
GenProp1423	Sphingolipid biosynthesis (yeast)
GenProp1432	Mevalonate pathway I
GenProp1444	Complex N-linked glycan biosynthesis (plants)
GenProp1455	Protein O-mannosylation III (mammals, core M3)
GenProp1459	D-galactose detoxification
GenProp1460	D-myo-inositol (3,4,5,6)-tetrakisphosphate biosynthesis
GenProp1471	Beta-caryophyllene biosynthesis
GenProp1477	Coenzyme B/coenzyme M regeneration III (coenzyme F420-dependent)
GenProp1482	S-methyl-5'-thioadenosine degradation I
GenProp1483	Glycogen biosynthesis II (from UDP-D-Glucose)
GenProp1491	Ac/N-end rule pathway
GenProp1492	Sucrose degradation III (sucrose invertase)
GenProp1505	Bacillithiol biosynthesis
GenProp1508	Violaxanthin, antheraxanthin and zeaxanthin interconversion
GenProp1509	1D-myo-inositol hexakisphosphate biosynthesis II (mammalian)
GenProp1511	D-myo-inositol-5-phosphate metabolism
GenProp1513	Superpathway of thiamine diphosphate biosynthesis III (eukaryotes)
GenProp1517	Ganglio-series glycosphingolipids biosynthesis
GenProp1518	Lacto-series glycosphingolipids biosynthesis
GenProp1521	tRNA methylation (yeast)
GenProp1524	Complex N-linked glycan biosynthesis (vertebrates)
GenProp1526	Chondroitin sulfate biosynthesis
GenProp1528	Guanine and guanosine salvage
GenProp1529	Superpathway of fucose and rhamnose degradation
GenProp1539	Neolacto-series glycosphingolipids biosynthesis
GenProp1545	i antigen and I antigen biosynthesis
GenProp1547	Anthocyanidin modification (Arabidopsis)
GenProp1548	D-myo-inositol (1,4,5)-trisphosphate biosynthesis
GenProp1560	2-Carboxy-1,4-naphthoquinol biosynthesis
GenProp1568	Purine deoxyribonucleosides degradation II
GenProp1569	Very long chain fatty acid biosynthesis I
GenProp1574	Inositol diphosphates biosynthesis
GenProp1575	Phospholipid remodeling (phosphatidylethanolamine, yeast)
GenProp1580	Homolactic fermentation
GenProp1588	Lipoxin biosynthesis
GenProp1589	D-arabinose degradation I
GenProp1594	Superpathway of ergosterol biosynthesis I
GenProp1595	Heparan sulfate biosynthesis
GenProp1599	Glycolysis III (from glucose)
GenProp1609	Ergosterol biosynthesis I
GenProp1612	Gluconeogenesis III
GenProp1613	Formate assimilation into 5,10-methylenetetrahydrofolate
GenProp1639	Sucrose degradation II (sucrose synthase)
GenProp1646	L-threonine degradation II
GenProp1651	Lipid A-core biosynthesis
GenProp1653	Leukotriene biosynthesis
GenProp1661	D-galactose degradation V (Leloir pathway)
GenProp1664	Gamma-glutamyl cycle
GenProp1671	Ceramide de novo biosynthesis
GenProp1674	Thiamine formation from pyrithiamine and oxythiamine (yeast)
GenProp1680	Fucose degradation
GenProp1682	Factor 420 polyglutamylation
GenProp1692	D-myo-inositol (1,4,5,6)-tetrakisphosphate biosynthesis
GenProp1693	TCA cycle III (animals)
GenProp1697	Thiazole biosynthesis III (eukaryotes)
GenProp1699	Glycosaminoglycan-protein linkage region biosynthesis
GenProp1702	Thiamine diphosphate biosynthesis IV (eukaryotes)
GenProp1703	Retinol biosynthesis
GenProp1706	Protein N-glycosylation processing phase (yeast)
GenProp1709	Trichome monoterpenes biosynthesis
GenProp1712	Mucin core 1 and core 2 O-glycosylation
GenProp1726	Starch degradation II
GenProp1732	Pentose phosphate pathway (oxidative branch) II
GenProp1739	Ent-kaurene biosynthesis I
GenProp1742	Androgen biosynthesis
GenProp1747	Photorespiration
GenProp1752	Superpathway of purine deoxyribonucleosides degradation
GenProp1754	Protein ubiquitination
GenProp1756	Poly(3-O-beta-D-glucopyranosyl-N-acetylgalactosamine 1-phosphate) wall teichoic acid biosynthesis
GenProp1758	3-Phosphoinositide biosynthesis
GenProp1759	Spermidine hydroxycinnamic acid conjugates biosynthesis
GenProp1778	Hormone systems
GenProp2002	Fibrinogen
GenProp2007	Complement activation, common pathway 1
GenProp2010	Fibrinolysis
GenProp2011	Eukaryote 20S proteasome
GenProp2012	19S proteasome cap
GenProp2013	26S proteasome
GenProp2014	Immunoproteasome
GenProp2015	Thymoproteasome
GenProp2016	Mammalian spermatoproteasome
GenProp2017	Gamma secretase
GenProp2018	Initiator caspases of the apoptosis extrinsic pathway
GenProp2019	Executor caspases of apoptosis
GenProp2021	Apoptosome
GenProp2026	KICSTOR complex
GenProp2028	GATOR1 complex
GenProp2029	GATOR2 complex
GenProp2030	mTORC1 complex
GenProp2031	Ragulator complex
GenProp2032	Rag complex
GenProp2033	mTORC1 activation
GenProp2034	eIF4F complex
GenProp2035	mTORC1 pathway
GenProp2036	Nuclear pore complex, vertebrate
GenProp2037	Nuclear pore subcomplex Nup107-160
GenProp2038	Microsomal signal peptidase complex
GenProp2039	Mitochondrial protein processing
GenProp2040	Mitochondrial inner membrane peptidase complex
GenProp2043	Nuclear pore complex 107-120, Schizosaccharomyces
GenProp2047	COP9 Signalosome, eukaryote
GenProp2048	General transcription factor IIH
GenProp2049	CDK-activating kinase (CAK) complex
GenProp2050	TFIIH basal transcription factor
GenProp2052	SAGA-like (SLIK) complex
GenProp2053	SALSA complex
GenProp2054	TFIID complex
GenProp2055	ADA complex
GenProp2057	TFTC-HAT complex
GenProp2059	Set1B histone H3-Lys4 methyltransferase complex
GenProp2060	COMPASS methyltransferase complex
GenProp2063	NSL complex
GenProp2064	MSL complex
GenProp2066	RuvB-like helicase
GenProp2067	MLL-HCF complex
GenProp2069	THAP1/THAP3-HCFC1-OGT complex
GenProp2080	BAF53 complex
GenProp2081	npBAF complex
GenProp2084	SWI/SNF complex
GenProp2085	Renin-Angiotensin system
GenProp2086	Pro-insulin activation
GenProp2087	Proglucagon activation
GenProp2088	Insulin signaling pathway - glycogenesis
GenProp2089	Glucagon signaling pathway for glycogenolysis
GenProp2090	Insulin signaling pathway - glucose uptake
GenProp2092	GLP-1 signalled increase in cAMP
GenProp2093	GIP signalled increase in cAMP
GenProp2094	PACAP signalled increase in cAMP
GenProp2095	Insulin secretion via PKA
GenProp2096	Insulin secretion via PKC
GenProp2097	Insulin release from secretory granules
GenProp2098	Insulin secretion via IP3
GenProp2099	Insulin secretion via glucose
